# Supplementary material for: Crystal structure and Hirshfeld surface analysis of 2,4-di­amino-6-[(1Z,3E)-1-cyano-2,4-di­phenyl­penta-1,3-dien-1-yl]pyridine-3,5-dicarbo­nitrile monohydrate
Source: Acta Crystallogr E Crystallogr Commun. 2024 Apr 18;80(Pt 5):495–500. doi: 10.1107/S2056989024002962 (PMC11074579; doi:10.1107/S2056989024002962)
Supplement: Supplementary file 1 [file e-80-00495-sup1.cif]

##############################################################################
#                                                                            #
# This CIF contains the data in a paper accepted for publication in          #
# Acta Crystallographica Section E. It conforms to the requirements of       #
# Notes for Authors for Acta Crystallographica Section E, and has been       #
# peer reviewed under the auspices of the IUCr Commission on Journals.       #
#                                                                            #
# Full details of the Crystallographic Information File format               #
# are given in the paper "The Crystallographic Information File (CIF):       #
# a New Standard Archive File for Crystallography" by S. R. Hall, F. H.      #
# Allen and I. D. Brown [Acta Cryst. (1991), A47, 655-685].                  #
#                                                                            #
# The current version of the core CIF dictionary is obtainable from          #
# ftp://ftp.iucr.org/pub/cif_core.dic.                                       #
#                                                                            #
# Software is freely available for graphical display of the structure(s)     #
# in this CIF. For information consult the CIF software page                 #
# http://www.iucr.org/resources/cif/software.                                #
#                                                                            #
# This file may be used for bona fide research purposes within the           #
# scientific community so long as proper attribution is given to the journal # 
# article from which it was obtained.                                        #
#                                                                            #
##############################################################################
data_I
_audit_creation_method     'SHELXL-2018/3'
_journal_date_recd_electronic     2024-02-26
_journal_date_accepted     2024-04-06
_journal_name_full     'Acta Crystallographica, Section E'
_journal_year     2024
_journal_volume     80
_journal_issue      1
_journal_page_first     0
_journal_page_last     0
_journal_paper_category     GO
_journal_paper_doi     10.1107/S2056989024002962
_journal_coeditor_code     OX2003
_publ_contact_author_name     'Ajaya Bhattarai'
_publ_contact_author_address
;
Department of Chemistry,
M.M.A.M.C (Tribhuvan University) Biratnagar,
Nepal
;
_publ_contact_author_email     'ajaya.bhattarai@mmamc.tu.edu.np'
_publ_contact_author_fax     ?
_publ_contact_author_phone     ?
_publ_section_title
;\
Crystal structure and Hirshfeld surface analysis of
2,4-diamino-6-[(1<i>Z</i>,3<i>E</i>)-1-cyano-2,4-diphenylpenta-1,3-dien-1-yl]\
pyridine-3,5-dicarbonitrile monohydrate
;
loop_
    _publ_author_name
    _publ_author_address
    '\.Ibrahim G. Mamedov'
;
Department of Chemistry,
Baku State University,
Z. Khalilov str. 23, Az, 1148, Baku,
Azerbaijan
;
    'Victor N. Khrustalev'
;
Peoples' Friendship University of Russia (RUDN University),
Miklukho-Maklay St. 6, Moscow, 117198
Russian Federation
N. D. Zelinsky Institute of Organic Chemistry RAS,
Leninsky Prosp. 47, Moscow, 119991
Russian Federation
;
    'Akkurt, Mehmet'
;
Department of Physics,
Faculty of Sciences,
Erciyes University,
38039 Kayseri,
Turkey
;
    'Fuad Sh. Kerimli'
;
Department of Chemistry,
Baku State University,
Z. Khalilov str. 23, Az, 1148, Baku,
Azerbaijan
;
    'Ajaya Bhattarai'
;
Department of Chemistry,
M.M.A.M.C (Tribhuvan University) Biratnagar,
Nepal
;
    'Ali N. Khalilov'
;
"Composite Materials" Scientific Research Center,
Azerbaijan State Economic University (UNEC),
H. Aliyev str. 135, Az 1063,
Baku, Azerbaijan
Department of Chemistry,
Baku State University,
Z. Khalilov str. 23, Az, 1148, Baku,
Azerbaijan
;
    'Farid N. Naghiyev'
;
Department of Chemistry,
Baku State University,
Z. Khalilov str. 23, Az, 1148, Baku,
Azerbaijan
;
_publ_section_synopsis
;
In the crystal, molecules are connected by N---H...N and C---H...N, and
O---H...N and N--H...O hydrogen bonds, to each other directly and through
water molecules, forming  layers parallel to the (001) plane. C---H...\p
interactions between these layers ensure the cohesion of the crystal
structure.
;
_chemical_name_systematic
;\
2,4-Diamino-6-[(1<i>Z</i>,3<i>E</i>)-1-cyano-2,4-diphenylpenta-1,3-dien-1-yl]\
pyridine-3,5-dicarbonitrile monohydrate
;
_chemical_name_common     ?
_chemical_formula_moiety     'C25 H18 N6, H2 O'
_chemical_formula_sum     'C25 H20 N6 O'
_chemical_formula_iupac     'C25 H18 N6, H2 O'
_chemical_formula_weight     420.47
_chemical_melting_point     ?
_space_group_crystal_system     triclinic
_space_group_name_H-M_alt     'P -1'
_space_group_name_Hall     '-P 1'
loop_
    _space_group_symop_operation_xyz
    'x, y, z'
    '-x, -y, -z'
_cell_length_a     10.2188(5)
_cell_length_b     10.7365(5)
_cell_length_c     20.4119(10)
_cell_angle_alpha     84.376(2)
_cell_angle_beta     89.298(2)
_cell_angle_gamma     70.167(2)
_cell_volume     2095.97(18)
_cell_formula_units_Z     4
_cell_measurement_reflns_used     9984
_cell_measurement_theta_min     2.32
_cell_measurement_theta_max     33.16
_cell_measurement_temperature     100(2)
_exptl_crystal_description     prism
_exptl_crystal_colour     yellow
_exptl_crystal_size_max     0.319
_exptl_crystal_size_mid     0.188
_exptl_crystal_size_min     0.163
_exptl_crystal_density_diffrn     1.332
_exptl_crystal_density_meas     ?
_exptl_crystal_density_method     ?
_exptl_crystal_F_000     880
_exptl_absorpt_coefficient_mu     0.086
_exptl_absorpt_correction_type     multi-scan
_exptl_absorpt_process_details
;
(SADABS; Krause <i>et al.</i>,  2015)
;
_exptl_absorpt_correction_T_min     0.834
_exptl_absorpt_correction_T_max     0.947
_exptl_special_details     ?
_diffrn_ambient_temperature     100(2)
_diffrn_source     'normal-focus sealed X-ray tube'
_diffrn_radiation_type     MoK\a
_diffrn_radiation_wavelength     0.71073
_diffrn_measurement_device_type     'Bruker D8 QUEST PHOTON-III CCD'
_diffrn_measurement_method     '\f and \w scans'
_diffrn_detector_area_resol_mean     ?
_diffrn_reflns_number     55460
_diffrn_reflns_av_R_equivalents     0.0656
_diffrn_reflns_av_unetI/netI     0.0367
_diffrn_reflns_theta_min     2.119
_diffrn_reflns_theta_max     24.999
_diffrn_reflns_theta_full     24.999
_diffrn_measured_fraction_theta_max     1.000
_diffrn_measured_fraction_theta_full     1.000
_diffrn_reflns_limit_h_min     -12
_diffrn_reflns_limit_h_max     12
_diffrn_reflns_limit_k_min     -12
_diffrn_reflns_limit_k_max     12
_diffrn_reflns_limit_l_min     -24
_diffrn_reflns_limit_l_max     24
_refine_special_details     ?
_reflns_number_total     7385
_reflns_number_gt     5414
_reflns_threshold_expression     'I > 2\s(I)'
_refine_ls_structure_factor_coef     Fsqd
_refine_ls_matrix_type     full
_refine_ls_R_factor_all     0.0717
_refine_ls_R_factor_gt     0.0492
_refine_ls_wR_factor_gt     0.1264
_refine_ls_wR_factor_ref     0.1433
_refine_ls_goodness_of_fit_ref     1.016
_refine_ls_restrained_S_all     1.023
_refine_ls_number_reflns     7385
_refine_ls_number_parameters     625
_refine_ls_number_restraints     4
_refine_ls_hydrogen_treatment     mixed
_refine_ls_weighting_scheme     calc
_refine_ls_weighting_details
              'w=1/[\s^2^(Fo^2^)+(0.0655P)^2^+1.3358P] where P=(Fo^2^+2Fc^2^)/3'
_atom_sites_solution_hydrogens     mixed
_atom_sites_solution_primary     ?
_atom_sites_solution_secondary     ?
_refine_ls_shift/su_max     0.000
_refine_ls_shift/su_mean     0.000
_refine_diff_density_max     0.390
_refine_diff_density_min     -0.324
_refine_ls_extinction_method     none
_refine_ls_extinction_coef     .
loop_
    _atom_type_symbol
    _atom_type_description
    _atom_type_scat_dispersion_real
    _atom_type_scat_dispersion_imag
    _atom_type_scat_source
    'C' 'C' 0.0033 0.0016
                         'International Tables Vol C Tables 4.2.6.8 and 6.1.1.4'
    'H' 'H' 0.0000 0.0000
                         'International Tables Vol C Tables 4.2.6.8 and 6.1.1.4'
    'N' 'N' 0.0061 0.0033
                         'International Tables Vol C Tables 4.2.6.8 and 6.1.1.4'
    'O' 'O' 0.0106 0.0060
                         'International Tables Vol C Tables 4.2.6.8 and 6.1.1.4'
_computing_data_collection
;
APEX3 (Bruker, 2018)
;
_computing_cell_refinement
;
SAINT (Bruker, 2013)
;
_computing_data_reduction
;
SAINT (Bruker, 2013)
;
_computing_structure_solution
;
<i>SHELXT2014/5</i> (Sheldrick, 2015a)
;
_computing_structure_refinement
;
<i>SHELXL2019/3</i> (Sheldrick, 2015b)
;
_computing_molecular_graphics
;
ORTEP-3 for Windows (Farrugia, 2012)
;
_computing_publication_material
;
PLATON (Spek, 2020)
;
loop_
    _atom_site_type_symbol
    _atom_site_label
    _atom_site_fract_x
    _atom_site_fract_y
    _atom_site_fract_z
    _atom_site_U_iso_or_equiv
    _atom_site_adp_type
    _atom_site_calc_flag
    _atom_site_occupancy
    _atom_site_disorder_assembly
    _atom_site_disorder_group
    C C2 0.6967(2) 0.2304(2) 0.42352(10) 0.0182(4) Uani d 1 . .
    C C3 0.8187(2) 0.1282(2) 0.40672(10) 0.0170(4) Uani d 1 . .
    C C4 0.8094(2) 0.0389(2) 0.36291(10) 0.0171(4) Uani d 1 . .
    C C5 0.67687(19) 0.0614(2) 0.33360(9) 0.0163(4) Uani d 1 . .
    C C6 0.5636(2) 0.1696(2) 0.35016(9) 0.0163(4) Uani d 1 . .
    C C7 0.9508(2) 0.1177(2) 0.43378(10) 0.0193(4) Uani d 1 . .
    C C8 0.6664(2) -0.0333(2) 0.29128(10) 0.0201(5) Uani d 1 . .
    C C9 0.4236(2) 0.2037(2) 0.31930(10) 0.0170(4) Uani d 1 . .
    C C10 0.3935(2) 0.20248(19) 0.25418(10) 0.0176(4) Uani d 1 . .
    C C11 0.4995(2) 0.1889(2) 0.20405(10) 0.0183(4) Uani d 1 . .
    H H11 0.573998 0.218746 0.213805 0.022 Uiso calc 1 . .
    C C12 0.5041(2) 0.1392(2) 0.14563(10) 0.0196(4) Uani d 1 . .
    C C13 0.3098(2) 0.2596(2) 0.36181(10) 0.0178(4) Uani d 1 . .
    C C14 0.2455(2) 0.2344(2) 0.23301(10) 0.0186(4) Uani d 1 . .
    C C15 0.1649(2) 0.1629(2) 0.26180(10) 0.0236(5) Uani d 1 . .
    H H15 0.204426 0.091894 0.295093 0.028 Uiso calc 1 . .
    C C16 0.0266(2) 0.1953(2) 0.24190(11) 0.0282(5) Uani d 1 . .
    H H16 -0.027569 0.145233 0.260960 0.034 Uiso calc 1 . .
    C C17 -0.0323(2) 0.3008(2) 0.19420(11) 0.0279(5) Uani d 1 . .
    H H17 -0.127240 0.323767 0.181310 0.034 Uiso calc 1 . .
    C C18 0.0467(2) 0.3726(2) 0.16541(11) 0.0261(5) Uani d 1 . .
    H H18 0.006127 0.444966 0.132941 0.031 Uiso calc 1 . .
    C C19 0.1857(2) 0.3382(2) 0.18422(10) 0.0213(5) Uani d 1 . .
    H H19 0.240623 0.385980 0.163584 0.026 Uiso calc 1 . .
    C C20 0.6150(2) 0.1445(2) 0.09859(10) 0.0208(5) Uani d 1 . .
    C C21 0.5886(2) 0.1566(2) 0.03092(11) 0.0313(5) Uani d 1 . .
    H H21 0.500516 0.158680 0.015358 0.038 Uiso calc 1 . .
    C C22 0.6883(3) 0.1654(3) -0.01376(12) 0.0357(6) Uani d 1 . .
    H H22 0.667793 0.174671 -0.059626 0.043 Uiso calc 1 . .
    C C23 0.8182(2) 0.1610(2) 0.00783(12) 0.0323(6) Uani d 1 . .
    H H23 0.887045 0.166808 -0.022862 0.039 Uiso calc 1 . .
    C C24 0.8457(2) 0.1479(3) 0.07461(12) 0.0340(6) Uani d 1 . .
    H H24 0.934376 0.144405 0.089955 0.041 Uiso calc 1 . .
    C C25 0.7458(2) 0.1398(2) 0.11949(11) 0.0288(5) Uani d 1 . .
    H H25 0.766764 0.130934 0.165288 0.035 Uiso calc 1 . .
    C C26 0.4041(2) 0.0744(2) 0.12403(11) 0.0274(5) Uani d 1 . .
    H H26A 0.360346 0.045193 0.162735 0.041 Uiso calc 1 . .
    H H26B 0.454787 -0.002701 0.100682 0.041 Uiso calc 1 . .
    H H26C 0.332260 0.138534 0.094624 0.041 Uiso calc 1 . .
    N N1 0.57086(16) 0.24888(17) 0.39556(8) 0.0189(4) Uani d 1 . .
    N N2 0.7017(2) 0.31559(19) 0.46583(9) 0.0231(4) Uani d 1 . .
    H H2A 0.628(3) 0.376(3) 0.4779(12) 0.035(7) Uiso d 1 . .
    H H2B 0.778(3) 0.303(2) 0.4884(11) 0.025(6) Uiso d 1 . .
    N N4 0.92089(19) -0.06329(18) 0.34776(10) 0.0225(4) Uani d 1 . .
    H H4A 0.996(3) -0.082(3) 0.3675(13) 0.038(8) Uiso d 1 . .
    H H4B 0.917(2) -0.119(3) 0.3188(12) 0.032(7) Uiso d 1 . .
    N N7 1.05707(18) 0.11177(18) 0.45446(9) 0.0270(4) Uani d 1 . .
    N N8 0.66825(18) -0.11456(18) 0.25793(9) 0.0259(4) Uani d 1 . .
    N N13 0.21914(17) 0.31331(18) 0.39406(9) 0.0232(4) Uani d 1 . .
    C C2A 0.7035(2) 0.7391(2) 0.42403(10) 0.0185(4) Uani d 1 . .
    C C3A 0.8244(2) 0.6325(2) 0.41013(10) 0.0171(4) Uani d 1 . .
    C C4A 0.8140(2) 0.5382(2) 0.36907(10) 0.0175(4) Uani d 1 . .
    C C5A 0.68280(19) 0.56133(19) 0.33876(9) 0.0161(4) Uani d 1 . .
    C C6A 0.5711(2) 0.6731(2) 0.35225(9) 0.0165(4) Uani d 1 . .
    C C7A 0.9562(2) 0.6215(2) 0.43738(10) 0.0192(4) Uani d 1 . .
    C C8A 0.6711(2) 0.4623(2) 0.29911(11) 0.0233(5) Uani d 1 . .
    C C9A 0.4330(2) 0.7034(2) 0.32019(10) 0.0175(4) Uani d 1 . .
    C C10A 0.4078(2) 0.6919(2) 0.25576(10) 0.0184(4) Uani d 1 . .
    C C11A 0.5150(2) 0.6787(2) 0.20631(10) 0.0195(4) Uani d 1 . .
    H H11A 0.583615 0.716833 0.214947 0.023 Uiso calc 1 . .
    C C12A 0.5295(2) 0.6195(2) 0.14987(10) 0.0207(5) Uani d 1 . .
    C C13A 0.3151(2) 0.7614(2) 0.36033(10) 0.0188(4) Uani d 1 . .
    C C14A 0.2620(2) 0.7106(2) 0.23633(10) 0.0200(5) Uani d 1 . .
    C C15A 0.1942(2) 0.6297(2) 0.26811(11) 0.0256(5) Uani d 1 . .
    H H15A 0.242002 0.561894 0.301507 0.031 Uiso calc 1 . .
    C C16A 0.0578(2) 0.6474(3) 0.25135(12) 0.0337(6) Uani d 1 . .
    H H16A 0.012085 0.592019 0.273149 0.040 Uiso calc 1 . .
    C C17A -0.0118(2) 0.7464(3) 0.20266(12) 0.0394(7) Uani d 1 . .
    H H17A -0.105164 0.758347 0.190777 0.047 Uiso calc 1 . .
    C C18A 0.0544(2) 0.8275(3) 0.17141(12) 0.0374(6) Uani d 1 . .
    H H18A 0.005698 0.896110 0.138553 0.045 Uiso calc 1 . .
    C C19A 0.1911(2) 0.8099(2) 0.18749(10) 0.0264(5) Uani d 1 . .
    H H19A 0.236416 0.865256 0.165300 0.032 Uiso calc 1 . .
    C C20A 0.6380(2) 0.6311(2) 0.10246(10) 0.0213(5) Uani d 1 . .
    C C21A 0.6895(2) 0.5393(2) 0.05612(11) 0.0294(5) Uani d 1 . .
    H H21A 0.657262 0.466143 0.055805 0.035 Uiso calc 1 . .
    C C22A 0.7869(2) 0.5535(3) 0.01061(12) 0.0354(6) Uani d 1 . .
    H H22A 0.821174 0.489848 -0.020243 0.042 Uiso calc 1 . .
    C C23A 0.8344(2) 0.6602(3) 0.01009(11) 0.0320(6) Uani d 1 . .
    H H23A 0.900355 0.670274 -0.021299 0.038 Uiso calc 1 . .
    C C24A 0.7851(2) 0.7518(3) 0.05550(11) 0.0318(6) Uani d 1 . .
    H H24A 0.817552 0.824936 0.055411 0.038 Uiso calc 1 . .
    C C25A 0.6884(2) 0.7373(2) 0.10118(11) 0.0268(5) Uani d 1 . .
    H H25A 0.655749 0.800735 0.132239 0.032 Uiso calc 1 . .
    C C26A 0.4477(2) 0.5341(2) 0.13285(11) 0.0282(5) Uani d 1 . .
    H H26D 0.510380 0.441971 0.132207 0.042 Uiso calc 1 . .
    H H26E 0.402977 0.566782 0.089358 0.042 Uiso calc 1 . .
    H H26F 0.376437 0.537615 0.165853 0.042 Uiso calc 1 . .
    N N1A 0.57830(17) 0.75733(17) 0.39527(8) 0.0199(4) Uani d 1 . .
    N N2A 0.7090(2) 0.82797(19) 0.46381(9) 0.0242(4) Uani d 1 . .
    H H2C 0.634(3) 0.887(3) 0.4764(13) 0.039(8) Uiso d 1 . .
    H H2D 0.781(3) 0.816(3) 0.4873(13) 0.036(7) Uiso d 1 . .
    N N4A 0.92293(19) 0.43097(19) 0.35784(10) 0.0233(4) Uani d 1 . .
    H H4C 0.998(3) 0.413(2) 0.3793(12) 0.030(7) Uiso d 1 . .
    H H4D 0.916(3) 0.375(3) 0.3307(13) 0.034(7) Uiso d 1 . .
    N N7A 1.06263(18) 0.61477(18) 0.45827(9) 0.0262(4) Uani d 1 . .
    N N8A 0.67225(19) 0.37721(19) 0.26829(10) 0.0286(4) Uani d 1 . .
    N N13A 0.21990(18) 0.81696(18) 0.38964(9) 0.0248(4) Uani d 1 . .
    O O1 0.38740(17) 0.48954(17) 0.43987(9) 0.0365(4) Uani d 1 . .
    H H1A 0.437(3) 0.408(2) 0.4247(13) 0.050(6) Uiso d 1 . .
    H H1B 0.2974(19) 0.501(3) 0.4414(14) 0.050(6) Uiso d 1 . .
    O O1A 0.38751(17) 0.98991(18) 0.43855(9) 0.0392(4) Uani d 1 . .
    H H1C 0.452(2) 0.9031(19) 0.4212(11) 0.035(5) Uiso d 1 . .
    H H1D 0.2966(18) 0.998(2) 0.4359(12) 0.035(5) Uiso d 1 . .
loop_
    _atom_site_aniso_label
    _atom_site_aniso_U_11
    _atom_site_aniso_U_22
    _atom_site_aniso_U_33
    _atom_site_aniso_U_12
    _atom_site_aniso_U_13
    _atom_site_aniso_U_23
    C2 0.0181(10) 0.0202(11) 0.0138(10) -0.0040(9) -0.0006(8) 0.0019(8)
    C3 0.0146(10) 0.0189(11) 0.0169(10) -0.0051(8) -0.0020(8) -0.0007(8)
    C4 0.0165(10) 0.0180(11) 0.0158(10) -0.0051(8) 0.0003(8) 0.0006(8)
    C5 0.0132(10) 0.0194(11) 0.0157(10) -0.0044(8) -0.0016(8) -0.0022(8)
    C6 0.0143(10) 0.0192(11) 0.0149(10) -0.0052(8) -0.0006(8) 0.0003(8)
    C7 0.0181(11) 0.0192(11) 0.0195(11) -0.0052(9) -0.0011(9) -0.0001(9)
    C8 0.0144(10) 0.0213(11) 0.0229(11) -0.0041(9) -0.0017(9) 0.0003(9)
    C9 0.0147(10) 0.0174(10) 0.0188(10) -0.0051(8) 0.0004(8) -0.0024(8)
    C10 0.0167(10) 0.0164(10) 0.0198(11) -0.0060(8) -0.0010(8) -0.0016(8)
    C11 0.0141(10) 0.0207(11) 0.0195(11) -0.0055(8) -0.0027(8) -0.0006(8)
    C12 0.0177(10) 0.0189(11) 0.0191(11) -0.0026(9) -0.0035(8) -0.0001(8)
    C13 0.0149(10) 0.0193(11) 0.0183(11) -0.0049(9) -0.0046(9) 0.0005(9)
    C14 0.0155(10) 0.0219(11) 0.0180(10) -0.0046(9) -0.0003(8) -0.0066(9)
    C15 0.0234(11) 0.0296(12) 0.0204(11) -0.0118(10) -0.0003(9) -0.0042(9)
    C16 0.0228(11) 0.0419(14) 0.0268(12) -0.0183(11) 0.0048(10) -0.0104(11)
    C17 0.0164(11) 0.0428(14) 0.0248(12) -0.0077(10) -0.0020(9) -0.0122(10)
    C18 0.0206(11) 0.0323(13) 0.0212(11) -0.0023(10) -0.0041(9) -0.0074(10)
    C19 0.0186(10) 0.0259(12) 0.0195(11) -0.0070(9) 0.0000(9) -0.0043(9)
    C20 0.0216(11) 0.0185(11) 0.0195(11) -0.0032(9) -0.0010(9) -0.0021(8)
    C21 0.0264(12) 0.0387(14) 0.0255(12) -0.0064(11) -0.0028(10) -0.0051(10)
    C22 0.0396(14) 0.0441(15) 0.0203(12) -0.0107(12) 0.0013(11) -0.0019(11)
    C23 0.0326(13) 0.0373(14) 0.0273(13) -0.0123(11) 0.0099(10) -0.0052(11)
    C24 0.0280(13) 0.0455(15) 0.0317(13) -0.0157(12) 0.0042(11) -0.0083(11)
    C25 0.0251(12) 0.0395(14) 0.0228(12) -0.0114(11) -0.0002(10) -0.0063(10)
    C26 0.0254(12) 0.0298(13) 0.0293(13) -0.0100(10) 0.0010(10) -0.0111(10)
    N1 0.0138(8) 0.0222(9) 0.0181(9) -0.0024(7) -0.0013(7) -0.0029(7)
    N2 0.0184(10) 0.0271(11) 0.0207(10) -0.0020(9) -0.0028(8) -0.0085(8)
    N4 0.0142(9) 0.0222(10) 0.0290(11) -0.0016(8) -0.0005(8) -0.0086(8)
    N7 0.0211(10) 0.0275(11) 0.0325(11) -0.0092(8) -0.0067(8) 0.0006(8)
    N8 0.0240(10) 0.0246(10) 0.0298(11) -0.0082(8) -0.0013(8) -0.0058(9)
    N13 0.0150(9) 0.0290(10) 0.0224(10) -0.0030(8) -0.0019(8) -0.0029(8)
    C2A 0.0187(10) 0.0206(11) 0.0137(10) -0.0039(9) 0.0004(8) 0.0011(8)
    C3A 0.0139(10) 0.0185(11) 0.0170(10) -0.0036(8) -0.0025(8) 0.0008(8)
    C4A 0.0152(10) 0.0202(11) 0.0152(10) -0.0045(8) 0.0004(8) 0.0012(8)
    C5A 0.0130(10) 0.0185(11) 0.0159(10) -0.0045(8) -0.0004(8) -0.0009(8)
    C6A 0.0150(10) 0.0201(11) 0.0129(10) -0.0047(8) 0.0002(8) 0.0011(8)
    C7A 0.0196(11) 0.0172(11) 0.0194(11) -0.0050(9) -0.0003(9) -0.0005(8)
    C8A 0.0161(10) 0.0252(12) 0.0273(12) -0.0059(9) -0.0001(9) -0.0009(10)
    C9A 0.0138(10) 0.0190(11) 0.0186(10) -0.0044(8) 0.0007(8) -0.0008(8)
    C10A 0.0163(10) 0.0176(11) 0.0206(11) -0.0049(8) -0.0016(8) -0.0015(8)
    C11A 0.0149(10) 0.0257(12) 0.0194(11) -0.0086(9) -0.0008(8) -0.0028(9)
    C12A 0.0172(10) 0.0234(11) 0.0203(11) -0.0050(9) -0.0021(9) -0.0019(9)
    C13A 0.0150(10) 0.0221(11) 0.0178(11) -0.0047(9) -0.0052(9) -0.0006(9)
    C14A 0.0164(10) 0.0274(12) 0.0169(10) -0.0073(9) -0.0009(8) -0.0064(9)
    C15A 0.0244(11) 0.0318(13) 0.0248(12) -0.0139(10) 0.0035(9) -0.0068(10)
    C16A 0.0285(13) 0.0541(17) 0.0305(13) -0.0257(12) 0.0101(11) -0.0197(12)
    C17A 0.0174(12) 0.073(2) 0.0317(14) -0.0149(13) 0.0028(10) -0.0273(14)
    C18A 0.0212(12) 0.0588(17) 0.0228(12) -0.0003(12) -0.0054(10) -0.0085(12)
    C19A 0.0228(11) 0.0351(13) 0.0189(11) -0.0063(10) -0.0007(9) -0.0047(10)
    C20A 0.0150(10) 0.0285(12) 0.0189(11) -0.0049(9) -0.0033(8) -0.0031(9)
    C21A 0.0265(12) 0.0346(14) 0.0244(12) -0.0058(10) -0.0010(10) -0.0075(10)
    C22A 0.0287(13) 0.0467(16) 0.0244(13) -0.0027(11) 0.0024(10) -0.0112(11)
    C23A 0.0197(11) 0.0522(16) 0.0221(12) -0.0096(11) 0.0035(9) -0.0032(11)
    C24A 0.0247(12) 0.0484(15) 0.0237(12) -0.0157(11) -0.0029(10) 0.0016(11)
    C25A 0.0206(11) 0.0387(14) 0.0209(11) -0.0094(10) -0.0018(9) -0.0036(10)
    C26A 0.0307(12) 0.0297(13) 0.0296(13) -0.0150(10) 0.0051(10) -0.0113(10)
    N1A 0.0153(8) 0.0246(10) 0.0169(9) -0.0025(7) -0.0002(7) -0.0034(7)
    N2A 0.0220(10) 0.0257(11) 0.0203(10) -0.0004(9) -0.0026(9) -0.0078(8)
    N4A 0.0146(9) 0.0227(10) 0.0299(11) -0.0015(8) -0.0027(8) -0.0081(9)
    N7A 0.0193(10) 0.0283(11) 0.0305(11) -0.0080(8) -0.0061(8) -0.0003(8)
    N8A 0.0254(10) 0.0273(11) 0.0335(11) -0.0094(9) -0.0015(8) -0.0041(9)
    N13A 0.0144(9) 0.0303(11) 0.0257(10) -0.0021(8) -0.0011(8) -0.0044(8)
    O1 0.0206(9) 0.0327(10) 0.0548(12) -0.0034(8) -0.0032(8) -0.0187(9)
    O1A 0.0239(9) 0.0356(10) 0.0575(12) -0.0055(8) -0.0034(8) -0.0185(9)
_geom_special_details
;
 All esds (except the esd in the dihedral angle between two l.s. planes)
 are estimated using the full covariance matrix.  The cell esds are taken
 into account individually in the estimation of esds in distances, angles
 and torsion angles; correlations between esds in cell parameters are only
 used when they are defined by crystal symmetry.  An approximate (isotropic)
 treatment of cell esds is used for estimating esds involving l.s. planes.
;
loop_
    _geom_bond_atom_site_label_1
    _geom_bond_atom_site_label_2
    _geom_bond_site_symmetry_2
    _geom_bond_distance
    _geom_bond_publ_flag
    C2 N2 . 1.331(3) ?
    C2 N1 . 1.357(3) ?
    C2 C3 . 1.418(3) ?
    C3 C4 . 1.400(3) ?
    C3 C7 . 1.429(3) ?
    C4 N4 . 1.344(3) ?
    C4 C5 . 1.421(3) ?
    C5 C6 . 1.399(3) ?
    C5 C8 . 1.428(3) ?
    C6 N1 . 1.337(3) ?
    C6 C9 . 1.483(3) ?
    C7 N7 . 1.149(3) ?
    C8 N8 . 1.153(3) ?
    C9 C10 . 1.370(3) ?
    C9 C13 . 1.439(3) ?
    C10 C11 . 1.462(3) ?
    C10 C14 . 1.492(3) ?
    C11 C12 . 1.348(3) ?
    C11 H11 . 0.9500 ?
    C12 C20 . 1.489(3) ?
    C12 C26 . 1.508(3) ?
    C13 N13 . 1.149(3) ?
    C14 C15 . 1.394(3) ?
    C14 C19 . 1.394(3) ?
    C15 C16 . 1.391(3) ?
    C15 H15 . 0.9500 ?
    C16 C17 . 1.389(3) ?
    C16 H16 . 0.9500 ?
    C17 C18 . 1.383(3) ?
    C17 H17 . 0.9500 ?
    C18 C19 . 1.390(3) ?
    C18 H18 . 0.9500 ?
    C19 H19 . 0.9500 ?
    C20 C25 . 1.391(3) ?
    C20 C21 . 1.396(3) ?
    C21 C22 . 1.380(3) ?
    C21 H21 . 0.9500 ?
    C22 C23 . 1.388(3) ?
    C22 H22 . 0.9500 ?
    C23 C24 . 1.379(3) ?
    C23 H23 . 0.9500 ?
    C24 C25 . 1.382(3) ?
    C24 H24 . 0.9500 ?
    C25 H25 . 0.9500 ?
    C26 H26A . 0.9800 ?
    C26 H26B . 0.9800 ?
    C26 H26C . 0.9800 ?
    N2 H2A . 0.86(3) ?
    N2 H2B . 0.88(2) ?
    N4 H4A . 0.83(3) ?
    N4 H4B . 0.89(3) ?
    C2A N2A . 1.328(3) ?
    C2A N1A . 1.358(3) ?
    C2A C3A . 1.419(3) ?
    C3A C4A . 1.407(3) ?
    C3A C7A . 1.427(3) ?
    C4A N4A . 1.339(3) ?
    C4A C5A . 1.416(3) ?
    C5A C6A . 1.395(3) ?
    C5A C8A . 1.434(3) ?
    C6A N1A . 1.340(3) ?
    C6A C9A . 1.482(3) ?
    C7A N7A . 1.149(3) ?
    C8A N8A . 1.156(3) ?
    C9A C10A . 1.369(3) ?
    C9A C13A . 1.441(3) ?
    C10A C11A . 1.461(3) ?
    C10A C14A . 1.488(3) ?
    C11A C12A . 1.352(3) ?
    C11A H11A . 0.9500 ?
    C12A C20A . 1.492(3) ?
    C12A C26A . 1.500(3) ?
    C13A N13A . 1.149(3) ?
    C14A C19A . 1.393(3) ?
    C14A C15A . 1.393(3) ?
    C15A C16A . 1.384(3) ?
    C15A H15A . 0.9500 ?
    C16A C17A . 1.385(4) ?
    C16A H16A . 0.9500 ?
    C17A C18A . 1.380(4) ?
    C17A H17A . 0.9500 ?
    C18A C19A . 1.383(3) ?
    C18A H18A . 0.9500 ?
    C19A H19A . 0.9500 ?
    C20A C25A . 1.399(3) ?
    C20A C21A . 1.401(3) ?
    C21A C22A . 1.389(3) ?
    C21A H21A . 0.9500 ?
    C22A C23A . 1.386(3) ?
    C22A H22A . 0.9500 ?
    C23A C24A . 1.383(3) ?
    C23A H23A . 0.9500 ?
    C24A C25A . 1.387(3) ?
    C24A H24A . 0.9500 ?
    C25A H25A . 0.9500 ?
    C26A H26D . 0.9800 ?
    C26A H26E . 0.9800 ?
    C26A H26F . 0.9800 ?
    N2A H2C . 0.87(3) ?
    N2A H2D . 0.85(3) ?
    N4A H4C . 0.84(3) ?
    N4A H4D . 0.88(3) ?
    O1 H1A . 0.930(17) ?
    O1 H1B . 0.886(17) ?
    O1A H1C . 1.035(16) ?
    O1A H1D . 0.904(16) ?
loop_
    _geom_angle_atom_site_label_1
    _geom_angle_atom_site_label_2
    _geom_angle_atom_site_label_3
    _geom_angle_site_symmetry_1
    _geom_angle_site_symmetry_3
    _geom_angle
    _geom_angle_publ_flag
    N2 C2 N1 . . 117.04(18) ?
    N2 C2 C3 . . 121.22(18) ?
    N1 C2 C3 . . 121.70(18) ?
    C4 C3 C2 . . 119.73(17) ?
    C4 C3 C7 . . 120.23(18) ?
    C2 C3 C7 . . 120.04(18) ?
    N4 C4 C3 . . 122.02(18) ?
    N4 C4 C5 . . 120.57(19) ?
    C3 C4 C5 . . 117.39(18) ?
    C6 C5 C4 . . 118.87(17) ?
    C6 C5 C8 . . 123.83(17) ?
    C4 C5 C8 . . 117.22(17) ?
    N1 C6 C5 . . 123.49(17) ?
    N1 C6 C9 . . 114.35(17) ?
    C5 C6 C9 . . 122.14(17) ?
    N7 C7 C3 . . 178.3(2) ?
    N8 C8 C5 . . 175.0(2) ?
    C10 C9 C13 . . 117.96(17) ?
    C10 C9 C6 . . 126.87(18) ?
    C13 C9 C6 . . 114.65(17) ?
    C9 C10 C11 . . 121.47(17) ?
    C9 C10 C14 . . 118.91(18) ?
    C11 C10 C14 . . 119.08(17) ?
    C12 C11 C10 . . 127.66(18) ?
    C12 C11 H11 . . 116.2 ?
    C10 C11 H11 . . 116.2 ?
    C11 C12 C20 . . 119.53(18) ?
    C11 C12 C26 . . 124.22(19) ?
    C20 C12 C26 . . 116.24(18) ?
    N13 C13 C9 . . 174.9(2) ?
    C15 C14 C19 . . 119.10(19) ?
    C15 C14 C10 . . 121.07(19) ?
    C19 C14 C10 . . 119.82(18) ?
    C16 C15 C14 . . 120.2(2) ?
    C16 C15 H15 . . 119.9 ?
    C14 C15 H15 . . 119.9 ?
    C17 C16 C15 . . 120.0(2) ?
    C17 C16 H16 . . 120.0 ?
    C15 C16 H16 . . 120.0 ?
    C18 C17 C16 . . 120.3(2) ?
    C18 C17 H17 . . 119.9 ?
    C16 C17 H17 . . 119.9 ?
    C17 C18 C19 . . 119.7(2) ?
    C17 C18 H18 . . 120.2 ?
    C19 C18 H18 . . 120.2 ?
    C18 C19 C14 . . 120.7(2) ?
    C18 C19 H19 . . 119.6 ?
    C14 C19 H19 . . 119.6 ?
    C25 C20 C21 . . 117.8(2) ?
    C25 C20 C12 . . 122.29(18) ?
    C21 C20 C12 . . 119.92(19) ?
    C22 C21 C20 . . 121.1(2) ?
    C22 C21 H21 . . 119.5 ?
    C20 C21 H21 . . 119.5 ?
    C21 C22 C23 . . 120.5(2) ?
    C21 C22 H22 . . 119.8 ?
    C23 C22 H22 . . 119.8 ?
    C24 C23 C22 . . 118.8(2) ?
    C24 C23 H23 . . 120.6 ?
    C22 C23 H23 . . 120.6 ?
    C23 C24 C25 . . 120.8(2) ?
    C23 C24 H24 . . 119.6 ?
    C25 C24 H24 . . 119.6 ?
    C24 C25 C20 . . 121.0(2) ?
    C24 C25 H25 . . 119.5 ?
    C20 C25 H25 . . 119.5 ?
    C12 C26 H26A . . 109.5 ?
    C12 C26 H26B . . 109.5 ?
    H26A C26 H26B . . 109.5 ?
    C12 C26 H26C . . 109.5 ?
    H26A C26 H26C . . 109.5 ?
    H26B C26 H26C . . 109.5 ?
    C6 N1 C2 . . 118.52(17) ?
    C2 N2 H2A . . 122.3(17) ?
    C2 N2 H2B . . 120.7(15) ?
    H2A N2 H2B . . 116(2) ?
    C4 N4 H4A . . 121.1(18) ?
    C4 N4 H4B . . 122.8(16) ?
    H4A N4 H4B . . 116(2) ?
    N2A C2A N1A . . 117.19(19) ?
    N2A C2A C3A . . 121.37(19) ?
    N1A C2A C3A . . 121.39(18) ?
    C4A C3A C2A . . 119.78(17) ?
    C4A C3A C7A . . 120.18(18) ?
    C2A C3A C7A . . 120.03(18) ?
    N4A C4A C3A . . 122.20(18) ?
    N4A C4A C5A . . 120.38(19) ?
    C3A C4A C5A . . 117.41(18) ?
    C6A C5A C4A . . 118.84(18) ?
    C6A C5A C8A . . 123.79(17) ?
    C4A C5A C8A . . 117.23(18) ?
    N1A C6A C5A . . 123.76(17) ?
    N1A C6A C9A . . 115.48(17) ?
    C5A C6A C9A . . 120.74(17) ?
    N7A C7A C3A . . 178.5(2) ?
    N8A C8A C5A . . 174.8(2) ?
    C10A C9A C13A . . 117.87(17) ?
    C10A C9A C6A . . 126.45(18) ?
    C13A C9A C6A . . 115.45(17) ?
    C9A C10A C11A . . 121.54(18) ?
    C9A C10A C14A . . 117.15(18) ?
    C11A C10A C14A . . 120.87(17) ?
    C12A C11A C10A . . 128.63(19) ?
    C12A C11A H11A . . 115.7 ?
    C10A C11A H11A . . 115.7 ?
    C11A C12A C20A . . 119.58(18) ?
    C11A C12A C26A . . 123.85(19) ?
    C20A C12A C26A . . 116.47(18) ?
    N13A C13A C9A . . 174.7(2) ?
    C19A C14A C15A . . 119.38(19) ?
    C19A C14A C10A . . 120.81(19) ?
    C15A C14A C10A . . 119.80(19) ?
    C16A C15A C14A . . 120.4(2) ?
    C16A C15A H15A . . 119.8 ?
    C14A C15A H15A . . 119.8 ?
    C15A C16A C17A . . 119.8(2) ?
    C15A C16A H16A . . 120.1 ?
    C17A C16A H16A . . 120.1 ?
    C18A C17A C16A . . 120.1(2) ?
    C18A C17A H17A . . 120.0 ?
    C16A C17A H17A . . 120.0 ?
    C17A C18A C19A . . 120.6(2) ?
    C17A C18A H18A . . 119.7 ?
    C19A C18A H18A . . 119.7 ?
    C18A C19A C14A . . 119.8(2) ?
    C18A C19A H19A . . 120.1 ?
    C14A C19A H19A . . 120.1 ?
    C25A C20A C21A . . 117.5(2) ?
    C25A C20A C12A . . 120.99(19) ?
    C21A C20A C12A . . 121.5(2) ?
    C22A C21A C20A . . 121.1(2) ?
    C22A C21A H21A . . 119.4 ?
    C20A C21A H21A . . 119.4 ?
    C23A C22A C21A . . 120.2(2) ?
    C23A C22A H22A . . 119.9 ?
    C21A C22A H22A . . 119.9 ?
    C24A C23A C22A . . 119.6(2) ?
    C24A C23A H23A . . 120.2 ?
    C22A C23A H23A . . 120.2 ?
    C23A C24A C25A . . 120.2(2) ?
    C23A C24A H24A . . 119.9 ?
    C25A C24A H24A . . 119.9 ?
    C24A C25A C20A . . 121.4(2) ?
    C24A C25A H25A . . 119.3 ?
    C20A C25A H25A . . 119.3 ?
    C12A C26A H26D . . 109.5 ?
    C12A C26A H26E . . 109.5 ?
    H26D C26A H26E . . 109.5 ?
    C12A C26A H26F . . 109.5 ?
    H26D C26A H26F . . 109.5 ?
    H26E C26A H26F . . 109.5 ?
    C6A N1A C2A . . 118.50(17) ?
    C2A N2A H2C . . 121.7(17) ?
    C2A N2A H2D . . 121.1(17) ?
    H2C N2A H2D . . 115(2) ?
    C4A N4A H4C . . 120.0(17) ?
    C4A N4A H4D . . 121.6(17) ?
    H4C N4A H4D . . 118(2) ?
    H1A O1 H1B . . 111(2) ?
    H1C O1A H1D . . 113(2) ?
loop_
    _geom_torsion_atom_site_label_1
    _geom_torsion_atom_site_label_2
    _geom_torsion_atom_site_label_3
    _geom_torsion_atom_site_label_4
    _geom_torsion_site_symmetry_1
    _geom_torsion_site_symmetry_2
    _geom_torsion_site_symmetry_3
    _geom_torsion_site_symmetry_4
    _geom_torsion
    _geom_torsion_publ_flag
    N2 C2 C3 C4 . . . . 178.88(19) ?
    N1 C2 C3 C4 . . . . -3.6(3) ?
    N2 C2 C3 C7 . . . . -1.9(3) ?
    N1 C2 C3 C7 . . . . 175.66(18) ?
    C2 C3 C4 N4 . . . . -176.88(19) ?
    C7 C3 C4 N4 . . . . 3.9(3) ?
    C2 C3 C4 C5 . . . . 4.3(3) ?
    C7 C3 C4 C5 . . . . -174.93(18) ?
    N4 C4 C5 C6 . . . . -179.39(19) ?
    C3 C4 C5 C6 . . . . -0.5(3) ?
    N4 C4 C5 C8 . . . . 3.9(3) ?
    C3 C4 C5 C8 . . . . -177.24(18) ?
    C4 C5 C6 N1 . . . . -4.5(3) ?
    C8 C5 C6 N1 . . . . 172.01(19) ?
    C4 C5 C6 C9 . . . . 176.96(18) ?
    C8 C5 C6 C9 . . . . -6.6(3) ?
    N1 C6 C9 C10 . . . . 139.7(2) ?
    C5 C6 C9 C10 . . . . -41.6(3) ?
    N1 C6 C9 C13 . . . . -31.8(2) ?
    C5 C6 C9 C13 . . . . 146.87(19) ?
    C13 C9 C10 C11 . . . . 160.02(19) ?
    C6 C9 C10 C11 . . . . -11.2(3) ?
    C13 C9 C10 C14 . . . . -11.4(3) ?
    C6 C9 C10 C14 . . . . 177.30(18) ?
    C9 C10 C11 C12 . . . . 153.8(2) ?
    C14 C10 C11 C12 . . . . -34.7(3) ?
    C10 C11 C12 C20 . . . . 174.73(19) ?
    C10 C11 C12 C26 . . . . -6.4(3) ?
    C9 C10 C14 C15 . . . . -56.0(3) ?
    C11 C10 C14 C15 . . . . 132.3(2) ?
    C9 C10 C14 C19 . . . . 123.2(2) ?
    C11 C10 C14 C19 . . . . -48.5(3) ?
    C19 C14 C15 C16 . . . . 0.0(3) ?
    C10 C14 C15 C16 . . . . 179.21(19) ?
    C14 C15 C16 C17 . . . . -1.3(3) ?
    C15 C16 C17 C18 . . . . 1.2(3) ?
    C16 C17 C18 C19 . . . . 0.3(3) ?
    C17 C18 C19 C14 . . . . -1.7(3) ?
    C15 C14 C19 C18 . . . . 1.5(3) ?
    C10 C14 C19 C18 . . . . -177.72(19) ?
    C11 C12 C20 C25 . . . . 30.2(3) ?
    C26 C12 C20 C25 . . . . -148.8(2) ?
    C11 C12 C20 C21 . . . . -148.9(2) ?
    C26 C12 C20 C21 . . . . 32.2(3) ?
    C25 C20 C21 C22 . . . . -0.9(3) ?
    C12 C20 C21 C22 . . . . 178.2(2) ?
    C20 C21 C22 C23 . . . . 0.8(4) ?
    C21 C22 C23 C24 . . . . -0.2(4) ?
    C22 C23 C24 C25 . . . . -0.2(4) ?
    C23 C24 C25 C20 . . . . 0.1(4) ?
    C21 C20 C25 C24 . . . . 0.5(3) ?
    C12 C20 C25 C24 . . . . -178.6(2) ?
    C5 C6 N1 C2 . . . . 5.3(3) ?
    C9 C6 N1 C2 . . . . -175.98(17) ?
    N2 C2 N1 C6 . . . . 176.39(18) ?
    C3 C2 N1 C6 . . . . -1.3(3) ?
    N2A C2A C3A C4A . . . . 178.38(19) ?
    N1A C2A C3A C4A . . . . -4.1(3) ?
    N2A C2A C3A C7A . . . . -2.1(3) ?
    N1A C2A C3A C7A . . . . 175.42(18) ?
    C2A C3A C4A N4A . . . . -175.52(19) ?
    C7A C3A C4A N4A . . . . 4.9(3) ?
    C2A C3A C4A C5A . . . . 5.2(3) ?
    C7A C3A C4A C5A . . . . -174.31(18) ?
    N4A C4A C5A C6A . . . . 179.16(19) ?
    C3A C4A C5A C6A . . . . -1.6(3) ?
    N4A C4A C5A C8A . . . . 3.2(3) ?
    C3A C4A C5A C8A . . . . -177.52(18) ?
    C4A C5A C6A N1A . . . . -3.7(3) ?
    C8A C5A C6A N1A . . . . 171.99(19) ?
    C4A C5A C6A C9A . . . . 178.24(18) ?
    C8A C5A C6A C9A . . . . -6.1(3) ?
    N1A C6A C9A C10A . . . . 140.7(2) ?
    C5A C6A C9A C10A . . . . -41.1(3) ?
    N1A C6A C9A C13A . . . . -33.6(3) ?
    C5A C6A C9A C13A . . . . 144.61(19) ?
    C13A C9A C10A C11A . . . . 158.67(19) ?
    C6A C9A C10A C11A . . . . -15.5(3) ?
    C13A C9A C10A C14A . . . . -13.7(3) ?
    C6A C9A C10A C14A . . . . 172.10(19) ?
    C9A C10A C11A C12A . . . . 153.0(2) ?
    C14A C10A C11A C12A . . . . -34.9(3) ?
    C10A C11A C12A C20A . . . . 173.0(2) ?
    C10A C11A C12A C26A . . . . -10.8(4) ?
    C9A C10A C14A C19A . . . . 120.8(2) ?
    C11A C10A C14A C19A . . . . -51.6(3) ?
    C9A C10A C14A C15A . . . . -57.9(3) ?
    C11A C10A C14A C15A . . . . 129.6(2) ?
    C19A C14A C15A C16A . . . . 0.1(3) ?
    C10A C14A C15A C16A . . . . 178.87(19) ?
    C14A C15A C16A C17A . . . . 0.0(3) ?
    C15A C16A C17A C18A . . . . -0.5(4) ?
    C16A C17A C18A C19A . . . . 1.0(4) ?
    C17A C18A C19A C14A . . . . -0.9(3) ?
    C15A C14A C19A C18A . . . . 0.4(3) ?
    C10A C14A C19A C18A . . . . -178.4(2) ?
    C11A C12A C20A C25A . . . . -24.1(3) ?
    C26A C12A C20A C25A . . . . 159.4(2) ?
    C11A C12A C20A C21A . . . . 158.2(2) ?
    C26A C12A C20A C21A . . . . -18.3(3) ?
    C25A C20A C21A C22A . . . . -0.1(3) ?
    C12A C20A C21A C22A . . . . 177.7(2) ?
    C20A C21A C22A C23A . . . . -0.4(3) ?
    C21A C22A C23A C24A . . . . 0.6(3) ?
    C22A C23A C24A C25A . . . . -0.2(3) ?
    C23A C24A C25A C20A . . . . -0.3(3) ?
    C21A C20A C25A C24A . . . . 0.4(3) ?
    C12A C20A C25A C24A . . . . -177.3(2) ?
    C5A C6A N1A C2A . . . . 5.0(3) ?
    C9A C6A N1A C2A . . . . -176.85(17) ?
    N2A C2A N1A C6A . . . . 176.61(18) ?
    C3A C2A N1A C6A . . . . -1.0(3) ?
loop_
    _geom_hbond_atom_site_label_D
    _geom_hbond_atom_site_label_H
    _geom_hbond_atom_site_label_A
    _geom_hbond_site_symmetry_A
    _geom_hbond_distance_DH
    _geom_hbond_distance_HA
    _geom_hbond_distance_DA
    _geom_hbond_angle_DHA
    _geom_hbond_publ_flag
    O1 H1A N1 . 0.93(2) 1.93(2) 2.853(2) 169(3) yes
    O1 H1B N7A 1_455 0.89(2) 2.33(2) 3.163(3) 156(3) yes
    O1A H1C N1A . 1.04(2) 1.78(2) 2.811(3) 173.8(18) yes
    O1A H1C N2A . 1.04(2) 2.61(2) 3.174(3) 114.3(14) yes
    O1A H1D N7 1_465 0.91(2) 2.38(2) 3.206(3) 151.7(18) yes
    O1A H1D N13A . 0.91(2) 2.59(2) 3.153(3) 121.2(16) yes
    N2 H2A O1 . 0.86(3) 2.44(3) 3.140(3) 139(2) yes
    N2 H2A O1 2_666 0.86(3) 2.29(3) 2.892(3) 127(2) yes
    N2 H2B N7A 2_766 0.87(3) 2.41(3) 3.209(3) 151.7(18) yes
    N2A H2C O1A . 0.87(3) 2.48(3) 3.174(3) 137(2) yes
    N2A H2C O1A 2_676 0.87(3) 2.25(3) 2.859(3) 127(3) yes
    N2A H2D N7 2_766 0.85(3) 2.42(3) 3.205(3) 154(3) yes
    N4 H4A N13A 1_645 0.82(3) 2.21(3) 2.984(3) 158(3) yes
    N4A H4C N13 1_655 0.84(3) 2.16(3) 2.930(3) 152(2) yes
    C11 H11 N8A . 0.95 2.59 3.453(3) 151 yes
    C11A H11A N8 1_565 0.95 2.49 3.369(3) 154 yes
    C21 H21 Cg6 2_665 0.95 2.91 3.653(2) 136 yes
    C26A H26F Cg5 1_555 0.98 2.97 3.781(2) 141 yes
_shelx_space_group_comment
;
The symmetry employed for this shelxl refinement is uniquely defined
by the following loop, which should always be used as a source of
symmetry information in preference to the above space-group names.
They are only intended as comments.
;
_shelx_estimated_absorpt_T_min     0.973
_shelx_estimated_absorpt_T_max     0.986
_shelx_hkl_file
;
  -1   0   0  572.44   19.60
  -1   0   0  557.34   20.00
  -1   0   0  585.74   19.60
  -1   0   0  564.54   19.70
  -1   0   0  570.54   20.00
  -1   0   0  583.34   19.80
  -2   0   0  180.98    8.00
  -2   0   0  185.68    7.70
  -2   0   0  186.48    7.50
  -2   0   0  184.28    7.90
  -2   0   0  182.88    7.20
   2   0   0  176.48    7.40
   2   0   0  167.78    7.60
   2   0   0  181.98    7.10
   2   0   0  176.08    7.70
   2   0   0  186.68    7.70
   2   0   0  184.38    7.60
   2   0   0  182.68    7.00
   2   0   0  180.28    7.60
  -3   0   0  450.15   16.90
  -3   0   0  415.76   18.80
  -3   0   0  461.15   17.30
  -3   0   0  465.45   16.60
   3   0   0  440.66   17.10
   3   0   0  439.26   17.30
   3   0   0  430.46   16.70
   3   0   0  443.06   16.50
   3   0   0  431.36   17.00
   3   0   0  437.46   16.10
   3   0   0  435.16   17.00
   3   0   0  448.56   16.40
   3   0   0  444.76   16.30
  -4   0   0   23.70    3.40
  -4   0   0   22.30    2.70
  -4   0   0   17.70    2.80
  -4   0   0   22.10    2.40
   4   0   0   20.30    3.10
   4   0   0   19.50    2.00
   4   0   0   19.40    3.20
   4   0   0   21.20    2.80
   4   0   0   17.00    2.20
   4   0   0   18.40    2.20
   4   0   0   19.40    2.30
   4   0   0   19.10    3.00
   4   0   0   19.40    2.80
  -5   0   0  201.68    9.20
  -5   0   0  194.98   10.10
  -5   0   0  203.18   10.60
  -5   0   0  206.68    9.90
   5   0   0  185.08    9.70
   5   0   0  187.58    9.00
   5   0   0  183.18    9.40
   5   0   0  187.78   10.00
   5   0   0  193.78    9.90
   5   0   0  197.68    8.70
   5   0   0  193.28    8.90
   5   0   0  188.88    8.80
   5   0   0  187.88   10.20
  -6   0   0   30.70    3.60
  -6   0   0   34.60    3.30
  -6   0   0   30.30    4.30
  -6   0   0   32.70    4.20
   6   0   0   30.50    3.80
   6   0   0   30.50    3.20
   6   0   0   36.30    5.50
   6   0   0   28.00    3.10
   6   0   0   27.10    4.50
   6   0   0   27.50    4.10
   6   0   0   29.80    3.00
   6   0   0   24.60    5.30
   6   0   0   34.70    3.90
  -7   0   0   14.50    3.50
  -7   0   0   15.70    2.90
  -7   0   0   13.70    3.40
  -7   0   0   18.20    3.60
   7   0   0   15.00    3.40
   7   0   0   15.70    3.70
   7   0   0   19.60    3.00
   7   0   0   17.90    3.10
   7   0   0   16.90    3.40
   7   0   0   14.10    2.80
  -8   0   0  738.93   28.60
  -8   0   0  767.22   31.10
  -8   0   0  708.53   29.70
  -8   0   0  705.53   34.00
   8   0   0  633.34   25.70
   8   0   0  672.13   26.10
   8   0   0  634.24   30.40
   8   0   0  654.23   27.90
   8   0   0  639.14   25.20
  -9   0   0   44.70    7.00
  -9   0   0   40.40    6.20
  -9   0   0   43.20    6.70
   9   0   0   38.20    7.20
   9   0   0   41.30    4.40
   9   0   0   37.80    4.00
 -10   0   0   55.69    8.30
 -10   0   0   40.30    6.80
 -10   0   0   53.39    6.10
  10   0   0   45.70    4.70
  10   0   0   61.89    9.20
  10   0   0   38.60    4.70
  10   0   0   45.80    6.10
 -11   0   0  116.89   10.40
 -11   0   0  110.89    9.30
  11   0   0   93.99    9.20
  11   0   0   99.99   10.20
  11   0   0  111.69    8.10
  11   0   0  108.09    7.70
 -12   0   0   23.70    6.00
 -12   0   0   14.90    4.60
  12   0   0   25.60    4.60
  12   0   0   27.00    4.80
  12   0   0   24.50    7.10
  12   0   0   13.60    7.00
  12   0   0   21.10    5.10
 -13   0   0    4.70    3.40
 -13   0   0    0.50    3.10
  13   0   0   -4.50    1.90
  13   0   0   -3.40    2.50
  13   0   0    1.30    2.80
  13   0   0    2.10    2.60
  13   0   0    5.70    4.10
 -14   0   0   10.60    4.30
 -14   0   0   14.60    5.30
  14   0   0    2.30    3.40
  14   0   0   14.50    3.60
  14   0   0   10.70    4.70
  14   0   0    5.70    4.40
  14  -1   0    7.00    5.00
  14  -1   0   -2.90    3.20
  14  -1   0   16.60    4.90
 -14   1   0    7.80    5.20
 -14   1   0    3.70    4.40
  13  -1   0    2.70    2.40
  13  -1   0   -3.80    2.80
  13  -1   0   -0.40    2.70
  13  -1   0   -6.00    2.50
 -13   1   0    4.80    4.00
 -13   1   0   -0.40    3.30
  12  -1   0    3.60    2.90
  12  -1   0    5.60    3.30
  12  -1   0    2.90    2.10
  12  -1   0    5.10    3.50
  12  -1   0   -1.20    2.00
 -12   1   0   -0.10    2.90
 -12   1   0    0.00    2.70
  11  -1   0   -3.00    1.60
  11  -1   0    2.30    2.80
  11  -1   0    0.70    2.10
  11  -1   0    3.80    2.20
  11  -1   0    2.10    2.50
 -11   1   0    6.60    3.40
 -11   1   0   -0.40    2.80
  10  -1   0    0.40    2.20
  10  -1   0   -0.80    1.90
  10  -1   0   -0.50    1.60
  10  -1   0    3.40    2.00
  10  -1   0    2.20    1.80
 -10   1   0    0.60    2.50
 -10   1   0    3.30    2.60
   9  -1   0    2.30    1.50
   9  -1   0    0.60    1.30
   9  -1   0   -1.30    1.50
   9  -1   0   -0.90    1.60
   9  -1   0    2.70    2.40
  -9   1   0    0.40    2.40
  -9   1   0    2.80    2.80
   8  -1   0    6.30    2.30
   8  -1   0   11.80    3.70
   8  -1   0   10.20    3.20
   8  -1   0   12.10    2.70
   8  -1   0   10.20    2.20
  -8   1   0   11.50    3.70
  -8   1   0    7.50    3.20
  -8   1   0    7.90    2.60
  -8   1   0   10.80    2.40
   7  -1   0    1.60    1.10
   7  -1   0    1.10    1.10
   7  -1   0    3.10    1.90
   7  -1   0    1.50    1.50
   7  -1   0   -0.70    1.50
  -7   1   0    1.10    1.60
  -7   1   0    3.20    2.10
  -7   1   0    1.20    1.50
  -7   1   0    3.60    2.30
   6  -1   0   -0.30    1.30
   6  -1   0    2.80    1.30
   6  -1   0    0.30    1.10
   6  -1   0    0.00    1.40
   6  -1   0    3.00    1.70
   6  -1   0    0.60    0.90
   6  -1   0   -0.70    1.00
  -6   1   0    0.30    1.30
  -6   1   0   -0.30    1.00
  -6   1   0    1.20    1.50
  -6   1   0    1.80    1.60
   5  -1   0    1.90    1.40
   5  -1   0    4.70    1.70
   5  -1   0    5.20    1.70
   5  -1   0    4.80    1.20
   5  -1   0    3.80    1.80
   5  -1   0    3.40    1.70
   5  -1   0    5.40    1.90
   5  -1   0    6.40    1.50
   5  -1   0    1.80    1.60
   5  -1   0    3.10    1.30
  -5   1   0    3.60    1.70
  -5   1   0    9.40    2.50
  -5   1   0    4.40    1.40
  -5   1   0    3.40    1.90
   4  -1   0   37.00    3.90
   4  -1   0   33.80    2.50
   4  -1   0   34.20    3.60
   4  -1   0   35.50    3.70
   4  -1   0   40.30    3.70
   4  -1   0   36.90    2.70
   4  -1   0   37.40    3.60
   4  -1   0   36.30    3.20
   4  -1   0   35.00    2.70
  -4   1   0   42.70    4.20
  -4   1   0   43.00    3.70
  -4   1   0   40.80    4.00
  -4   1   0   37.40    2.90
  -4   1   0   38.80    3.80
   3  -1   0    8.00    1.30
   3  -1   0    8.70    2.00
   3  -1   0    6.20    1.50
   3  -1   0    6.30    1.60
   3  -1   0   10.70    1.50
   3  -1   0    9.10    2.10
   3  -1   0    6.10    1.50
   3  -1   0    7.40    1.80
   3  -1   0    9.50    1.50
  -3   1   0    8.40    1.90
  -3   1   0   10.80    1.50
  -3   1   0    7.20    1.90
  -3   1   0    8.70    1.80
   2  -1   0    4.70    1.70
   2  -1   0    3.40    1.20
   2  -1   0    5.50    1.50
   2  -1   0    5.40    1.40
   2  -1   0    4.20    1.30
   2  -1   0    4.30    0.90
   2  -1   0    4.20    0.90
  -2   1   0    3.70    0.90
  -2   1   0    3.60    0.90
  -2   1   0    5.10    1.60
  -2   1   0    5.80    1.50
  -2   1   0    4.60    1.40
  -2   1   0    4.90    1.60
  -2   1   0    3.50    1.40
   1  -1   0    6.80    1.40
   1  -1   0   11.70    1.40
   1  -1   0    7.80    1.20
   1  -1   0    7.90    1.30
  -1   1   0    9.70    1.40
  -1   1   0   10.40    1.30
  -1   1   0    8.80    1.40
  -1   1   0    7.80    1.20
  -1   1   0   10.80    1.50
  -1   1   0    9.90    1.00
  -1  -1   0    6.60    1.00
  -1  -1   0    8.30    0.70
  -1  -1   0    8.50    1.00
  -1  -1   0    5.80    0.60
  -1  -1   0    4.90    0.80
  -2  -1   0    1.40    0.90
  -2  -1   0    1.50    0.80
  -2  -1   0    1.20    1.00
  -2  -1   0    2.70    0.90
  -2  -1   0    1.00    0.70
  -2  -1   0    2.90    1.20
  -2  -1   0    1.40    1.00
   2   1   0    1.30    0.70
   2   1   0    1.20    0.70
   2   1   0    1.60    0.60
   2   1   0    3.20    0.90
   2   1   0    1.80    0.70
   2   1   0    1.80    0.80
  -3  -1   0   18.30    2.10
  -3  -1   0   17.00    2.60
  -3  -1   0   18.20    2.50
  -3  -1   0   13.60    2.10
  -3  -1   0   15.50    2.20
  -3  -1   0   17.50    2.30
  -3  -1   0   13.50    1.90
   3   1   0   14.70    2.20
   3   1   0   16.00    1.90
   3   1   0   17.30    2.30
   3   1   0   15.90    2.40
   3   1   0   14.20    1.80
   3   1   0   14.00    1.90
   3   1   0   13.20    1.90
  -4  -1   0    6.30    2.20
  -4  -1   0    4.80    1.80
  -4  -1   0    1.90    1.30
  -4  -1   0    3.90    1.40
  -4  -1   0    4.90    1.60
   4   1   0    3.30    1.20
   4   1   0    3.10    1.30
   4   1   0    2.70    1.20
   4   1   0    4.00    1.30
   4   1   0    3.40    1.20
   4   1   0    5.90    1.60
   4   1   0    1.60    1.10
  -5  -1   0   33.60    3.80
  -5  -1   0   36.40    3.50
  -5  -1   0   35.60    4.00
  -5  -1   0   35.30    3.40
  -5  -1   0   34.40    3.30
   5   1   0   24.60    3.10
   5   1   0   34.90    3.50
   5   1   0   35.00    3.10
   5   1   0   34.30    3.00
   5   1   0   28.00    3.00
   5   1   0   32.10    3.10
   5   1   0   36.40    3.70
  -6  -1   0    5.20    1.90
  -6  -1   0    4.50    2.10
  -6  -1   0    4.40    1.60
  -6  -1   0    6.30    2.10
  -6  -1   0    9.70    2.90
   6   1   0    5.50    2.00
   6   1   0    5.10    1.70
   6   1   0    3.90    1.50
   6   1   0    7.30    2.30
   6   1   0    6.10    2.00
   6   1   0    4.70    1.80
   6   1   0    5.60    1.90
   6   1   0    4.40    1.80
   6   1   0    6.20    1.80
  -7  -1   0    0.20    1.30
  -7  -1   0    1.30    1.60
  -7  -1   0    0.90    1.20
  -7  -1   0   -0.10    1.10
   7   1   0    1.60    1.40
   7   1   0   -1.10    1.20
   7   1   0   -1.40    1.10
   7   1   0    1.40    1.10
   7   1   0    0.30    1.00
  -8  -1   0   32.00    4.90
  -8  -1   0   26.20    4.90
  -8  -1   0   27.60    4.90
   8   1   0   24.00    5.00
   8   1   0   18.30    4.10
   8   1   0   33.40    4.10
   8   1   0   24.40    4.60
   8   1   0   24.70    3.10
  -9  -1   0   33.10    5.60
  -9  -1   0   28.80    5.50
  -9  -1   0   37.20    5.50
   9   1   0   37.40    6.30
   9   1   0   29.20    4.50
   9   1   0   37.90    6.70
   9   1   0   34.20    4.00
 -10  -1   0    3.60    3.20
 -10  -1   0    1.80    2.30
  10   1   0    3.90    1.80
  10   1   0    0.80    2.40
  10   1   0    1.80    2.20
  10   1   0    0.70    2.10
 -11  -1   0   23.00    5.40
 -11  -1   0   27.20    5.40
  11   1   0   22.60    5.60
  11   1   0   25.10    4.50
  11   1   0   22.20    5.50
  11   1   0   36.70    5.80
 -12  -1   0   22.40    5.60
 -12  -1   0   12.20    4.10
  12   1   0   18.10    4.80
  12   1   0   20.20    5.20
  12   1   0   13.80    4.40
  12   1   0   14.70    4.00
  12   1   0   24.20    4.60
 -13  -1   0   16.60    5.50
 -13  -1   0    8.30    3.80
  13   1   0    9.30    3.60
  13   1   0    8.40    4.00
  13   1   0    4.80    3.60
  13   1   0    4.50    2.90
  13   1   0    4.90    3.30
 -14  -1   0    1.30    3.80
  14   1   0    3.30    3.40
  14   1   0    6.60    3.80
  14   1   0    2.40    2.20
  14   1   0    6.40    4.10
  14   1   0   -0.90    3.20
  14   1   0    5.30    3.40
  15   1   0    4.90    5.40
  15   1   0   -4.20    3.20
  15   1   0    6.30    3.80
  15   1   0   -0.10    3.50
  14  -2   0   11.00    5.90
  14  -2   0   12.00    4.80
  14  -2   0   10.10    6.30
 -14   2   0    3.90    4.90
  13  -2   0    3.80    3.80
  13  -2   0   -1.10    2.90
  13  -2   0   -5.20    2.90
 -13   2   0    3.50    3.90
 -13   2   0   -1.00    3.20
  12  -2   0   -1.60    2.70
  12  -2   0    1.00    3.10
  12  -2   0    1.90    2.80
 -12   2   0    0.50    2.80
 -12   2   0   -6.80    2.20
  11  -2   0   -3.40    2.90
  11  -2   0   -1.10    2.80
  11  -2   0    6.70    3.20
 -11   2   0    4.90    3.20
 -11   2   0    8.40    4.20
  10  -2   0   -0.80    2.10
  10  -2   0    5.40    2.80
  10  -2   0   -0.30    1.60
  10  -2   0   -2.00    1.70
  10  -2   0    2.40    2.20
  10  -2   0    0.80    1.40
  10  -2   0    1.70    1.80
 -10   2   0    3.10    3.20
 -10   2   0   -2.10    2.10
   9  -2   0    3.80    2.60
   9  -2   0    4.10    2.70
   9  -2   0    8.50    2.10
  -9   2   0    6.10    2.70
  -9   2   0   12.40    4.40
  -9   2   0    7.10    3.70
   8  -2   0    8.80    2.10
   8  -2   0    9.60    3.20
   8  -2   0    7.20    3.00
   8  -2   0    8.30    2.00
   8  -2   0   13.50    2.40
  -8   2   0   11.50    4.10
  -8   2   0   11.70    3.80
  -8   2   0   14.20    4.30
  -8   2   0   10.60    2.40
   7  -2   0  342.97   14.40
   7  -2   0  368.26   17.50
   7  -2   0  356.26   14.60
   7  -2   0  337.07   14.20
  -7   2   0  409.16   18.70
  -7   2   0  391.36   16.00
  -7   2   0  365.26   19.50
   6  -2   0    1.30    1.50
   6  -2   0   -0.10    0.90
   6  -2   0   -0.10    0.80
   6  -2   0    1.30    1.80
   6  -2   0    0.50    0.90
  -6   2   0    1.70    1.10
  -6   2   0    0.40    1.40
  -6   2   0    2.30    1.90
  -6   2   0    0.80    1.40
   5  -2   0    0.90    1.40
   5  -2   0   -0.80    1.10
   5  -2   0   -0.60    0.60
   5  -2   0    1.40    0.90
   5  -2   0    0.40    1.00
   5  -2   0   -0.20    0.80
  -5   2   0   -0.60    1.20
  -5   2   0   -2.00    1.10
  -5   2   0   -1.50    1.20
  -5   2   0   -0.50    0.80
  -5   2   0    0.50    1.20
   4  -2   0   27.50    3.20
   4  -2   0   24.90    3.70
   4  -2   0   21.40    2.70
   4  -2   0   19.20    3.30
   4  -2   0   19.40    3.20
   4  -2   0   29.10    3.80
   4  -2   0   22.50    2.00
   4  -2   0   21.80    2.00
  -4   2   0   26.10    4.00
  -4   2   0   19.70    3.60
  -4   2   0   24.50    3.40
  -4   2   0   27.90    4.10
  -4   2   0   22.20    2.20
   3  -2   0  191.28    9.60
   3  -2   0  202.68    9.70
   3  -2   0  211.18   10.00
   3  -2   0  206.68    9.50
   3  -2   0  206.78   10.30
   3  -2   0  205.78    8.20
  -3   2   0  210.38   10.80
  -3   2   0  222.58   10.30
  -3   2   0  199.58   10.20
  -3   2   0  225.78    8.70
  -3   2   0  213.08   10.50
  -3   2   0  220.78   10.10
   2  -2   0   15.40    2.40
   2  -2   0   15.60    2.50
   2  -2   0   12.20    2.10
   2  -2   0   17.50    2.90
   2  -2   0   14.10    1.60
   2  -2   0    8.80    1.70
  -2   2   0   14.80    1.60
  -2   2   0   17.20    2.80
  -2   2   0   12.70    2.30
  -2   2   0   17.30    2.70
  -2   2   0   18.40    2.90
   1  -2   0  112.79    5.50
   1  -2   0  111.39    5.50
   1  -2   0  115.89    5.90
   1  -2   0  113.29    5.50
   1  -2   0  110.09    4.80
   1  -2   0  108.09    6.20
  -1   2   0  117.79    5.80
  -1   2   0  125.89    6.10
  -1   2   0  118.19    6.20
  -1   2   0  118.09    5.90
  -1   2   0  119.09    5.10
   0  -2   0 1987.50   76.69
   0  -2   0 2330.37   75.59
   0  -2   0 2260.77   76.99
   0  -2   0 2282.17   75.59
   0  -2   0 2279.57   76.39
   0  -2   0 2321.97   76.19
   0   2   0 2253.77   79.19
   0   2   0 2419.06   78.99
   0   2   0 2417.56   79.49
   0   2   0 2278.07   78.59
   0   2   0 2319.07   78.89
  -1  -2   0  871.81   29.50
  -1  -2   0  787.42   29.30
  -1  -2   0  867.91   28.70
  -1  -2   0  833.82   29.40
  -1  -2   0  851.51   29.40
  -1  -2   0  825.02   29.70
   1   2   0  871.31   30.40
   1   2   0  817.92   30.00
   1   2   0  875.21   29.50
   1   2   0  892.31   30.20
   1   2   0  852.41   30.10
  -2  -2   0  203.88    8.50
  -2  -2   0  217.38    9.20
  -2  -2   0  215.78    7.90
  -2  -2   0  200.88    7.70
  -2  -2   0  211.98    8.90
  -2  -2   0  202.68    8.60
   2   2   0  184.88    8.10
   2   2   0  198.58    8.60
   2   2   0  198.88    8.40
   2   2   0  201.28    8.40
   2   2   0  196.68    7.30
   2   2   0  195.18    8.10
   2   2   0  193.38    8.40
   2   2   0  200.38    7.40
  -3  -2   0   61.99    3.50
  -3  -2   0   55.79    4.20
  -3  -2   0   60.19    4.10
   3   2   0   57.79    3.80
   3   2   0   62.79    3.30
   3   2   0   55.79    3.70
   3   2   0   56.89    3.90
   3   2   0   59.49    3.40
   3   2   0   56.79    3.60
   3   2   0   56.49    4.00
   3   2   0   60.89    3.70
   3   2   0   56.39    3.80
   3   2   0   58.59    3.20
  -4  -2   0 2600.84   88.39
  -4  -2   0 2611.84   89.49
  -4  -2   0 2538.85   89.79
  -4  -2   0 2614.14   89.59
  -4  -2   0 2611.74   88.89
   4   2   0 2528.85   85.09
   4   2   0 2400.76   84.99
   4   2   0 2430.46   84.29
   4   2   0 2401.56   84.29
   4   2   0 2508.65   83.99
   4   2   0 2455.55   85.29
   4   2   0 2536.15   84.89
  -5  -2   0   53.09    4.40
  -5  -2   0   58.49    5.10
  -5  -2   0   59.69    4.30
  -5  -2   0   65.29    4.90
  -5  -2   0   54.89    4.80
  -5  -2   0   55.09    4.10
   5   2   0   56.39    4.60
   5   2   0   55.69    4.30
   5   2   0   52.39    4.00
   5   2   0   51.39    4.10
   5   2   0   57.39    4.20
   5   2   0   55.79    4.50
   5   2   0   58.49    4.00
  -6  -2   0  108.19    7.40
  -6  -2   0   98.49    6.70
  -6  -2   0   94.79    6.20
  -6  -2   0  101.49    6.30
  -6  -2   0   95.49    7.10
   6   2   0   90.49    5.70
   6   2   0   87.49    5.60
   6   2   0   92.39    6.50
   6   2   0   86.09    5.90
   6   2   0   91.99    6.50
   6   2   0   90.59    5.80
  -7  -2   0   44.20    4.50
  -7  -2   0   48.10    5.00
  -7  -2   0   45.70    4.40
  -7  -2   0   45.70    5.30
   7   2   0   43.30    4.10
   7   2   0   52.49    4.70
   7   2   0   37.50    4.00
   7   2   0   50.29    4.40
   7   2   0   51.19    4.50
   7   2   0   44.50    4.40
   7   2   0   50.99    4.70
  -8  -2   0   10.60    2.70
  -8  -2   0   12.50    3.10
  -8  -2   0   12.80    3.30
  -8  -2   0   19.40    4.50
   8   2   0   20.00    4.40
   8   2   0   18.40    3.80
   8   2   0   13.60    2.90
  -9  -2   0    6.00    2.80
  -9  -2   0    3.80    2.40
   9   2   0    3.90    2.70
   9   2   0    8.80    2.70
   9   2   0    6.00    2.50
 -10  -2   0   22.50    4.90
 -10  -2   0   32.20    6.40
 -10  -2   0   28.60    5.00
  10   2   0   24.50    4.40
  10   2   0   17.40    4.60
  10   2   0   28.90    7.80
  10   2   0   21.50    5.00
 -11  -2   0  100.09    9.60
 -11  -2   0   99.99    9.00
  11   2   0   88.49    9.10
  11   2   0   88.39    8.60
  11   2   0   92.39    8.80
  11   2   0   90.89    7.90
 -12  -2   0    1.10    2.20
  12   2   0   -3.50    2.40
  12   2   0    3.60    2.90
  12   2   0   -0.90    1.90
  12   2   0    0.20    2.00
  12   2   0    4.30    2.40
 -13  -2   0   10.70    4.40
  13   2   0    7.80    3.30
  13   2   0    8.90    3.90
  13   2   0    9.50    3.70
  13   2   0    6.60    4.10
  13   2   0    4.40    3.00
  14   2   0   12.60    4.00
  14   2   0   18.60    4.50
  14   2   0    5.70    4.20
  14   2   0    8.80    4.70
  14   2   0    5.20    3.80
  14   2   0    9.80    3.90
  15   2   0   12.90    5.00
  15   2   0   10.30    4.40
  15   2   0   14.90    5.30
  15   2   0    7.60    4.60
  15   2   0   21.90    6.20
  15   2   0   18.10    4.40
  13  -3   0   -0.80    3.60
  13  -3   0   -4.90    3.40
  13  -3   0    5.20    3.70
 -13   3   0    9.40    4.70
 -13   3   0    3.00    3.30
  12  -3   0    4.90    3.00
  12  -3   0    4.40    3.20
 -12   3   0    7.90    4.10
 -12   3   0    0.10    3.00
  11  -3   0    2.40    2.80
  11  -3   0    4.50    3.80
  11  -3   0    5.40    3.00
 -11   3   0    5.60    3.50
 -11   3   0   -0.30    2.40
  10  -3   0    0.10    2.50
  10  -3   0    5.10    3.10
  10  -3   0    6.40    3.00
 -10   3   0    5.00    3.80
 -10   3   0    5.40    3.30
   9  -3   0    3.50    2.60
   9  -3   0    3.50    2.70
   9  -3   0    1.20    2.30
  -9   3   0    0.60    2.30
  -9   3   0    5.10    3.60
   8  -3   0    2.20    2.20
   8  -3   0    0.90    1.90
  -8   3   0    1.70    1.80
  -8   3   0    1.30    2.10
  -8   3   0    0.30    2.00
   7  -3   0    2.60    2.20
   7  -3   0   -0.80    1.80
  -7   3   0   -2.20    1.60
  -7   3   0    0.00    1.80
  -7   3   0   -0.50    1.60
   6  -3   0    1.90    1.90
   6  -3   0    1.40    1.10
   6  -3   0    4.50    2.60
  -6   3   0    0.40    1.40
  -6   3   0    2.80    1.30
  -6   3   0    1.60    2.20
  -6   3   0    3.50    2.30
   5  -3   0    5.10    2.00
   5  -3   0    1.70    1.70
   5  -3   0    4.70    1.20
   5  -3   0    3.90    1.70
  -5   3   0    5.40    2.00
  -5   3   0    6.10    2.10
  -5   3   0    0.30    1.60
  -5   3   0    3.30    1.80
   4  -3   0    1.10    1.40
   4  -3   0    1.00    0.70
   4  -3   0    0.30    1.20
   4  -3   0    1.40    1.40
   4  -3   0   -0.20    1.10
   4  -3   0   -2.40    1.00
  -4   3   0    0.60    1.30
  -4   3   0    0.10    1.10
  -4   3   0   -0.60    0.70
  -4   3   0   -1.60    1.10
  -4   3   0    1.70    1.60
   3  -3   0   17.20    3.00
   3  -3   0   16.60    3.20
   3  -3   0   24.50    2.10
   3  -3   0   24.70    2.90
  -3   3   0   18.10    2.90
  -3   3   0   22.30    3.30
  -3   3   0   25.70    4.30
  -3   3   0   23.50    3.20
  -3   3   0   26.50    4.00
  -3   3   0   24.10    2.20
   2  -3   0    2.80    1.30
   2  -3   0    7.60    2.20
   2  -3   0    6.70    2.00
   2  -3   0    3.00    1.40
   2  -3   0    1.80    1.30
   2  -3   0    3.60    1.10
  -2   3   0    2.30    1.50
  -2   3   0    3.70    1.50
  -2   3   0    4.30    1.70
  -2   3   0    5.40    1.90
  -2   3   0    4.40    1.70
  -2   3   0    4.70    1.20
   1  -3   0   13.00    2.20
   1  -3   0   10.50    2.00
   1  -3   0   15.70    2.80
   1  -3   0   11.20    2.00
   1  -3   0   10.70    1.40
   1  -3   0    9.40    2.60
   1  -3   0   10.90    1.70
  -1   3   0   12.00    1.40
  -1   3   0    9.00    2.00
  -1   3   0   14.50    2.50
  -1   3   0    9.70    1.80
  -1   3   0   11.50    1.60
  -1   3   0   11.10    2.20
  -1   3   0   11.20    2.00
   0  -3   0  296.57   13.00
   0  -3   0  275.67   11.30
   0  -3   0  286.47   11.00
   0  -3   0  315.07   12.90
   0  -3   0  268.07   11.60
   0  -3   0  270.67   11.10
   0  -3   0  277.57   11.00
   0  -3   0  288.57   11.00
   0   3   0  275.07   11.20
   0   3   0  282.17   11.10
   0   3   0  236.58   12.60
   0   3   0  316.97   12.10
   0   3   0  283.87   10.80
  -1  -3   0  122.69    6.00
  -1  -3   0  113.49    4.70
  -1  -3   0  119.89    4.80
  -1  -3   0  115.19    5.30
  -1  -3   0  124.59    5.90
  -1  -3   0  117.49    5.90
  -1  -3   0  123.49    6.20
   1   3   0  112.39    5.80
   1   3   0  120.19    5.70
   1   3   0  124.59    6.10
   1   3   0  121.39    5.30
   1   3   0   99.89    6.20
   1   3   0  124.59    6.40
  -2  -3   0   70.89    3.80
  -2  -3   0   77.19    4.50
  -2  -3   0   72.19    4.40
  -2  -3   0   73.49    4.40
  -2  -3   0   73.69    4.70
   2   3   0   74.19    4.20
   2   3   0   72.59    4.50
   2   3   0   76.19    4.50
   2   3   0   71.19    3.50
   2   3   0   72.39    4.70
  -3  -3   0    1.30    1.20
  -3  -3   0    1.50    1.00
  -3  -3   0    0.00    0.60
  -3  -3   0    1.70    1.20
  -3  -3   0    0.60    1.10
  -3  -3   0    0.40    0.60
   3   3   0    0.60    1.00
   3   3   0   -0.60    1.00
   3   3   0    0.00    1.00
   3   3   0    0.80    0.90
   3   3   0    0.30    0.60
   3   3   0    0.50    0.90
   3   3   0    1.00    0.60
  -4  -3   0   10.20    2.50
  -4  -3   0    6.20    1.50
  -4  -3   0    5.70    2.00
  -4  -3   0    9.60    2.40
   4   3   0    5.40    1.70
   4   3   0    5.90    1.30
   4   3   0    8.40    1.90
   4   3   0    5.00    1.50
   4   3   0    7.90    1.50
   4   3   0    8.20    2.00
   4   3   0    9.10    2.10
   4   3   0    8.20    1.80
   4   3   0    7.50    1.40
   4   3   0    5.30    1.50
  -5  -3   0    1.60    1.60
  -5  -3   0    0.80    1.20
  -5  -3   0    1.00    1.30
  -5  -3   0    2.20    1.80
   5   3   0    1.00    1.00
   5   3   0   -1.10    0.70
   5   3   0    1.60    1.40
   5   3   0    2.30    1.60
   5   3   0    2.20    1.10
   5   3   0   -1.00    0.70
   5   3   0    2.40    1.50
   5   3   0    0.40    1.00
   5   3   0    1.20    0.90
   5   3   0    0.70    0.90
  -6  -3   0    1.20    1.70
  -6  -3   0   -0.80    1.30
  -6  -3   0   -0.40    0.90
  -6  -3   0    0.60    1.40
   6   3   0    1.30    0.80
   6   3   0    0.20    1.00
   6   3   0   -0.80    0.80
   6   3   0   -1.60    0.80
   6   3   0    0.00    0.90
   6   3   0   -0.80    1.20
   6   3   0    2.00    1.40
   6   3   0   -0.50    0.90
   6   3   0    1.20    1.10
  -7  -3   0   23.10    4.70
  -7  -3   0   16.50    3.30
  -7  -3   0   18.60    3.50
  -7  -3   0   24.00    3.80
  -7  -3   0   18.90    4.00
   7   3   0   19.90    3.60
   7   3   0   23.60    3.40
   7   3   0   21.80    3.50
   7   3   0   18.80    2.90
   7   3   0   15.50    3.30
   7   3   0   19.60    3.50
   7   3   0   18.80    3.30
  -8  -3   0    1.90    1.40
  -8  -3   0    3.40    2.20
  -8  -3   0   -0.10    1.60
  -8  -3   0   -0.20    1.70
   8   3   0    2.40    1.50
   8   3   0    4.70    1.90
   8   3   0    0.90    1.50
  -9  -3   0    1.10    1.70
  -9  -3   0    1.00    2.00
   9   3   0   -0.50    1.30
   9   3   0    2.30    1.80
   9   3   0   -0.60    1.00
 -10  -3   0    0.90    2.20
  10   3   0    3.90    2.00
  10   3   0    4.10    2.10
  10   3   0    0.70    2.10
  10   3   0   -0.30    1.60
 -11  -3   0    6.10    3.50
  11   3   0   11.80    4.30
  11   3   0    2.80    2.40
  11   3   0    4.80    2.80
  11   3   0    6.00    3.20
  11   3   0    7.00    3.60
  12   3   0    6.90    3.00
  12   3   0    1.90    2.70
  12   3   0    6.20    3.30
  12   3   0   10.20    3.70
  12   3   0    4.80    3.10
  12   3   0   10.10    3.80
  13   3   0   -0.80    1.80
  13   3   0    1.70    3.10
  13   3   0   -0.60    2.50
  13   3   0    0.60    2.20
  13   3   0    0.50    2.30
  13   3   0    3.50    3.00
  13   3   0    5.90    2.90
  14   3   0   -0.20    2.80
  14   3   0    5.00    3.00
  14   3   0    0.00    2.20
  14   3   0    0.20    2.20
  14   3   0    3.50    3.30
  14   3   0    1.70    2.70
  14   3   0    0.20    3.10
  15   3   0   -2.10    2.80
  15   3   0    1.10    3.70
  15   3   0    4.80    3.40
  15   3   0    0.50    3.40
  15   3   0    1.60    3.10
  15   3   0    0.20    3.50
  15   3   0   -3.30    3.00
  13  -4   0   -5.10    3.60
  13  -4   0    1.90    3.90
  13  -4   0    0.40    3.70
 -13   4   0    2.70    4.00
 -13   4   0    0.80    4.10
  12  -4   0   -2.70    3.90
  12  -4   0   10.50    4.40
  12  -4   0   -2.60    2.30
 -12   4   0    3.60    4.00
 -12   4   0    0.70    3.40
  11  -4   0   23.00    6.40
  11  -4   0   17.40    5.50
  11  -4   0   11.10    4.50
 -11   4   0   32.50    7.60
 -11   4   0   17.40    5.90
  10  -4   0   27.90    7.70
  10  -4   0   34.70    7.10
  10  -4   0   32.60    7.30
 -10   4   0   35.90    6.60
 -10   4   0   29.80    6.90
   9  -4   0   46.10    7.60
   9  -4   0   33.30    6.70
   9  -4   0   53.09    7.00
  -9   4   0   60.39    7.40
  -9   4   0   60.49    9.00
   8  -4   0   29.30    6.80
   8  -4   0   23.50    5.70
   8  -4   0   32.20    6.50
  -8   4   0   33.40    6.50
  -8   4   0   39.20    7.10
   7  -4   0  122.69   10.40
  -7   4   0  124.19    9.50
  -7   4   0  112.89    9.80
   6  -4   0    6.80    2.80
   6  -4   0    8.60    3.20
  -6   4   0    7.80    3.20
  -6   4   0   15.50    3.70
  -6   4   0   13.10    3.80
   5  -4   0    1.20    1.80
   5  -4   0    0.80    1.90
  -5   4   0    1.40    1.70
  -5   4   0    2.70    1.80
  -5   4   0    3.20    2.20
   4  -4   0    8.80    1.70
   4  -4   0   11.90    3.30
   4  -4   0    6.80    2.40
  -4   4   0    8.70    2.60
  -4   4   0    9.40    1.80
  -4   4   0    3.80    1.80
  -4   4   0    6.40    2.60
  -4   4   0    3.80    1.90
   3  -4   0  248.68   10.30
   3  -4   0  258.97   14.00
   3  -4   0  264.67   12.60
   3  -4   0  262.57   13.30
   3  -4   0  241.18   12.20
   3  -4   0  239.58   12.10
  -3   4   0  273.67   13.60
  -3   4   0  285.77   11.50
  -3   4   0  300.27   13.80
  -3   4   0  269.47   13.50
  -3   4   0  270.57   14.20
  -3   4   0  278.57   13.70
   2  -4   0    7.00    1.60
   2  -4   0    7.60    2.20
  -2   4   0    5.50    1.90
  -2   4   0    6.30    1.60
  -2   4   0    3.90    2.30
  -2   4   0    5.20    1.90
  -2   4   0    4.20    1.80
  -2   4   0    8.60    2.50
   1  -4   0  326.87   13.60
   1  -4   0  331.97   14.10
   1  -4   0  345.37   15.20
   1  -4   0  320.07   12.90
   1  -4   0  299.57   13.60
   1  -4   0  330.47   12.40
  -1   4   0  323.57   15.10
  -1   4   0  330.07   13.20
  -1   4   0  336.07   14.50
  -1   4   0  350.56   12.60
  -1   4   0  350.86   14.20
  -1   4   0  283.47   14.30
   0  -4   0  195.08    8.20
   0  -4   0  186.18    8.20
   0  -4   0  192.38    8.60
   0  -4   0  178.48    9.80
   0  -4   0  163.18   10.10
   0  -4   0  187.18    8.20
   0  -4   0  198.58    8.60
   0  -4   0  200.78    9.20
   0   4   0  196.08    9.20
   0   4   0  199.58    8.60
   0   4   0  148.99    9.90
   0   4   0  167.88    8.90
   0   4   0  182.88    9.10
   0   4   0  188.78    7.90
  -1  -4   0 1076.29   36.90
  -1  -4   0  965.30   34.90
  -1  -4   0  968.10   35.60
  -1  -4   0  939.91   35.40
  -1  -4   0  946.81   35.80
  -1  -4   0 1025.60   34.20
  -1  -4   0 1009.90   36.60
   1   4   0  870.51   34.70
   1   4   0  984.70   33.40
   1   4   0  930.81   34.00
   1   4   0  922.91   33.00
   1   4   0  943.11   33.70
  -2  -4   0  560.54   21.40
  -2  -4   0  521.05   19.10
  -2  -4   0  536.55   21.20
  -2  -4   0  504.95   20.30
  -2  -4   0  522.95   20.40
  -2  -4   0  522.45   20.50
   2   4   0  500.85   20.20
   2   4   0  529.25   20.70
   2   4   0  516.55   20.20
   2   4   0  526.45   20.40
   2   4   0  533.65   20.90
   2   4   0  530.95   19.00
  -3  -4   0   27.10    3.50
  -3  -4   0   28.10    2.10
  -3  -4   0   25.30    3.20
  -3  -4   0   28.10    2.90
  -3  -4   0   28.10    3.10
   3   4   0   26.40    2.70
   3   4   0   20.00    2.80
   3   4   0   29.10    2.10
   3   4   0   26.70    3.00
   3   4   0   27.90    3.10
   3   4   0   26.10    3.00
  -4  -4   0   16.80    3.10
  -4  -4   0   10.30    2.60
  -4  -4   0    9.00    1.90
  -4  -4   0   10.80    2.50
  -4  -4   0   12.80    1.70
   4   4   0   10.70    2.60
   4   4   0   10.90    1.40
   4   4   0   10.80    2.50
   4   4   0   12.00    2.80
   4   4   0   13.00    1.80
   4   4   0   10.40    2.20
   4   4   0   11.10    2.20
   4   4   0   12.70    2.50
  -5  -4   0    4.10    1.80
  -5  -4   0    0.00    1.30
  -5  -4   0    1.50    1.60
  -5  -4   0    1.00    1.10
   5   4   0    1.50    1.50
   5   4   0    1.10    1.20
   5   4   0   -0.50    0.90
   5   4   0    1.30    1.10
   5   4   0    1.00    0.90
   5   4   0    0.30    0.80
   5   4   0   -0.20    1.10
   5   4   0   -0.30    1.30
   5   4   0    2.00    1.00
   5   4   0    0.30    0.90
  -6  -4   0   92.49    6.80
  -6  -4   0   87.49    6.80
  -6  -4   0   90.59    7.20
  -6  -4   0   95.99    5.70
   6   4   0   85.29    5.10
   6   4   0   78.69    6.80
   6   4   0   82.89    7.00
   6   4   0   86.69    6.40
   6   4   0   82.69    5.20
   6   4   0   83.79    6.20
   6   4   0   89.59    6.60
   6   4   0   89.19    6.00
   6   4   0   89.09    5.30
   6   4   0   87.09    6.70
  -7  -4   0  174.18   11.20
  -7  -4   0  170.88   10.50
  -7  -4   0  173.78    9.40
  -7  -4   0  186.58   10.90
   7   4   0  179.68    8.80
   7   4   0  157.58    9.00
   7   4   0  161.08    9.10
   7   4   0  150.08    9.50
   7   4   0  163.48    9.70
   7   4   0  164.58    8.40
   7   4   0  163.88    8.90
  -8  -4   0  188.98   11.60
  -8  -4   0  186.58   12.10
  -8  -4   0  172.98   10.20
  -8  -4   0  182.58   11.40
   8   4   0  151.08    8.70
   8   4   0  165.78    9.10
   8   4   0  175.68    9.80
   8   4   0  170.08   10.30
   8   4   0  163.18    9.40
  -9  -4   0  166.58   14.90
  -9  -4   0  189.48   11.40
  -9  -4   0  201.18   12.70
   9   4   0  191.58   11.50
   9   4   0  183.78   10.70
   9   4   0  176.98   12.90
   9   4   0  172.98   10.10
 -10  -4   0  151.98   11.50
  10   4   0  144.29    9.60
  10   4   0  154.08   10.30
  10   4   0  152.38   10.80
  10   4   0  137.09    9.20
 -11  -4   0    9.00    3.60
  11   4   0    7.50    3.10
  11   4   0    7.20    3.40
  11   4   0    4.40    2.40
  11   4   0    6.70    2.80
  11   4   0    7.50    2.80
  12   4   0    0.10    2.30
  12   4   0    5.60    3.10
  12   4   0   -0.10    2.20
  12   4   0    1.80    2.30
  12   4   0    1.80    2.10
  12   4   0    2.50    2.30
  12   4   0    3.70    2.80
  13   4   0   36.90    6.60
  13   4   0   31.60    6.50
  13   4   0   32.40    5.80
  13   4   0   32.80    5.90
  13   4   0   34.30    6.50
  13   4   0   29.60    6.80
  13   4   0   29.00    6.30
  14   4   0   -4.30    2.40
  14   4   0   -4.70    2.60
  14   4   0    2.90    2.80
  14   4   0   -0.70    2.20
  14   4   0    2.00    2.60
  14   4   0   -1.80    2.40
  15   4   0   16.20    5.40
  15   4   0    8.30    4.20
  15   4   0    3.80    3.90
  15   4   0    5.90    4.10
  15   4   0    3.00    3.70
  15   4   0   16.90    5.00
  15   4   0    6.50    4.00
  12  -5   0   13.20    6.10
  12  -5   0    1.50    3.90
  12  -5   0    5.90    4.40
 -12   5   0   26.70    7.90
 -12   5   0   10.40    4.80
  11  -5   0    0.90    3.10
  11  -5   0    0.20    3.10
  11  -5   0    0.00    3.80
 -11   5   0    8.40    3.90
 -11   5   0   -3.20    3.20
  10  -5   0    4.80    3.50
  10  -5   0   11.40    4.40
  10  -5   0    5.30    3.60
 -10   5   0    9.80    5.10
 -10   5   0    8.50    3.80
   9  -5   0   15.40    5.20
   9  -5   0   18.10    5.40
   9  -5   0    9.80    3.90
  -9   5   0   13.80    4.80
  -9   5   0    6.90    3.70
   8  -5   0    0.60    2.50
   8  -5   0   -2.10    1.80
   8  -5   0    3.40    2.90
  -8   5   0    0.60    2.60
  -8   5   0   -0.40    2.30
   7  -5   0   19.30    4.70
   7  -5   0   36.70    7.00
   7  -5   0   38.80    6.80
  -7   5   0   48.20    7.70
  -7   5   0   27.80    5.50
   6  -5   0   20.90    4.70
   6  -5   0   20.10    5.10
   6  -5   0   19.50    5.20
  -6   5   0   19.10    4.80
  -6   5   0   26.10    5.40
   5  -5   0   16.80    4.60
  -5   5   0    6.70    2.90
  -5   5   0   14.00    3.80
   4  -5   0    2.40    1.10
   4  -5   0    1.70    2.10
   4  -5   0   -0.10    1.50
  -4   5   0    0.90    1.00
  -4   5   0    1.20    1.90
  -4   5   0    0.10    1.40
   3  -5   0   11.60    2.10
   3  -5   0   15.10    4.30
   3  -5   0    9.10    2.90
  -3   5   0   10.20    3.00
  -3   5   0   17.20    2.50
  -3   5   0   12.80    2.80
  -3   5   0   12.80    3.40
   2  -5   0    0.70    1.20
   2  -5   0   -1.10    1.20
   2  -5   0   -1.00    1.00
   2  -5   0   -0.30    1.40
   2  -5   0   -0.90    0.90
   2  -5   0    0.60    0.80
  -2   5   0   -0.60    1.30
  -2   5   0    0.60    1.30
  -2   5   0    0.90    1.40
  -2   5   0    2.30    1.30
  -2   5   0   -0.40    1.30
   1  -5   0  196.98   10.40
   1  -5   0  201.98    9.00
   1  -5   0  180.88    9.20
   1  -5   0  200.78    8.40
   1  -5   0  171.18   11.50
   1  -5   0  200.08    9.50
   1  -5   0  170.28   11.20
  -1   5   0  183.98   12.20
  -1   5   0  191.98    8.50
  -1   5   0  196.58    9.10
  -1   5   0  193.98   10.70
  -1   5   0  210.18   10.20
   0  -5   0   11.60    2.30
   0  -5   0   14.20    2.60
   0  -5   0   14.50    2.40
   0  -5   0   12.20    2.90
   0  -5   0   12.30    2.50
   0   5   0   47.70    4.40
   0   5   0   34.80    3.10
  -1  -5   0  125.39    6.70
  -1  -5   0  119.49    6.80
  -1  -5   0  112.69    5.60
  -1  -5   0  122.99    6.40
  -1  -5   0  125.19    7.30
  -1  -5   0  121.69    5.80
  -1  -5   0  123.79    7.90
  -1  -5   0  134.89    8.30
   1   5   0  117.99    6.40
   1   5   0  127.79    7.40
   1   5   0  129.09    6.50
   1   5   0  110.79    7.40
   1   5   0   95.69    8.00
   1   5   0  139.69    7.20
  -2  -5   0    9.70    2.10
  -2  -5   0   10.40    2.60
  -2  -5   0   11.30    1.20
  -2  -5   0   14.80    2.10
  -2  -5   0   14.20    2.50
  -2  -5   0   12.30    2.60
   2   5   0   15.40    2.80
   2   5   0   15.60    2.90
   2   5   0   15.80    2.20
   2   5   0    8.10    2.50
   2   5   0    8.80    2.60
   2   5   0   10.50    2.20
  -3  -5   0    7.20    2.10
  -3  -5   0    3.10    1.50
  -3  -5   0    2.20    1.60
  -3  -5   0    5.40    2.40
  -3  -5   0    1.00    1.10
  -3  -5   0    3.90    1.10
   3   5   0    9.60    2.20
   3   5   0    2.50    1.30
   3   5   0    4.50    1.70
   3   5   0    1.40    1.00
   3   5   0    1.30    1.20
  -4  -5   0   12.50    2.40
  -4  -5   0   16.70    3.00
  -4  -5   0   15.40    1.80
  -4  -5   0   16.40    3.20
  -4  -5   0   14.70    3.00
   4   5   0   13.40    2.70
   4   5   0   13.10    2.60
   4   5   0   12.40    2.80
   4   5   0   18.20    3.50
   4   5   0   14.80    1.80
   4   5   0   15.50    3.10
   4   5   0   14.50    2.60
  -5  -5   0    4.40    2.00
  -5  -5   0    3.50    1.70
  -5  -5   0    2.10    1.80
  -5  -5   0    4.50    1.20
  -5  -5   0    1.50    1.60
   5   5   0    2.70    1.40
   5   5   0    3.70    1.20
   5   5   0    5.30    2.10
   5   5   0    3.30    0.90
   5   5   0    1.40    1.20
   5   5   0    1.60    1.50
   5   5   0    4.80    2.10
   5   5   0    2.60    1.80
   5   5   0    3.80    1.20
  -6  -5   0    7.00    2.30
  -6  -5   0    6.00    1.90
  -6  -5   0    7.60    2.60
  -6  -5   0    8.00    2.60
   6   5   0    4.30    2.00
   6   5   0    4.40    1.40
   6   5   0    4.20    1.90
   6   5   0    3.40    1.70
   6   5   0    8.90    2.50
   6   5   0    7.60    1.80
   6   5   0    6.50    1.60
  -7  -5   0   -3.10    1.10
  -7  -5   0   -2.20    1.20
  -7  -5   0   -1.20    1.20
   7   5   0    0.10    1.50
   7   5   0   -0.20    0.90
   7   5   0   -1.20    1.20
   7   5   0    0.10    0.90
   7   5   0    0.30    1.10
   7   5   0   -1.50    1.00
   7   5   0    0.30    1.00
  -8  -5   0    4.40    2.80
  -8  -5   0    9.00    3.00
  -8  -5   0    4.90    2.10
  -8  -5   0    6.20    2.80
   8   5   0    6.00    2.50
   8   5   0    3.90    1.60
   8   5   0    5.50    2.30
   8   5   0    5.60    1.90
   8   5   0    6.80    2.10
  -9  -5   0   23.80    5.10
  -9  -5   0   29.50    4.60
  -9  -5   0   30.00    6.00
   9   5   0   18.50    3.40
   9   5   0   22.40    4.50
   9   5   0   18.30    3.80
 -10  -5   0   11.50    3.80
 -10  -5   0   13.80    3.60
 -10  -5   0   10.80    3.70
  10   5   0   12.40    3.50
  10   5   0    9.10    3.10
  10   5   0   14.10    3.20
  10   5   0    6.50    2.80
 -11  -5   0    8.70    3.70
 -11  -5   0    0.00    3.00
  11   5   0    0.90    2.10
  11   5   0    2.00    2.80
  11   5   0    1.30    2.20
  12   5   0    6.10    2.90
  12   5   0    8.90    3.90
  12   5   0    6.20    2.90
  12   5   0    4.40    3.20
  12   5   0    6.90    3.10
  12   5   0   11.90    3.50
  13   5   0    6.80    2.60
  13   5   0   -4.20    2.00
  13   5   0   -0.20    2.40
  13   5   0    0.30    2.40
  13   5   0    2.00    2.60
  13   5   0   -0.20    2.40
  13   5   0    1.90    2.70
  14   5   0   -2.10    2.70
  14   5   0    1.70    3.10
  14   5   0    6.30    3.20
  14   5   0   -4.40    2.20
  14   5   0    3.30    2.70
  14   5   0   -1.50    2.90
  14   5   0   -0.20    2.50
  15   5   0   -6.70    3.00
  15   5   0   -4.30    3.30
  15   5   0    1.50    2.70
  15   5   0    1.30    3.30
  15   5   0    4.30    3.30
  15   5   0   -2.60    2.60
  15   5   0   -2.60    3.30
  11  -6   0   -2.40    3.20
  11  -6   0    2.70    5.30
  11  -6   0    3.20    3.80
 -11   6   0   -3.90    2.90
 -11   6   0   12.60    5.40
  10  -6   0    2.10    4.40
  10  -6   0    7.60    3.80
  10  -6   0    4.30    3.40
 -10   6   0    6.60    3.10
 -10   6   0    0.80    3.70
   9  -6   0    3.00    3.00
   9  -6   0   -1.30    2.50
   9  -6   0    1.20    2.90
  -9   6   0    2.70    3.10
  -9   6   0    0.00    2.30
   8  -6   0   72.89   11.80
   8  -6   0   46.20    8.10
   8  -6   0   75.99    8.90
  -8   6   0   72.09    8.50
  -8   6   0   82.19    9.60
   7  -6   0   17.20    4.50
   7  -6   0   14.00    5.30
   7  -6   0   14.20    4.70
  -7   6   0   19.90    5.40
  -7   6   0   16.90    4.40
   6  -6   0    7.50    4.00
   6  -6   0   11.40    3.60
   6  -6   0   10.20    4.00
  -6   6   0   12.50    4.30
  -6   6   0   14.30    4.40
   5  -6   0  206.18   12.90
   5  -6   0  190.48   13.50
  -5   6   0  209.98   13.20
  -5   6   0  213.08   13.50
   4  -6   0   27.40    5.60
   4  -6   0   11.60    4.40
   4  -6   0   30.80    5.40
   4  -6   0   20.30    2.40
  -4   6   0   28.70    6.00
  -4   6   0   26.40    3.00
  -4   6   0   18.90    4.20
   3  -6   0    0.80    2.10
   3  -6   0   -0.90    1.30
   3  -6   0    1.10    1.20
   3  -6   0    3.10    2.40
  -3   6   0   -0.40    1.50
  -3   6   0   -1.80    0.90
   2  -6   0    9.40    2.20
   2  -6   0   12.00    3.80
   2  -6   0   13.40    3.30
   2  -6   0   11.40    3.50
   2  -6   0    6.90    2.20
  -2   6   0   12.00    3.30
  -2   6   0   14.20    2.60
  -2   6   0    7.60    2.70
   1  -6   0   20.00    3.50
   1  -6   0   21.90    4.80
   1  -6   0   27.60    3.80
   1  -6   0   28.10    4.40
   1  -6   0   24.30    3.40
   1  -6   0   25.00    3.80
   1  -6   0   30.20    5.80
  -1   6   0   26.20    4.70
  -1   6   0   23.00    3.70
  -1   6   0   19.20    2.40
  -1   6   0   24.70    3.40
  -1   6   0   24.40    4.40
   0  -6   0  136.49    7.10
   0  -6   0  136.99    9.00
   0  -6   0  126.39    7.30
   0  -6   0  143.79    7.20
   0  -6   0  109.99    9.60
   0  -6   0  146.19    9.40
   0  -6   0  133.49    7.20
   0   6   0  117.49    8.20
   0   6   0  154.68    9.00
   0   6   0  152.18    8.10
   0   6   0  109.99    9.50
   0   6   0  141.39    7.20
   0   6   0  144.09    7.80
  -1  -6   0   35.70    2.90
  -1  -6   0   30.70    3.90
  -1  -6   0   36.80    3.60
  -1  -6   0   29.30    3.40
  -1  -6   0   50.39    5.20
  -1  -6   0   39.50    3.50
  -1  -6   0   39.60    3.10
   1   6   0   31.30    3.20
   1   6   0   36.90    4.20
   1   6   0   39.20    4.40
   1   6   0   42.50    5.70
   1   6   0   35.90    3.70
   1   6   0   35.40    3.50
  -2  -6   0    7.40    2.40
  -2  -6   0   12.00    3.20
  -2  -6   0    8.10    1.80
  -2  -6   0   13.40    2.80
  -2  -6   0    7.90    1.30
  -2  -6   0    7.10    2.20
  -2  -6   0    8.80    2.30
   2   6   0    8.00    1.90
   2   6   0    8.90    2.50
   2   6   0   11.80    3.10
   2   6   0    4.70    1.60
   2   6   0    7.30    2.30
   2   6   0   12.20    4.00
  -3  -6   0 1051.19   38.30
  -3  -6   0 1018.30   38.10
  -3  -6   0  987.30   37.90
  -3  -6   0 1032.60   36.00
  -3  -6   0  947.31   37.80
   3   6   0  997.60   36.00
   3   6   0  922.31   36.60
   3   6   0  942.01   35.60
   3   6   0  853.11   36.40
   3   6   0  993.60   36.20
  -4  -6   0    8.00    2.60
  -4  -6   0    7.10    2.30
  -4  -6   0    8.30    2.30
  -4  -6   0    8.40    1.70
  -4  -6   0    9.50    2.40
   4   6   0    5.50    1.90
   4   6   0    7.90    2.60
   4   6   0    6.00    1.90
   4   6   0    7.20    3.70
   4   6   0    8.50    2.40
   4   6   0    4.40    1.90
   4   6   0    7.40    1.60
  -5  -6   0   -0.10    1.60
  -5  -6   0    3.70    1.60
  -5  -6   0    1.10    2.00
  -5  -6   0    2.60    1.90
  -5  -6   0    3.30    1.30
   5   6   0    1.70    1.40
   5   6   0    3.70    1.60
   5   6   0    2.80    1.20
   5   6   0    2.60    1.40
  -6  -6   0   21.50    4.30
  -6  -6   0   27.20    2.40
  -6  -6   0   31.20    5.00
  -6  -6   0   26.80    4.80
   6   6   0   21.90    2.40
   6   6   0   22.50    2.00
   6   6   0   17.70    3.40
   6   6   0   16.70    3.50
   6   6   0   23.20    4.00
   6   6   0   23.80    2.50
  -7  -6   0   20.60    4.40
  -7  -6   0   19.20    4.40
  -7  -6   0   18.50    2.70
  -7  -6   0   21.20    4.40
   7   6   0   16.40    3.70
   7   6   0   19.30    3.90
   7   6   0   22.30    2.50
   7   6   0   19.50    2.40
   7   6   0   17.80    2.70
  -8  -6   0   31.30    6.90
  -8  -6   0   36.50    6.10
  -8  -6   0   21.90    4.90
  -8  -6   0   25.80    3.30
   8   6   0   26.70    3.10
   8   6   0   32.50    3.30
   8   6   0   20.00    4.50
   8   6   0   24.50    4.10
   8   6   0   24.90    3.00
  -9  -6   0  364.36   20.30
  -9  -6   0  389.96   20.10
  -9  -6   0  368.56   19.20
  -9  -6   0  365.46   16.80
   9   6   0  329.77   14.90
   9   6   0  352.66   18.00
   9   6   0  323.77   15.00
   9   6   0  346.47   15.40
   9   6   0  339.87   16.70
 -10  -6   0    5.50    3.30
 -10  -6   0    3.80    2.90
  10   6   0   -1.00    2.50
  10   6   0    2.20    2.40
  10   6   0    6.30    2.20
 -11  -6   0   46.90    8.80
 -11  -6   0   51.59    6.90
  11   6   0   37.40    4.50
  11   6   0   45.40    8.00
  11   6   0   46.10    7.40
  11   6   0   39.80    6.20
 -12  -6   0   25.30    5.90
 -12  -6   0   29.90    7.20
  12   6   0   25.80    4.50
  12   6   0   27.60    5.30
  12   6   0   23.30    6.00
  12   6   0   29.80    5.50
  12   6   0   36.60    6.30
  13   6   0   46.80    8.60
  13   6   0   56.99    6.70
  13   6   0   64.89    7.00
  13   6   0   52.69    8.30
  13   6   0   56.89    6.30
  13   6   0   56.09    8.70
  14   6   0   -1.60    2.50
  14   6   0    4.90    3.60
  14   6   0    6.30    3.70
  14   6   0    1.30    3.00
  14   6   0   -3.70    1.80
  14   6   0    1.60    2.40
  14   6   0   -1.50    2.40
  15   6   0   15.20    5.20
  15   6   0   10.60    4.80
  15   6   0   21.10    5.30
  15   6   0   12.20    4.40
  15   6   0   14.00    5.20
  15   6   0   14.30    4.10
  15   6   0    8.90    3.40
  11  -7   0    6.90    5.60
  11  -7   0   -2.70    4.40
  11  -7   0    9.50    4.60
 -11   7   0   -0.50    3.80
 -11   7   0    6.50    4.30
  10  -7   0   -0.10    3.60
  10  -7   0   -2.80    3.60
  10  -7   0    4.10    3.90
 -10   7   0    2.20    3.60
 -10   7   0   -2.60    3.60
   9  -7   0    4.10    3.30
   9  -7   0   -1.80    3.20
   9  -7   0   -1.80    3.30
  -9   7   0   -0.30    3.50
  -9   7   0    0.00    2.60
   8  -7   0   -3.40    3.80
   8  -7   0   -1.60    2.50
   8  -7   0   -3.70    2.00
  -8   7   0    0.60    2.90
  -8   7   0   -4.40    2.00
   7  -7   0    2.30    2.60
   7  -7   0    1.70    3.00
   7  -7   0    0.20    2.60
  -7   7   0    5.30    3.10
  -7   7   0   -2.10    1.70
   6  -7   0    0.50    2.30
   6  -7   0   -2.30    2.40
   6  -7   0    1.50    2.40
  -6   7   0   -0.40    2.40
  -6   7   0    1.70    2.80
   5  -7   0   34.00    6.00
   5  -7   0   24.80    5.90
   5  -7   0   30.80    7.60
  -5   7   0   33.20    6.80
  -5   7   0   35.20    6.70
   4  -7   0   -2.00    2.60
   4  -7   0   -2.50    2.70
   4  -7   0    0.60    1.80
   4  -7   0    3.10    1.50
  -4   7   0   -1.00    1.80
  -4   7   0    0.50    2.70
  -4   7   0    3.30    1.50
   3  -7   0    6.70    3.10
   3  -7   0    1.70    1.40
   3  -7   0    3.70    2.20
   3  -7   0   -2.70    2.80
  -3   7   0    4.50    1.80
  -3   7   0    0.50    2.00
  -3   7   0    6.50    2.70
   2  -7   0   -0.70    2.30
   2  -7   0    0.40    1.10
   2  -7   0    2.50    2.90
   2  -7   0    0.90    1.50
  -2   7   0    1.80    1.50
  -2   7   0   -0.90    1.40
  -2   7   0   -0.20    1.60
   1  -7   0   15.70    5.10
   1  -7   0   21.10    3.00
   1  -7   0   21.20    3.40
   1  -7   0   21.90    3.60
   1  -7   0   23.20    4.80
   1  -7   0   23.80    3.80
  -1   7   0   23.40    2.70
  -1   7   0   15.10    3.40
  -1   7   0   23.40    3.60
  -1   7   0   25.40    4.60
   0  -7   0    1.10    1.20
   0  -7   0    3.50    1.60
   0  -7   0    0.10    2.80
   0  -7   0    0.50    1.30
   0  -7   0    2.90    1.30
   0  -7   0    2.10    1.40
   0  -7   0    1.50    2.10
   0   7   0   -0.30    1.10
   0   7   0    3.10    1.80
   0   7   0    0.50    1.70
   0   7   0    2.00    1.30
  -1  -7   0    3.20    2.50
  -1  -7   0    4.00    1.60
  -1  -7   0    3.90    1.70
  -1  -7   0    8.20    3.30
  -1  -7   0    6.60    1.60
  -1  -7   0    5.60    2.00
  -1  -7   0    5.50    2.00
   1   7   0    2.80    1.70
   1   7   0    6.40    2.00
   1   7   0    1.60    1.70
   1   7   0    4.70    1.80
  -2  -7   0   54.89    3.40
  -2  -7   0   59.19    4.40
  -2  -7   0   53.29    4.90
  -2  -7   0   59.89    5.90
  -2  -7   0   58.29    5.00
  -2  -7   0   60.99    3.60
  -2  -7   0   59.49    6.10
   2   7   0   57.79    4.40
   2   7   0   52.59    5.20
   2   7   0   55.49    5.60
   2   7   0   63.29    5.30
   2   7   0   47.20    4.50
  -3  -7   0    1.40    1.80
  -3  -7   0    1.00    1.00
  -3  -7   0    1.70    2.10
  -3  -7   0    1.40    1.60
   3   7   0    1.90    1.30
   3   7   0    2.30    1.60
   3   7   0    0.40    2.10
   3   7   0    1.10    1.60
   3   7   0    2.60    1.80
  -4  -7   0   34.60    4.30
  -4  -7   0   26.00    2.70
  -4  -7   0   26.50    4.50
  -4  -7   0   34.90    6.00
   4   7   0   24.90    4.60
   4   7   0   28.70    2.70
   4   7   0   30.10    5.00
   4   7   0   25.60    4.20
  -5  -7   0   -0.30    1.50
  -5  -7   0    0.70    1.70
  -5  -7   0   -0.60    1.60
  -5  -7   0    1.70    1.10
   5   7   0    3.50    2.00
   5   7   0   -0.40    1.40
   5   7   0    1.00    1.00
   5   7   0    0.70    1.60
  -6  -7   0   -0.20    1.50
  -6  -7   0   -1.50    1.30
  -6  -7   0    0.40    2.00
   6   7   0    0.10    0.80
   6   7   0    2.20    1.60
   6   7   0   -0.30    0.90
  -7  -7   0   23.20    4.70
  -7  -7   0   20.10    4.30
  -7  -7   0   20.60    7.30
   7   7   0   21.20    2.50
   7   7   0   21.60    2.90
   7   7   0   20.20    3.90
   7   7   0   20.50    4.10
   7   7   0   18.90    2.00
  -8  -7   0    6.30    3.00
  -8  -7   0    7.40    3.40
  -8  -7   0    5.00    3.10
   8   7   0    5.40    1.80
   8   7   0    4.90    1.60
   8   7   0    5.40    1.70
   8   7   0    7.70    2.90
   8   7   0    9.60    3.20
  -9  -7   0   -0.70    2.00
  -9  -7   0    2.30    2.80
  -9  -7   0    0.10    2.30
   9   7   0    0.40    2.00
   9   7   0   -0.30    1.40
   9   7   0    4.30    2.30
 -10  -7   0    5.50    3.50
 -10  -7   0    7.50    4.20
  10   7   0    9.20    3.80
  10   7   0    5.80    2.20
  10   7   0    7.30    2.30
  10   7   0   10.50    3.30
 -11  -7   0   -3.80    2.20
 -11  -7   0    4.80    3.40
  11   7   0    1.60    1.80
  11   7   0   -0.40    1.40
  11   7   0   -0.40    2.30
  11   7   0   -0.40    2.00
  11   7   0    1.90    2.20
 -12  -7   0    3.00    3.10
 -12  -7   0    3.10    3.40
  12   7   0    0.50    2.10
  12   7   0    5.20    3.00
  12   7   0    1.00    1.90
  12   7   0    3.50    3.40
 -13  -7   0   14.50    9.30
  13   7   0   -1.40    2.30
  13   7   0    2.70    2.90
  13   7   0   -0.50    2.00
  13   7   0   -1.50    1.80
  13   7   0   -1.70    1.90
  14   7   0   -4.70    2.30
  14   7   0   -1.00    2.20
  14   7   0    4.40    3.50
  14   7   0    0.90    3.20
  14   7   0   -0.50    3.40
  14   7   0    1.30    2.70
  15   7   0    3.90    3.20
  15   7   0    5.90    4.10
  15   7   0   11.90    4.70
  15   7   0    3.40    3.50
  15   7   0    8.80    3.70
  15   7   0    8.30    3.00
  10  -8   0    4.70    5.10
  10  -8   0   10.70    5.90
 -10   8   0   11.10    4.80
 -10   8   0   -1.00    3.90
   9  -8   0   -0.20    3.60
   9  -8   0    0.90    3.60
   9  -8   0   -2.50    4.30
  -9   8   0    4.90    4.30
  -9   8   0    8.80    4.30
   8  -8   0    0.30    2.90
   8  -8   0    2.10    4.80
   8  -8   0    2.70    3.60
  -8   8   0   -0.10    3.40
  -8   8   0    6.80    3.30
   7  -8   0    7.30    5.20
   7  -8   0    3.40    4.30
   7  -8   0   -1.00    3.40
  -7   8   0    5.30    3.30
  -7   8   0    5.90    3.80
   6  -8   0    2.80    3.50
   6  -8   0   14.30    4.50
   6  -8   0    9.30    4.80
  -6   8   0   14.60    4.90
  -6   8   0    3.70    2.80
   5  -8   0    6.10    3.70
   5  -8   0    4.40    4.60
   5  -8   0   13.50    4.00
  -5   8   0   16.80    5.10
  -5   8   0    4.20    3.60
   4  -8   0   49.00    6.20
   4  -8   0   49.50   10.00
   4  -8   0   35.60    9.00
  -4   8   0   43.60    4.30
  -4   8   0   49.70    7.60
  -4   8   0   60.19    8.90
   3  -8   0    8.40    4.30
   3  -8   0   21.90    5.80
   3  -8   0    1.10    1.90
  -3   8   0    1.10    2.10
  -3   8   0   -0.90    1.80
  -3   8   0   -1.20    1.40
   2  -8   0    0.40    3.40
   2  -8   0   -3.90    1.70
   2  -8   0    0.40    1.40
   2  -8   0   -3.50    1.30
  -2   8   0    0.90    1.90
  -2   8   0    0.90    1.60
  -2   8   0   -1.90    1.70
   1  -8   0   49.50    8.00
   1  -8   0   58.49    4.40
   1  -8   0   50.89    4.90
   1  -8   0   49.90    5.20
  -1   8   0   67.09    6.30
  -1   8   0   42.20    4.20
  -1   8   0   51.69    6.20
  -1   8   0   60.99    5.20
   0  -8   0    5.70    2.00
   0  -8   0   10.30    2.50
   0  -8   0    6.00    2.20
   0   8   0    8.20    2.20
   0   8   0    8.70    2.70
   0   8   0    2.50    1.80
  -1  -8   0  111.39    6.40
  -1  -8   0  104.39    6.40
  -1  -8   0  109.59    7.20
  -1  -8   0  128.99   10.50
  -1  -8   0  101.89    8.90
  -1  -8   0  119.49    7.40
   1   8   0  119.59    7.80
   1   8   0  112.89    7.40
   1   8   0  108.79    8.30
   1   8   0   99.89    6.80
  -2  -8   0    2.50    2.30
  -2  -8   0    1.60    1.10
  -2  -8   0   -1.20    2.10
  -2  -8   0    5.60    1.90
  -2  -8   0    3.20    1.30
  -2  -8   0    7.00    2.10
   2   8   0    3.60    1.80
   2   8   0    3.80    2.10
   2   8   0    0.70    1.60
   2   8   0    2.90    1.90
  -3  -8   0  148.19    8.30
  -3  -8   0  175.68   11.80
  -3  -8   0  169.18   10.70
  -3  -8   0  175.58   10.30
   3   8   0  169.08   10.40
   3   8   0  151.08   10.20
   3   8   0  163.58    8.50
  -4  -8   0  185.58   11.60
  -4  -8   0  204.88   12.00
  -4  -8   0  205.98    9.50
   4   8   0  196.48   11.70
   4   8   0  205.28    9.50
   4   8   0  184.68   11.40
  -5  -8   0   11.40    2.10
  -5  -8   0   10.30    4.60
  -5  -8   0   12.70    3.30
  -5  -8   0    7.50    2.80
   5   8   0   12.10    2.10
   5   8   0    7.00    2.70
   5   8   0    9.10    2.80
  -6  -8   0  130.99    9.80
  -6  -8   0  122.59    6.70
  -6  -8   0  140.19    9.70
  -6  -8   0  133.89   10.70
   6   8   0  128.19    6.80
   6   8   0  137.29    9.40
   6   8   0  129.19    9.70
  -7  -8   0   33.80    6.40
  -7  -8   0   29.30    5.70
  -7  -8   0   43.00    5.60
   7   8   0   29.70    5.10
   7   8   0   40.00    3.20
   7   8   0   30.10    3.10
   7   8   0   24.10    4.80
  -8  -8   0   26.10    5.50
  -8  -8   0   25.50    5.40
  -8  -8   0   19.20    5.10
   8   8   0   18.30    2.70
   8   8   0   21.20    3.00
   8   8   0   18.90    4.70
   8   8   0   16.40    3.90
  -9  -8   0   36.70    6.90
  -9  -8   0   37.00    6.70
  -9  -8   0   37.30    8.20
   9   8   0   28.20    3.60
   9   8   0   24.80    2.80
   9   8   0   23.60    2.70
   9   8   0   29.40    5.40
   9   8   0   41.70    7.30
 -10  -8   0   58.79    7.40
 -10  -8   0   55.29    9.00
 -10  -8   0   65.19    8.20
  10   8   0   44.50    6.80
  10   8   0   55.09    4.40
  10   8   0   58.19    6.60
  10   8   0   58.69    7.20
  10   8   0   56.49    4.90
  10   8   0   47.70    4.40
 -11  -8   0    5.70    3.50
 -11  -8   0    1.60    3.00
  11   8   0    0.00    1.80
  11   8   0   -0.40    1.40
  11   8   0   -0.10    1.40
  11   8   0    3.00    2.20
  11   8   0   -2.30    1.80
 -12  -8   0   -5.00    2.50
 -12  -8   0   -1.50    2.90
  12   8   0    1.40    1.80
  12   8   0    3.70    3.80
  12   8   0   -1.80    1.70
  12   8   0   -2.80    1.90
  12   8   0    0.60    2.50
 -13  -8   0   11.40    5.00
 -13  -8   0   24.60    7.20
  13   8   0    9.60    3.30
  13   8   0   19.30    4.00
  13   8   0   16.00    4.00
  13   8   0   12.60    4.70
  13   8   0   10.40    4.60
 -14  -8   0   23.40    6.80
  14   8   0   20.10    4.20
  14   8   0   22.80    4.50
  14   8   0   16.50    5.20
  14   8   0   15.80    4.90
  14   8   0   26.60    6.40
  15   8   0   -2.60    2.80
  15   8   0    3.80    3.10
  15   8   0   -5.80    3.10
  15   8   0   -4.70    3.90
  15   8   0    4.10    4.30
   9  -9   0   -4.20    4.50
   9  -9   0    0.20    3.30
  -9   9   0    1.70    3.70
  -9   9   0   -5.00    5.10
   8  -9   0    3.80    3.40
   8  -9   0    1.60    4.60
   8  -9   0    4.80    4.10
  -8   9   0   -2.90    2.60
  -8   9   0   -4.20    3.40
   7  -9   0    0.80    4.80
   7  -9   0    4.70    3.00
   7  -9   0    6.80    4.60
  -7   9   0    3.50    3.20
  -7   9   0    5.80    3.70
   6  -9   0    2.20    3.00
   6  -9   0   -3.20    4.60
   6  -9   0   -4.70    4.20
  -6   9   0    5.50    3.40
  -6   9   0    4.30    3.10
   5  -9   0   -2.60    3.70
   5  -9   0   -1.50    3.40
   5  -9   0   -0.60    2.10
  -5   9   0   -4.90    2.00
  -5   9   0   -0.90    2.40
   4  -9   0    5.10    2.40
   4  -9   0   13.00    4.80
   4  -9   0    9.80    5.60
   4  -9   0    5.00    2.90
  -4   9   0    9.90    4.10
  -4   9   0   10.10    4.10
  -4   9   0   12.40    2.80
   3  -9   0   11.50    6.30
   3  -9   0    7.40    3.80
   3  -9   0   10.20    3.20
  -3   9   0   14.10    4.40
  -3   9   0    4.40    2.40
  -3   9   0   14.70    4.20
   2  -9   0    3.80    2.20
   2  -9   0   10.60    6.70
   2  -9   0    2.40    3.30
  -2   9   0   -0.70    1.90
  -2   9   0    1.70    2.10
  -2   9   0    1.50    1.90
   1  -9   0    0.70    1.30
   1  -9   0    1.10    1.90
   1  -9   0    5.20    3.20
  -1   9   0    0.60    2.10
  -1   9   0    1.90    2.00
  -1   9   0    2.90    1.90
   0  -9   0    4.40    2.10
   0  -9   0    1.50    3.20
   0  -9   0    2.80    2.20
   0  -9   0    4.40    2.00
   0  -9   0    0.70    5.80
   0   9   0    4.40    2.00
   0   9   0    8.00    3.10
   0   9   0    3.50    2.10
   0   9   0    4.10    2.30
  -1  -9   0    7.20    3.00
  -1  -9   0   13.90    2.80
  -1  -9   0    4.50    1.80
  -1  -9   0    6.60    2.30
   1   9   0   10.10    3.00
   1   9   0    4.80    2.10
   1   9   0    3.90    2.60
   1   9   0    6.10    2.30
  -2  -9   0    4.50    3.80
  -2  -9   0    0.60    1.50
  -2  -9   0    7.70    3.50
  -2  -9   0    4.50    1.80
  -2  -9   0    1.90    1.20
  -2  -9   0    3.00    2.00
   2   9   0    6.10    2.10
   2   9   0    3.80    2.50
   2   9   0    4.20    2.30
  -3  -9   0   12.30    2.50
  -3  -9   0    6.00    3.60
  -3  -9   0   14.60    3.50
  -3  -9   0   10.20    3.70
   3   9   0   13.10    3.30
   3   9   0   14.50    3.00
   3   9   0   15.00    3.50
  -4  -9   0   14.40    4.10
  -4  -9   0   15.40    2.80
  -4  -9   0    9.60    3.10
  -4  -9   0   18.20    4.60
   4   9   0   18.50    3.00
   4   9   0   16.30    4.10
   4   9   0   19.30    4.40
  -5  -9   0    2.70    2.20
  -5  -9   0    1.60    1.20
  -5  -9   0   -1.60    1.60
  -5  -9   0    0.30    2.00
   5   9   0    1.90    1.40
   5   9   0   -0.30    1.80
   5   9   0    1.00    2.00
  -6  -9   0    1.10    1.90
  -6  -9   0    1.10    2.40
  -6  -9   0   -1.90    1.80
  -6  -9   0   -0.60    1.10
   6   9   0    3.50    2.30
   6   9   0    0.90    2.00
   6   9   0   -0.30    1.20
  -7  -9   0   13.20    4.70
  -7  -9   0   13.80    4.30
  -7  -9   0   13.80    4.10
   7   9   0    5.60    1.70
   7   9   0   11.60    3.30
   7   9   0   10.50    2.30
   7   9   0   10.20    3.40
  -8  -9   0    0.70    2.20
  -8  -9   0    0.00    2.50
   8   9   0    2.80    1.60
   8   9   0   -3.00    1.60
   8   9   0   -0.90    1.00
   8   9   0   -1.50    1.80
  -9  -9   0   11.80    5.00
  -9  -9   0    3.80    2.80
  -9  -9   0   -1.60    2.60
   9   9   0    3.10    2.40
   9   9   0   -2.00    2.30
   9   9   0    0.70    1.70
   9   9   0    2.80    1.40
 -10  -9   0    0.00    2.60
 -10  -9   0    5.10    3.60
 -10  -9   0    1.50    2.40
  10   9   0    1.20    2.10
  10   9   0   -3.60    1.80
  10   9   0    1.60    1.50
  10   9   0   -5.50    1.80
 -11  -9   0    2.50    3.30
 -11  -9   0    6.80    4.20
  11   9   0    1.40    1.70
  11   9   0    1.40    1.60
  11   9   0    7.80    3.70
  11   9   0    4.50    2.80
 -12  -9   0    6.60    3.50
 -12  -9   0   -3.40    3.10
  12   9   0    2.10    1.90
  12   9   0   -3.30    2.70
  12   9   0    0.80    2.80
  12   9   0    2.20    2.80
 -13  -9   0   -1.50    3.70
 -13  -9   0    5.60    5.00
  13   9   0    0.20    2.00
  13   9   0    6.50    3.40
  13   9   0   -0.10    2.20
  13   9   0    3.50    2.20
  13   9   0    1.50    3.20
 -14  -9   0    3.30    4.20
 -14  -9   0   17.20    5.40
  14   9   0   -0.70    3.30
  14   9   0    7.10    2.90
  14   9   0    3.80    3.80
  14   9   0   -1.60    2.60
  14   9   0    5.40    3.20
  15   9   0    3.70    3.50
  15   9   0    1.00    3.20
  15   9   0    1.80    3.40
   8 -10   0    4.40    5.20
   8 -10   0    8.30    4.60
   8 -10   0    2.00    8.70
  -8  10   0    3.40    4.30
  -8  10   0    0.60    3.70
   7 -10   0    5.80    7.60
   7 -10   0   -4.70    3.90
   7 -10   0    1.30    3.40
  -7  10   0    3.50    3.40
  -7  10   0   -6.00    2.60
   6 -10   0   17.30    8.30
   6 -10   0   18.60    7.10
   6 -10   0   32.90    7.00
  -6  10   0   35.00    7.90
  -6  10   0   25.90    7.70
   5 -10   0    6.00    3.50
   5 -10   0   19.20    8.10
   5 -10   0    9.00    5.40
  -5  10   0    5.60    4.10
  -5  10   0   20.30    5.80
   4 -10   0    5.00    3.10
   4 -10   0    2.50    6.10
   4 -10   0    2.00    3.80
  -4  10   0    1.80    3.50
  -4  10   0   12.20    3.20
  -4  10   0    5.20    4.00
   3 -10   0    0.90    2.50
   3 -10   0   -2.00    5.50
   3 -10   0    1.10    3.70
  -3  10   0    5.70    3.10
  -3  10   0    0.20    2.00
  -3  10   0    1.00    2.60
   2 -10   0   22.30    6.80
   2 -10   0   17.00    7.40
   2 -10   0   18.50    4.50
  -2  10   0   22.30    4.20
  -2  10   0   26.40    5.40
  -2  10   0   27.70    6.60
   1 -10   0   -2.70    1.60
   1 -10   0   -1.20    7.20
   1 -10   0    0.10    1.50
   1 -10   0    2.50    3.00
  -1  10   0   -1.10    1.50
  -1  10   0    3.30    2.70
  -1  10   0   -1.10    1.60
  -1  10   0    2.50    3.00
   0 -10   0   44.00    4.70
   0 -10   0   38.60    7.00
   0 -10   0   43.60    5.30
   0 -10   0   88.89   16.50
   0  10   0   49.70    5.60
   0  10   0   45.30    7.00
   0  10   0   47.70    5.80
   0  10   0   36.20    5.20
  -1 -10   0   -0.10    5.30
  -1 -10   0   -2.80    1.60
  -1 -10   0    0.80    3.50
  -1 -10   0    4.90    2.20
  -1 -10   0   -0.70    1.80
   1  10   0    4.40    2.40
   1  10   0    1.10    2.30
   1  10   0    1.00    2.40
  -2 -10   0  117.59   11.40
  -2 -10   0  100.99   10.20
  -2 -10   0   86.69    5.70
  -2 -10   0  115.89    6.50
  -2 -10   0  108.89    8.10
   2  10   0   96.89    8.90
   2  10   0   99.99    8.20
   2  10   0  100.99    7.30
  -3 -10   0   14.00    4.40
  -3 -10   0   10.00    3.10
   3  10   0    8.50    2.60
   3  10   0   12.10    3.50
   3  10   0   10.40    3.40
  -4 -10   0   25.80    6.50
  -4 -10   0   25.70    5.20
  -4 -10   0   25.90    3.90
   4  10   0   24.40    3.80
   4  10   0   22.70    4.30
   4  10   0   21.80    4.50
  -5 -10   0    4.40    2.80
  -5 -10   0    2.20    2.60
   5  10   0    6.20    2.80
   5  10   0    4.80    3.00
   5  10   0    7.00    2.00
  -6 -10   0   30.90    6.20
  -6 -10   0   23.70    3.50
  -6 -10   0   34.90    6.30
   6  10   0   35.80    6.20
   6  10   0   29.60    5.60
   6  10   0   30.30    3.30
  -7 -10   0    6.70    3.30
  -7 -10   0   -0.20    2.90
  -7 -10   0    4.60    3.20
   7  10   0    9.80    3.60
   7  10   0    3.90    2.70
   7  10   0    4.00    1.70
  -8 -10   0  212.18   14.30
  -8 -10   0  202.78   14.50
  -8 -10   0  228.38   16.50
   8  10   0  227.38   14.10
   8  10   0  206.08    9.80
   8  10   0  215.38   14.50
   8  10   0  202.28    9.60
  -9 -10   0    6.30    4.40
  -9 -10   0    5.90    3.60
  -9 -10   0    5.70    3.70
   9  10   0    7.00    2.10
   9  10   0    2.10    3.00
   9  10   0    6.30    1.90
   9  10   0    7.00    3.30
 -10 -10   0   92.99   10.20
 -10 -10   0   88.29    9.20
 -10 -10   0   82.99   10.60
  10  10   0   69.79    4.90
  10  10   0   60.79    5.60
  10  10   0   74.79    8.80
  10  10   0   81.49    8.10
 -11 -10   0   45.50   14.60
 -11 -10   0   34.90    7.20
  11  10   0   27.40    3.30
  11  10   0   30.20    7.40
  11  10   0   27.40    5.60
 -12 -10   0   20.80    6.40
 -12 -10   0   37.60    7.70
  12  10   0   27.20    3.40
  12  10   0   30.80    7.90
  12  10   0   39.20    8.30
  12  10   0   14.20    4.50
 -13 -10   0    1.30    3.70
 -13 -10   0    1.80    3.90
  13  10   0    1.90    3.10
  13  10   0   -4.10    2.60
 -14 -10   0   16.50    5.90
 -14 -10   0    4.80    5.20
  14  10   0   10.40    4.70
  14  10   0   14.40    4.80
  14  10   0    9.10    5.30
  15  10   0    8.20    5.10
   7 -11   0   -4.20    4.10
   7 -11   0   -0.30    3.30
  -7  11   0    1.10    3.50
  -7  11   0    5.80    4.90
   6 -11   0    1.00    4.20
   6 -11   0    6.30    8.10
   6 -11   0    5.20    4.90
  -6  11   0   -1.70    3.80
  -6  11   0   16.10    5.90
   5 -11   0   -2.60    2.90
   5 -11   0  -12.90    5.50
   5 -11   0   -4.40    3.50
  -5  11   0    0.70    3.30
  -5  11   0    1.80    3.20
   4 -11   0   -2.40    7.20
   4 -11   0    0.10    4.50
  -4  11   0   -1.10    2.50
  -4  11   0   -0.30    3.70
   3 -11   0   22.70    7.30
   3 -11   0   10.60    4.00
  -3  11   0   25.70    4.50
  -3  11   0   13.50    5.50
  -3  11   0   22.60    6.00
   2 -11   0    7.90    3.30
   2 -11   0   17.40   11.10
   2 -11   0    5.70    4.00
  -2  11   0    9.40    3.20
  -2  11   0    8.00    3.80
  -2  11   0    6.00    4.50
   1 -11   0   -1.10    9.40
   1 -11   0    0.00    2.40
   1 -11   0   -3.10    2.70
   1 -11   0    0.40    1.60
  -1  11   0   -1.00    2.40
  -1  11   0   -0.50    2.10
  -1  11   0   -1.30    2.20
  -1  11   0    1.20    2.20
   0 -11   0    3.20    2.30
   0 -11   0    0.70    2.90
   0 -11   0    2.60    2.20
   0 -11   0   -4.00    7.70
   0  11   0    4.50    3.30
   0  11   0   -2.40    2.00
   0  11   0    4.30    2.50
  -1 -11   0   29.80    9.10
  -1 -11   0   15.00    4.70
  -1 -11   0   25.50    4.60
  -1 -11   0    8.40    2.90
  -1 -11   0   12.50    3.20
   1  11   0   25.90    5.00
   1  11   0   13.70    3.80
   1  11   0   15.80    4.30
  -2 -11   0   -4.50    3.40
  -2 -11   0    0.60    3.30
  -2 -11   0    1.20    1.70
  -2 -11   0    0.50    1.90
  -2 -11   0    4.80    2.70
   2  11   0    1.60    2.20
   2  11   0    3.40    2.60
   2  11   0    4.50    2.80
  -3 -11   0   14.30    4.90
  -3 -11   0    5.20    3.30
  -3 -11   0    8.70    3.10
   3  11   0    5.00    2.90
   3  11   0    7.00    3.30
   3  11   0   11.90    4.10
  -4 -11   0    4.10    3.50
  -4 -11   0    7.40    3.20
   4  11   0    4.20    1.90
   4  11   0    5.40    3.10
   4  11   0    1.40    2.10
  -5 -11   0   -2.30    2.30
  -5 -11   0   -0.40    2.20
  -5 -11   0    5.30    2.30
  -5 -11   0    3.70    2.50
   5  11   0    0.20    2.30
   5  11   0    0.40    1.40
   5  11   0    4.20    2.90
  -6 -11   0    1.60    2.90
  -6 -11   0   -1.00    1.90
  -6 -11   0    3.70    3.30
  -6 -11   0    3.20    2.80
   6  11   0    1.80    2.20
   6  11   0    3.20    2.50
   6  11   0    2.70    1.60
  -7 -11   0    5.70    1.90
  -7 -11   0   -3.00    2.20
  -7 -11   0   -1.60    1.80
  -7 -11   0   -2.60    2.50
   7  11   0    0.20    2.00
   7  11   0   -1.30    2.20
   7  11   0   -1.80    1.30
  -8 -11   0   11.40    5.20
  -8 -11   0    6.60    3.60
  -8 -11   0    8.40    4.10
   8  11   0    0.10    2.50
   8  11   0    4.90    3.40
   8  11   0    4.60    2.10
   8  11   0    5.60    1.90
  -9 -11   0    1.60    2.90
  -9 -11   0    5.70    3.90
  -9 -11   0    4.50    4.10
   9  11   0    8.60    3.90
   9  11   0    2.10    3.40
   9  11   0    4.10    1.90
 -10 -11   0    5.20    3.50
 -10 -11   0    2.40    2.60
  10  11   0    1.20    2.60
  10  11   0    7.20    3.40
 -11 -11   0    9.50    4.80
 -11 -11   0    3.30    3.70
  11  11   0    1.20    2.80
  11  11   0    2.00    3.00
 -12 -11   0    7.70    4.70
 -12 -11   0    7.20    4.30
  12  11   0   -2.50    2.40
  12  11   0   -1.90    2.50
 -13 -11   0    7.00    3.90
 -13 -11   0   -1.00    4.00
  13  11   0    3.70    3.30
  13  11   0   -3.40    3.90
  13  11   0   -2.90    3.50
 -14 -11   0   -5.10    4.40
 -14 -11   0   -0.50    4.10
  14  11   0   -1.50    3.60
  14  11   0    6.30    4.20
  14  11   0    4.70    4.80
   6 -12   0   27.50    6.00
   6 -12   0   36.50   14.90
   6 -12   0   33.30    8.50
  -6  12   0   32.80    8.30
  -6  12   0   28.10    8.30
   5 -12   0    4.30    5.20
   5 -12   0   31.10   13.50
   5 -12   0   12.10    5.40
  -5  12   0   12.70    6.30
  -5  12   0   24.40    6.40
   4 -12   0   14.10   14.10
   4 -12   0    7.50    5.10
  -4  12   0    7.30    4.10
  -4  12   0   13.40    4.00
   3 -12   0   22.20   15.10
   3 -12   0   12.40    4.80
  -3  12   0    2.10    2.60
  -3  12   0    1.80    3.40
  -3  12   0    6.50    3.10
   2 -12   0   32.80    6.20
   2 -12   0   77.59   21.60
  -2  12   0   27.90    7.00
  -2  12   0   18.90    5.40
  -2  12   0   32.90    5.90
   1 -12   0   -1.40    3.20
   1 -12   0    0.50    3.00
  -1  12   0    3.10    2.90
  -1  12   0    4.60    2.60
  -1  12   0    3.40    2.90
   0 -12   0    1.00    9.00
   0 -12   0   12.70    3.20
   0 -12   0    3.30    4.40
   0 -12   0    8.00    3.50
   0  12   0    5.30    3.30
   0  12   0   14.60    5.10
   0  12   0    8.80    3.60
  -1 -12   0   39.10    8.10
  -1 -12   0   54.19    5.50
  -1 -12   0   77.39   14.00
   1  12   0   55.79    7.70
   1  12   0   44.20    6.80
   1  12   0   34.30    6.60
  -2 -12   0   20.90    7.60
  -2 -12   0   18.00    4.40
  -2 -12   0   16.20    5.20
  -2 -12   0   25.90    4.40
   2  12   0   24.90    6.10
   2  12   0   15.20    4.30
   2  12   0   27.50    5.20
  -3 -12   0    1.90    3.00
  -3 -12   0    7.30    5.10
  -3 -12   0    1.00    2.50
   3  12   0   -1.70    2.20
   3  12   0   -3.40    2.30
   3  12   0    0.40    2.60
  -4 -12   0   43.30    7.80
  -4 -12   0   45.20    7.20
  -4 -12   0   38.50    8.30
   4  12   0   31.90    6.90
   4  12   0   47.50    5.20
   4  12   0   39.20    7.70
  -5 -12   0    8.80    4.40
  -5 -12   0    9.90    4.00
  -5 -12   0   18.30    6.00
   5  12   0    6.10    3.50
   5  12   0   13.60    3.10
   5  12   0   24.30    6.30
  -6 -12   0   -1.00    2.80
  -6 -12   0   -1.40    2.20
  -6 -12   0    4.20    2.60
  -6 -12   0    0.80    2.60
   6  12   0   -2.00    1.60
   6  12   0    2.40    2.80
   6  12   0   -3.40    2.00
  -7 -12   0    3.40    2.90
  -7 -12   0   -0.10    2.80
  -7 -12   0    5.30    3.80
   7  12   0   -0.60    2.80
   7  12   0    0.30    1.50
   7  12   0    1.70    2.60
  -8 -12   0    4.30    3.50
  -8 -12   0    3.90    3.10
  -8 -12   0    1.50    2.50
   8  12   0   -5.20    2.10
   8  12   0    3.80    3.10
   8  12   0    2.30    1.70
  -9 -12   0   10.00    4.30
  -9 -12   0   14.10    5.80
   9  12   0    7.70    4.50
   9  12   0    6.40    3.70
 -10 -12   0    5.80    3.80
 -10 -12   0   -1.60    2.30
 -10 -12   0   -1.30    3.60
  10  12   0    2.40    3.30
  10  12   0   -4.40    2.60
 -11 -12   0    0.10    3.60
 -11 -12   0    7.10    5.50
  11  12   0    0.40    3.10
  11  12   0   -2.70    2.20
 -12 -12   0    7.80    4.80
 -12 -12   0    1.00    3.30
  12  12   0    8.90    4.10
  12  12   0    4.00    3.60
  12  12   0   -4.90    2.80
 -13 -12   0    5.10    4.40
 -13 -12   0    4.50    5.30
  13  12   0    0.60    3.80
  13  12   0   17.70    5.70
  13  12   0    7.50    3.80
 -14 -12   0    9.40    8.70
  14  12   0    5.20    5.30
  14  12   0    0.10    4.20
  14  12   0   -4.80    4.00
   4 -13   0   -1.90    4.20
   4 -13   0   -8.90    3.60
   4 -13   0  -10.60   17.40
  -4  13   0   -0.90    3.20
  -4  13   0   13.20    4.90
   3 -13   0  -27.50   17.80
   3 -13   0   -3.90    3.20
   3 -13   0    2.80    4.00
  -3  13   0    1.60    3.10
  -3  13   0   -0.30    3.20
  -3  13   0    0.70    3.10
   2 -13   0   12.20    4.40
   2 -13   0   38.50   18.30
   2 -13   0   -0.40    4.30
  -2  13   0   -2.00    2.70
  -2  13   0   -0.40    3.40
  -2  13   0    3.10    3.90
   1 -13   0    5.40    5.40
   1 -13   0  -11.20   11.10
   1 -13   0    3.90    3.40
  -1  13   0   -1.60    2.90
  -1  13   0   -3.00    2.80
  -1  13   0   -2.00    3.10
   0 -13   0   13.00   10.70
   0 -13   0   25.00    7.70
   0 -13   0   13.70    4.30
   0  13   0    7.50    3.70
   0  13   0   12.90    5.10
   0  13   0   27.70    5.20
  -1 -13   0   15.40    4.10
  -1 -13   0   44.00   11.40
  -1 -13   0   17.10    6.20
   1  13   0   32.20    5.90
   1  13   0   24.80    5.30
   1  13   0   22.20    6.00
  -2 -13   0    2.50    2.20
  -2 -13   0    3.00    2.70
  -2 -13   0   -4.90    7.00
   2  13   0    0.00    2.70
   2  13   0   -0.40    2.70
   2  13   0    1.70    2.80
  -3 -13   0   28.50    7.60
   3  13   0    5.00    3.40
   3  13   0    9.80    5.30
   3  13   0    8.60    3.00
  -4 -13   0    2.10    4.20
  -4 -13   0    0.20    2.10
   4  13   0    2.70    3.10
   4  13   0    9.70    6.00
  -5 -13   0    0.10    2.60
  -5 -13   0   -3.60    3.10
   5  13   0   -6.40    2.50
   5  13   0    0.40    2.80
   5  13   0    2.40    2.00
  -6 -13   0    2.60    3.60
  -6 -13   0    5.60    4.10
  -6 -13   0   -1.80    2.60
   6  13   0    3.20    2.00
   6  13   0   -2.60    2.80
   6  13   0    4.00    3.10
  -7 -13   0   -3.60    2.90
  -7 -13   0    2.80    2.50
  -7 -13   0    4.60    4.10
   7  13   0    1.60    3.00
   7  13   0    5.50    2.10
  -8 -13   0    2.50    3.40
  -8 -13   0   -1.50    2.90
  -8 -13   0    4.50    3.20
   8  13   0    1.70    3.40
   8  13   0   -0.50    3.10
  -9 -13   0   -1.60    2.40
  -9 -13   0   -2.10    3.00
  -9 -13   0    0.70    3.30
   9  13   0   -3.30    3.10
   9  13   0   -0.10    2.80
 -10 -13   0   -1.80    3.40
 -10 -13   0    3.10    4.80
 -10 -13   0    1.20    4.20
  10  13   0   -0.80    2.70
  10  13   0    2.80    3.40
 -11 -13   0    2.70    4.20
 -11 -13   0    0.50    3.90
  11  13   0    1.40    3.20
  11  13   0   -1.70    2.80
  11  13   0    0.40    3.80
 -12 -13   0   -4.10    4.50
 -12 -13   0   -2.30    3.60
  12  13   0    3.30    4.00
  12  13   0    6.30    4.10
  12  13   0    1.50    4.20
 -13 -13   0    2.70    5.30
  13  13   0    1.60    3.50
  13  13   0    1.50    3.80
  13  13   0    0.50    4.60
   3 -14   0    9.30    6.30
   3 -14   0    7.80    5.10
   3 -14   0  -12.00   36.80
  -3  14   0   -0.50    4.10
  -3  14   0   13.70    6.60
   2 -14   0   16.80    7.20
   2 -14   0   53.29   22.90
   2 -14   0   23.00    6.60
  -2  14   0   16.60    5.60
  -2  14   0   26.50    7.20
  -2  14   0    3.90    4.10
   1 -14   0  -11.90   10.50
   1 -14   0    5.30    3.40
   1 -14   0   -3.60    3.70
  -1  14   0   -3.30    3.10
  -1  14   0   -1.10    3.30
  -1  14   0    3.50    3.40
   0 -14   0   12.60    6.90
   0 -14   0   15.10   11.40
   0  14   0   18.70    5.80
   0  14   0   16.20    5.10
  -1 -14   0   -3.30    7.90
  -1 -14   0    2.70    4.40
  -1 -14   0   -0.10    3.20
   1  14   0   11.70    4.20
   1  14   0    7.80    3.80
   1  14   0    5.40    4.40
  -2 -14   0    9.30    4.50
  -2 -14   0   14.00    3.90
  -2 -14   0   16.30    9.00
   2  14   0    4.40    3.00
   2  14   0    8.50    3.90
   2  14   0    5.20    4.10
  -3 -14   0    6.70    3.60
  -3 -14   0    2.40    3.30
   3  14   0    3.00    3.70
   3  14   0    5.40    4.10
   3  14   0    1.20    3.10
  -4 -14   0   -1.20    4.10
  -4 -14   0    6.30    4.30
  -4 -14   0    3.10    3.30
   4  14   0    4.70    2.80
   4  14   0   -7.00    3.00
  -5 -14   0   -3.00    2.50
  -5 -14   0    0.80    3.30
  -5 -14   0   11.60    4.60
   5  14   0   -1.70    2.80
   5  14   0   -2.20    2.60
   5  14   0    4.70    3.70
  -6 -14   0   14.80    5.70
  -6 -14   0   16.70    6.60
   6  14   0   12.50    4.50
   6  14   0   15.10    5.00
   6  14   0   12.90    3.10
  -7 -14   0    5.00    4.20
  -7 -14   0    3.40    3.60
  -7 -14   0    0.10    3.30
   7  14   0   -1.90    1.90
   7  14   0    3.00    3.00
   7  14   0    0.80    2.90
  -8 -14   0   71.49   11.20
  -8 -14   0   54.99   10.80
  -8 -14   0   84.19   10.80
   8  14   0   63.59    9.20
   8  14   0   47.40    8.30
  -9 -14   0   85.29   14.60
  -9 -14   0   67.39   10.70
  -9 -14   0   77.29   12.30
   9  14   0   58.59    9.20
   9  14   0   71.89   11.00
 -10 -14   0    5.50    5.10
  10  14   0    3.40    3.50
  10  14   0    6.80    4.10
 -11 -14   0    6.20    4.80
 -11 -14   0   12.60    6.40
  11  14   0    8.20    5.70
  11  14   0    8.40    4.80
  11  14   0    9.90    4.50
 -12 -14   0    1.80    5.20
 -12 -14   0    2.50    5.50
  12  14   0    1.40    4.10
  12  14   0    2.20    2.90
  12  14   0    2.60    5.30
   1 -15   0    1.90    4.50
   1 -15   0    3.70   10.40
  -1  15   0   -3.50    4.10
  -1  15   0   -5.30    3.80
  -1  15   0    8.10    4.10
   0 -15   0    1.80    5.40
   0 -15   0   -5.00    9.60
   0  15   0    3.70    3.40
   0  15   0   -0.30    3.50
  -1 -15   0    6.00    8.30
  -1 -15   0    3.80    4.30
   1  15   0   -4.20    3.20
   1  15   0    1.50    4.20
   1  15   0    4.40    3.80
   1  15   0    2.80    3.70
  -2 -15   0   -0.90    6.50
  -2 -15   0    4.40    4.00
   2  15   0    2.50    3.70
   2  15   0   -4.10    2.70
   2  15   0    7.70    4.20
  -3 -15   0    2.30    4.60
  -3 -15   0    1.00    5.30
   3  15   0    1.40    3.00
   3  15   0   -0.20    2.80
   3  15   0    1.00    3.70
  -4 -15   0   -2.10    5.20
  -4 -15   0   -2.00    2.60
  -4 -15   0    0.40    4.20
   4  15   0    0.80    3.80
   4  15   0   -0.40    3.90
   4  15   0    4.70    3.40
  -5 -15   0   -5.70    3.10
  -5 -15   0   -1.70    2.80
  -5 -15   0   -7.40    3.70
   5  15   0   -4.40    2.60
   5  15   0    8.70    4.60
   5  15   0   -2.80    2.80
  -6 -15   0    2.40    4.30
  -6 -15   0   -1.30    3.00
  -6 -15   0   -0.90    3.50
   6  15   0   -1.40    3.90
   6  15   0   -2.80    3.30
  -7 -15   0   -1.40    3.60
  -7 -15   0   -6.00    2.80
  -7 -15   0   -2.60    3.70
   7  15   0   -3.40    3.40
   7  15   0   -0.60    3.00
  -8 -15   0   -6.00    4.40
  -8 -15   0    1.70    5.20
   8  15   0   -3.40    3.80
   8  15   0   -3.40    3.60
  -9 -15   0   -7.20    4.10
  -9 -15   0   -2.20    4.70
   9  15   0    1.40    4.80
   9  15   0    1.90    3.70
 -10 -15   0    3.80    9.80
 -10 -15   0   -9.40    4.70
  10  15   0    6.30    4.80
  10  15   0    2.10    4.10
  10  15   0    0.50    4.20
  -2 -16   0   10.50    6.50
  -2 -16   0    0.10    7.60
   2  16   0   -1.10    3.80
   2  16   0    7.20    4.50
   2  16   0   15.00    5.80
  -3 -16   0   -3.50    6.60
   3  16   0   -6.50    3.10
   3  16   0   -3.80    3.90
   3  16   0   -3.90    3.40
  -4 -16   0   -0.40    5.20
  -4 -16   0    8.10    5.40
   4  16   0    2.50    4.10
   4  16   0   -2.10    3.20
   4  16   0   11.10    6.30
  -5 -16   0   12.70    5.90
  -5 -16   0   12.20    7.50
   5  16   0   14.70    5.50
   5  16   0   14.60    6.20
  -6 -16   0   -0.20    4.80
  -6 -16   0   -1.70    5.50
   6  16   0    1.40    3.50
   6  16   0    1.10    4.50
  -7 -16   0   23.60    8.10
  -7 -16   0    5.80    7.70
   7  16   0   16.80    6.70
   7  16   0   22.70    7.00
  -8 -16   0    9.90    7.00
  -8 -16   0   12.50    6.00
   8  16   0   16.80    8.40
   8  16   0    7.20    4.70
   8  16   0   16.20    9.50
   8  16  -1   11.90    6.50
  -8 -16   1    6.10    6.00
  -8 -16   1    1.20    6.20
   7  16  -1    8.80    5.00
   7  16  -1   13.70    9.60
  -7 -16   1   -2.00    6.50
  -7 -16   1   -5.50    4.40
  -7 -16   1   -1.80    4.20
   6  16  -1    8.00    4.80
   6  16  -1   10.40    7.80
  -6 -16   1   14.70    7.00
  -6 -16   1    4.10    4.40
   5  16  -1    8.70    7.10
   5  16  -1    0.00    3.40
  -5 -16   1    0.70    4.10
  -5 -16   1   -2.70    5.60
  -5 -16   1   24.80   13.90
   4  16  -1    3.40    3.50
   4  16  -1    2.30    4.50
  -4 -16   1    6.50    6.00
   3  16  -1    1.80    4.10
   3  16  -1    3.40    4.40
   3  16  -1    2.40    3.90
  -3 -16   1    5.30    7.20
  -3 -16   1    0.10    7.10
  10  15  -1    0.70    3.80
  10  15  -1   11.90    8.60
 -10 -15   1    0.80    5.60
   9  15  -1   -0.70    4.20
   9  15  -1    0.00    4.00
  -9 -15   1    0.70    4.20
  -9 -15   1    3.70    4.30
  -9 -15   1   -2.90    3.90
   8  15  -1   -2.00    4.20
   8  15  -1   -4.30    2.90
  -8 -15   1    7.70    5.40
  -8 -15   1    5.50    5.50
   7  15  -1   -3.60    3.90
   7  15  -1    0.70    3.80
  -7 -15   1    1.20    3.70
  -7 -15   1    6.40    5.30
  -7 -15   1   -3.70    4.00
   6  15  -1    2.80    2.90
   6  15  -1    0.00    2.80
   6  15  -1    4.10    3.90
  -6 -15   1   16.10    6.20
  -6 -15   1    4.80    4.70
  -6 -15   1    0.10    3.30
   5  15  -1   -0.70    3.10
   5  15  -1   -8.80    2.90
   5  15  -1   -2.30    2.80
  -5 -15   1   -3.80    4.00
  -5 -15   1   -1.80    3.00
  -5 -15   1    4.40    5.80
   4  15  -1    4.30    3.60
   4  15  -1    4.10    3.20
   4  15  -1    1.70    4.00
  -4 -15   1   -0.40    3.70
  -4 -15   1   -4.30    5.30
   3  15  -1    5.90    3.60
   3  15  -1   -7.20    2.50
   3  15  -1   -5.10    2.40
  -3 -15   1   -3.50    3.20
  -3 -15   1    0.00    2.90
  -3 -15   1   -5.10    5.00
   2  15  -1    2.10    4.50
   2  15  -1    0.80    3.30
   2  15  -1    3.30    3.40
  -2 -15   1    0.40    8.20
  -2 -15   1    8.90    5.80
  -2 -15   1    6.00    3.40
   1  15  -1   -2.00    4.10
   1  15  -1   -0.30    3.50
   1  15  -1   -0.30    4.00
  -1 -15   1   11.90    9.90
  -1 -15   1   10.20    5.40
   0  15  -1   14.20    6.50
   0  15  -1   11.40    4.60
   0  15  -1   16.50    5.30
   0 -15   1   23.10   11.20
   0 -15   1    6.90    5.20
  -1  15  -1   -0.20    4.70
  -1  15  -1    3.40    4.40
   1 -15   1    8.30    9.80
  12  14  -1    4.60    4.20
  12  14  -1    8.30    4.50
  12  14  -1    8.70    5.00
 -12 -14   1    8.30    6.40
 -12 -14   1    1.40    5.70
  11  14  -1   -3.70    2.90
  11  14  -1    8.00    5.40
 -11 -14   1    3.00    4.80
 -11 -14   1   10.10    6.50
  10  14  -1   -1.40    3.40
  10  14  -1   -2.10    3.30
 -10 -14   1    6.00    4.90
 -10 -14   1   -0.70    4.10
 -10 -14   1    3.30    5.20
   9  14  -1    1.40    2.90
   9  14  -1    4.20    3.80
  -9 -14   1   -4.90    4.30
  -9 -14   1    0.80    4.20
  -9 -14   1    2.60    4.30
   8  14  -1    4.00    3.70
   8  14  -1   -0.30    3.10
  -8 -14   1   13.20    4.60
  -8 -14   1    7.70    4.90
  -8 -14   1   -0.40    3.90
   7  14  -1   16.30    3.20
   7  14  -1   15.90    5.40
   7  14  -1   12.50    5.60
  -7 -14   1   17.00    5.40
  -7 -14   1   15.70    5.50
  -7 -14   1   14.30    5.50
   6  14  -1   -0.20    3.60
   6  14  -1    4.80    3.70
   6  14  -1    4.50    3.00
  -6 -14   1   -0.50    3.50
  -6 -14   1   -4.20    3.50
  -6 -14   1    0.50    3.10
   5  14  -1   -4.30    2.80
   5  14  -1    3.10    3.50
   5  14  -1    5.10    2.40
  -5 -14   1   -5.60    2.60
  -5 -14   1    0.00    4.20
  -5 -14   1   -5.90    3.20
   4  14  -1    3.60    2.90
   4  14  -1    6.10    3.70
  -4 -14   1    4.70    4.20
  -4 -14   1    5.80    3.50
  -4 -14   1   10.10    5.20
   3  14  -1    2.20    2.80
   3  14  -1    2.30    2.80
   3  14  -1   -1.50    2.60
  -3 -14   1    6.20    6.50
  -3 -14   1    0.50    3.40
  -3 -14   1    6.10    3.20
   2  14  -1    8.70    3.70
   2  14  -1    4.30    2.90
   2  14  -1   -0.30    3.40
  -2 -14   1    2.80    7.50
  -2 -14   1   -4.80    3.60
  -2 -14   1    1.40    2.50
   1  14  -1    4.00    3.90
   1  14  -1    6.40    3.50
   1  14  -1    2.80    3.30
  -1 -14   1   13.60    6.10
  -1 -14   1   13.80    8.80
  -1 -14   1    2.10    3.20
   0  14  -1   -2.80    3.00
   0  14  -1    6.10    3.50
   0  14  -1   -4.00    3.40
   0 -14   1    3.70    2.90
   0 -14   1  -13.50    7.80
   0 -14   1   -1.70    3.90
  -1  14  -1   -0.60    3.10
  -1  14  -1   -7.40    2.90
  -1  14  -1   -1.60    3.30
   1 -14   1   -3.40    3.10
   1 -14   1    0.20    4.10
   1 -14   1  -32.50   11.50
  -2  14  -1   -4.30    6.30
  -2  14  -1   -1.80    3.60
  -2  14  -1   -1.90    4.00
   2 -14   1    8.20    5.00
   2 -14   1   11.90    4.70
   2 -14   1    0.60   17.80
  -3  14  -1    3.30    4.90
  -3  14  -1    3.50    4.00
   3 -14   1    6.40    5.00
   3 -14   1    2.10    4.50
   3 -14   1  -58.49   39.10
  13  13  -1   -3.30    4.00
  13  13  -1   -5.00    3.90
  13  13  -1    9.00    4.00
 -13 -13   1   -1.00    5.40
  12  13  -1   -6.20    3.30
  12  13  -1   -3.20    3.80
  12  13  -1    1.20    3.60
 -12 -13   1    0.30    4.80
 -12 -13   1   -0.30    3.90
  11  13  -1   -1.50    3.60
  11  13  -1   -3.50    3.70
 -11 -13   1    2.20    4.20
 -11 -13   1    4.20    4.40
  10  13  -1    0.60    3.90
  10  13  -1    2.80    3.30
 -10 -13   1    0.40    3.90
 -10 -13   1    4.20    4.00
 -10 -13   1    7.80    4.80
   9  13  -1    1.40    2.90
   9  13  -1    6.70    3.40
  -9 -13   1    5.80    4.10
  -9 -13   1    6.80    4.20
  -9 -13   1   11.30    5.50
   8  13  -1   -1.10    1.80
   8  13  -1    5.80    4.00
   8  13  -1   -5.00    1.90
  -8 -13   1    4.20    4.00
  -8 -13   1    0.90    2.80
  -8 -13   1   -5.00    2.80
   7  13  -1   -1.40    1.80
   7  13  -1    6.10    4.30
   7  13  -1   -3.80    2.60
  -7 -13   1    2.90    3.10
  -7 -13   1   -0.30    2.80
  -7 -13   1    4.30    4.40
   6  13  -1    2.50    2.50
   6  13  -1    0.80    2.50
   6  13  -1    3.20    4.60
  -6 -13   1   -2.10    2.70
  -6 -13   1   -0.60    3.60
  -6 -13   1    0.10    2.80
   5  13  -1    3.00    2.30
   5  13  -1    4.40    3.20
  -5 -13   1    1.80    3.00
  -5 -13   1    0.00    2.80
  -5 -13   1    3.30    3.50
   4  13  -1   -4.30    1.60
   4  13  -1   -0.70    2.00
  -4 -13   1    1.00    4.20
  -4 -13   1    2.70    2.80
  -4 -13   1   -4.00    4.40
   3  13  -1    5.90    3.10
   3  13  -1    7.30    4.20
   3  13  -1   10.20    4.10
  -3 -13   1    4.10    2.90
  -3 -13   1    4.10    5.70
  -3 -13   1    5.30    5.60
   2  13  -1    0.30    2.70
   2  13  -1    7.10    2.90
   2  13  -1    1.10    3.40
  -2 -13   1    3.80    4.10
  -2 -13   1    6.50    8.40
  -2 -13   1   -1.40    2.50
   1  13  -1    2.00    2.50
   1  13  -1    4.70    3.60
   1  13  -1   -0.40    2.30
  -1 -13   1   -1.00    7.00
  -1 -13   1    0.30    1.80
  -1 -13   1    4.50    4.70
  -1 -13   1   -0.60    2.30
   0  13  -1   -4.60    2.50
   0  13  -1    2.90    2.60
   0  13  -1    1.30    2.20
   0 -13   1   -2.50    2.00
   0 -13   1   -5.70   10.60
   0 -13   1   -2.20    2.90
  -1  13  -1    0.80    3.10
  -1  13  -1    3.10    2.90
   1 -13   1   -5.80    2.60
   1 -13   1    0.80    3.90
   1 -13   1   -7.80   15.00
  -2  13  -1    1.80    2.70
  -2  13  -1   -2.80    3.00
  -2  13  -1    3.50    3.10
   2 -13   1   -1.00    3.90
   2 -13   1   28.10   17.40
   2 -13   1    2.60    3.50
  -3  13  -1    4.90    4.00
  -3  13  -1   -4.80    3.70
  -3  13  -1    2.50    3.70
   3 -13   1   -0.10    3.60
   3 -13   1  -23.40   18.80
   3 -13   1   -3.00    4.50
  -4  13  -1   -5.90    3.20
  -4  13  -1   -0.60    3.80
   4 -13   1   -2.20    4.10
   4 -13   1    5.10    4.30
   4 -13   1    2.70   18.30
  13  12  -1    6.70    3.80
  13  12  -1   -2.40    3.30
  13  12  -1   -2.80    3.50
 -13 -12   1   -2.40    4.90
  12  12  -1   -4.50    2.90
  12  12  -1    7.00    4.90
  12  12  -1    5.10    4.00
 -12 -12   1    0.20    4.00
 -12 -12   1    3.60    4.40
  11  12  -1   -3.60    3.00
  11  12  -1   -0.10    3.40
 -11 -12   1    3.50    4.00
 -11 -12   1    4.60    4.70
 -11 -12   1    9.40    5.40
  10  12  -1    5.40    3.80
 -10 -12   1    1.60    3.20
 -10 -12   1    3.50    3.90
 -10 -12   1    0.10    3.40
   9  12  -1   28.50    6.50
   9  12  -1   20.60    3.10
   9  12  -1   11.70    4.70
  -9 -12   1   20.70    5.90
  -9 -12   1   21.80    6.40
  -9 -12   1   14.30    5.80
   8  12  -1   28.70    3.60
   8  12  -1   33.70    6.90
   8  12  -1   29.40    5.90
  -8 -12   1   21.10    6.90
  -8 -12   1   34.50    6.90
  -8 -12   1   41.20    7.80
   7  12  -1   42.60    4.30
   7  12  -1   47.40    8.90
   7  12  -1   36.10    7.40
  -7 -12   1   33.80    7.20
  -7 -12   1   40.30    7.30
  -7 -12   1   47.10    8.00
   6  12  -1    4.90    3.10
   6  12  -1    7.80    3.50
   6  12  -1    3.30    2.30
  -6 -12   1    2.70    3.20
  -6 -12   1    2.80    3.00
  -6 -12   1    4.70    3.60
   5  12  -1   21.00    6.00
   5  12  -1   20.50    3.90
   5  12  -1   20.40    5.00
  -5 -12   1   26.60    6.40
  -5 -12   1   21.00    5.30
  -5 -12   1   24.50    6.20
   4  12  -1   58.99    9.20
   4  12  -1   58.59    5.70
   4  12  -1   45.10    7.90
  -4 -12   1   63.99   10.30
  -4 -12   1   58.19    8.20
  -4 -12   1   54.09    8.70
   3  12  -1  124.39   10.40
   3  12  -1  136.79    9.70
   3  12  -1  149.59   12.20
  -3 -12   1  145.69   13.50
  -3 -12   1  131.89   10.30
  -3 -12   1  124.19   12.60
   2  12  -1   27.40    5.40
   2  12  -1   30.00    6.90
   2  12  -1   22.80    5.30
  -2 -12   1   43.80    9.60
  -2 -12   1   29.70    5.50
  -2 -12   1   29.50    6.90
   1  12  -1   56.39    6.70
   1  12  -1   75.99    8.80
   1  12  -1   56.99    6.90
  -1 -12   1   42.10    5.20
  -1 -12   1   56.59    6.20
  -1 -12   1   72.89   13.00
  -1 -12   1   61.19    9.40
   0  12  -1    3.00    2.70
   0  12  -1    2.80    3.00
   0  12  -1    2.80    3.00
   0 -12   1    2.50    2.40
   0 -12   1   -0.40    2.80
   0 -12   1    0.60    9.50
   0 -12   1    6.40    4.10
  -1  12  -1   -1.60    2.10
  -1  12  -1    4.30    3.40
  -1  12  -1    1.50    2.60
   1 -12   1    4.30    4.20
   1 -12   1   46.20   19.00
   1 -12   1    2.40    3.00
  -2  12  -1   12.80    3.80
  -2  12  -1   18.70    5.80
  -2  12  -1   21.70    5.80
   2 -12   1   11.30   17.00
   2 -12   1   26.50    7.80
   2 -12   1   14.10    4.30
  -3  12  -1    2.20    2.60
  -3  12  -1   -4.40    2.00
  -3  12  -1    0.30    3.10
   3 -12   1   12.10   15.30
   3 -12   1    3.20    3.30
   3 -12   1    2.20    4.00
  -4  12  -1   29.90    7.20
  -4  12  -1   29.90    6.70
   4 -12   1   45.40   10.90
   4 -12   1   27.60   13.20
  -5  12  -1   60.59    9.90
  -5  12  -1   65.59   11.60
   5 -12   1   70.79   10.10
   5 -12   1   76.69   17.80
   5 -12   1   64.89   11.40
  -6  12  -1    2.80    4.30
   6 -12   1   -0.50    4.40
   6 -12   1    5.00    4.80
   6 -12   1    3.50    9.60
  14  11  -1   -3.90    3.40
  14  11  -1    2.20    3.80
  14  11  -1   -2.70    3.30
 -14 -11   1   -1.10    4.30
 -14 -11   1    1.70    3.80
  13  11  -1    3.30    2.70
  13  11  -1    3.00    3.60
  13  11  -1    6.20    4.40
 -13 -11   1    5.10    4.70
 -13 -11   1   -3.20    4.10
  12  11  -1    0.10    3.00
  12  11  -1   -2.20    2.80
 -12 -11   1    6.40    4.30
 -12 -11   1    2.00    3.90
  11  11  -1    8.90    4.20
  11  11  -1    4.50    3.10
  11  11  -1   14.40    2.50
 -11 -11   1   21.30    6.50
 -11 -11   1   11.00    5.00
 -11 -11   1    9.10    4.70
  10  11  -1    9.50    2.30
  10  11  -1   19.00    5.70
  10  11  -1   18.60    4.90
 -10 -11   1    6.70    3.80
 -10 -11   1    2.70    4.00
   9  11  -1    7.80    3.60
   9  11  -1    6.40    1.70
   9  11  -1    2.90    3.30
  -9 -11   1    0.60    2.80
  -9 -11   1    7.30    3.60
  -9 -11   1    9.90    4.10
   8  11  -1    4.10    2.10
   8  11  -1    4.60    2.00
   8  11  -1    2.40    2.70
   8  11  -1    1.70    3.10
  -8 -11   1    9.30    3.80
  -8 -11   1    7.40    3.40
  -8 -11   1    7.40    4.40
   7  11  -1   -0.90    2.20
   7  11  -1   -3.10    1.20
   7  11  -1    0.90    2.70
  -7 -11   1   -2.20    2.80
  -7 -11   1   -4.90    1.80
  -7 -11   1    3.70    2.80
  -7 -11   1   -0.70    1.90
   6  11  -1    8.90    4.40
   6  11  -1   18.20    5.00
   6  11  -1   13.00    2.80
  -6 -11   1   12.80    5.00
  -6 -11   1    8.20    3.60
  -6 -11   1    6.30    2.80
  -6 -11   1   11.30    4.30
   5  11  -1    4.30    2.80
   5  11  -1    3.10    2.00
   5  11  -1   -0.70    2.00
  -5 -11   1    4.70    3.50
  -5 -11   1    3.70    3.30
  -5 -11   1   -1.40    1.90
   4  11  -1    6.40    2.60
   4  11  -1   10.40    2.50
   4  11  -1    6.10    2.90
  -4 -11   1    6.70    3.20
  -4 -11   1    6.30    3.50
  -4 -11   1    3.40    2.70
   3  11  -1   45.00    5.20
   3  11  -1   34.40    6.30
   3  11  -1   41.00    7.30
  -3 -11   1   38.20    6.20
  -3 -11   1   59.39    9.70
  -3 -11   1   51.59    9.50
   2  11  -1   26.00    6.00
   2  11  -1   32.00    6.30
  -2 -11   1   24.70    6.70
  -2 -11   1   25.90    6.10
  -2 -11   1   33.20    3.30
  -2 -11   1   22.70    5.00
  -2 -11   1   23.50    3.50
   1  11  -1    3.40    2.70
   1  11  -1    0.30    1.80
   1  11  -1    5.50    3.50
  -1 -11   1   -3.20    5.30
  -1 -11   1   -2.10    2.00
  -1 -11   1    2.30    1.80
  -1 -11   1    0.50    2.20
  -1 -11   1   -1.60    1.80
   0  11  -1    2.70    2.20
   0  11  -1   -0.40    2.60
   0  11  -1    2.50    2.20
   0 -11   1    3.10    2.20
   0 -11   1    1.70    1.80
   0 -11   1   -3.70    8.50
   0 -11   1   -2.80    2.50
  -1  11  -1    4.70    3.10
  -1  11  -1    5.90    3.00
   1 -11   1   -0.10    1.80
   1 -11   1    9.80   11.20
   1 -11   1   -5.00    2.50
  -2  11  -1    2.90    3.10
  -2  11  -1    1.70    2.30
  -2  11  -1   -0.80    1.80
   2 -11   1   -9.30    8.30
   2 -11   1   -1.20    2.20
   2 -11   1    2.80    3.60
  -3  11  -1    4.70    2.80
  -3  11  -1    5.40    4.40
  -3  11  -1    5.00    3.60
   3 -11   1    0.90    5.00
   3 -11   1    3.20    3.10
  -4  11  -1    2.90    3.20
  -4  11  -1    1.70    3.30
   4 -11   1    4.60    7.30
   4 -11   1    4.70    3.40
   4 -11   1    3.00    4.90
  -5  11  -1    2.10    3.80
  -5  11  -1    5.20    3.80
   5 -11   1   -5.00    6.70
   5 -11   1    5.30    3.80
   5 -11   1   15.20    6.80
  -6  11  -1    0.00    2.70
  -6  11  -1    3.00    4.00
   6 -11   1    5.60    3.80
   6 -11   1    0.40    5.20
   6 -11   1   -0.70    8.50
  -7  11  -1    4.50    4.20
  -7  11  -1    5.30    6.80
   7 -11   1    8.20    4.90
   7 -11   1   -3.10    4.30
  14  10  -1   -3.00    3.00
  14  10  -1   -4.00    3.10
  14  10  -1    6.20    4.30
 -14 -10   1    6.90    5.30
 -14 -10   1   -0.20    4.40
  13  10  -1    2.90    3.10
  13  10  -1    5.60    3.70
  13  10  -1    0.70    1.80
  13  10  -1   -0.60    2.70
 -13 -10   1    5.70    5.00
 -13 -10   1    0.00    3.90
  12  10  -1   15.50    5.30
  12  10  -1    1.20    2.20
  12  10  -1   -1.00    3.00
 -12 -10   1    0.10    3.20
 -12 -10   1   12.20    5.80
  11  10  -1   25.70    3.50
  11  10  -1   23.70    6.00
  11  10  -1   23.80    5.20
 -11 -10   1   32.60    7.60
 -11 -10   1   33.40    8.30
 -11 -10   1   25.20    6.00
  10  10  -1   66.29    7.50
  10  10  -1   53.69    9.10
  10  10  -1   39.40    4.20
 -10 -10   1   54.69    9.20
 -10 -10   1   70.09    8.10
 -10 -10   1   61.69   10.70
   9  10  -1    2.90    1.90
   9  10  -1    5.80    3.30
   9  10  -1    1.00    2.10
   9  10  -1   10.20    3.80
  -9 -10   1    6.00    4.10
  -9 -10   1    4.30    3.50
  -9 -10   1    6.00    3.70
   8  10  -1   14.90    2.70
   8  10  -1   16.20    4.80
   8  10  -1   15.90    3.30
   8  10  -1   16.40    4.90
  -8 -10   1   18.40    4.90
  -8 -10   1   16.00    4.90
  -8 -10   1   16.30    5.30
   7  10  -1   39.90    3.80
   7  10  -1   31.50    6.30
   7  10  -1   33.30    6.20
  -7 -10   1   47.80    7.80
  -7 -10   1   43.00    7.90
   6  10  -1   -1.60    1.30
   6  10  -1   -1.90    1.70
   6  10  -1    0.80    1.80
  -6 -10   1   -2.30    1.50
  -6 -10   1   -1.00    1.80
  -6 -10   1    3.60    3.10
  -6 -10   1   -0.80    2.00
   5  10  -1    5.90    3.10
   5  10  -1    7.60    2.30
   5  10  -1    9.40    3.40
  -5 -10   1   15.00    4.90
  -5 -10   1    4.10    2.80
  -5 -10   1    3.70    2.80
  -5 -10   1    4.20    2.10
   4  10  -1    1.40    1.70
   4  10  -1   -3.20    1.50
   4  10  -1    2.60    2.00
  -4 -10   1    1.30    2.10
  -4 -10   1    1.00    2.30
  -4 -10   1    2.00    1.80
  -4 -10   1    1.20    3.20
   3  10  -1    0.90    1.80
   3  10  -1    1.00    2.40
   3  10  -1    0.10    1.80
  -3 -10   1    1.60    2.60
  -3 -10   1    3.50    4.10
   2  10  -1   97.59    8.00
   2  10  -1   92.69    8.70
   2  10  -1   94.19    7.30
  -2 -10   1   96.39    5.50
  -2 -10   1  102.29    7.90
  -2 -10   1   93.99   11.30
  -2 -10   1   84.69    5.70
  -2 -10   1  100.09   10.20
   1  10  -1   71.59    6.90
   1  10  -1   76.49    7.00
   1  10  -1   80.79    8.30
  -1 -10   1  120.09   14.00
  -1 -10   1   80.69    9.20
  -1 -10   1   74.99    5.80
  -1 -10   1   72.39    6.50
   0  10  -1    8.40    3.20
   0  10  -1   -0.40    1.80
   0  10  -1    2.10    2.60
   0 -10   1    3.10    1.90
   0 -10   1    4.50    3.10
   0 -10   1    2.00    8.30
   0 -10   1    3.50    2.50
  -1  10  -1    5.10    2.40
  -1  10  -1   12.60    3.00
  -1  10  -1    9.40    3.50
  -1  10  -1    9.70    4.10
   1 -10   1    8.60    8.80
   1 -10   1    8.40    3.10
   1 -10   1   12.30    4.80
   1 -10   1    9.30    2.40
  -2  10  -1   18.70    5.60
  -2  10  -1   21.80    4.20
  -2  10  -1   18.00    5.00
   2 -10   1   27.20    8.90
   2 -10   1   18.70    4.30
   2 -10   1   29.40    7.40
  -3  10  -1   76.09    6.30
  -3  10  -1   76.89    8.70
  -3  10  -1   73.59    8.80
   3 -10   1   39.50   10.40
   3 -10   1   74.79    7.70
   3 -10   1   82.99   10.40
  -4  10  -1   57.39    9.70
  -4  10  -1   54.99    8.30
   4 -10   1   61.99   11.10
   4 -10   1   40.10   10.10
   4 -10   1   69.29    7.50
  -5  10  -1    4.60    4.00
  -5  10  -1    5.30    4.10
   5 -10   1   10.50    6.80
   5 -10   1    5.60    5.00
   5 -10   1    4.90    3.30
  -6  10  -1    3.60    3.50
  -6  10  -1    1.00    2.80
   6 -10   1   -2.90    3.80
   6 -10   1    7.40    6.50
   6 -10   1   -3.90    2.40
  -7  10  -1    9.20    5.20
  -7  10  -1    9.20    4.60
   7 -10   1    1.10    5.10
   7 -10   1    9.90    7.40
   7 -10   1    9.80    4.90
  -8  10  -1    1.00    6.60
  -8  10  -1   -0.20    3.50
   8 -10   1   -0.20    4.00
   8 -10   1    1.60    5.00
  15   9  -1    8.70    4.90
  15   9  -1   -0.80    3.20
  15   9  -1    0.40    3.70
  14   9  -1    5.10    2.60
  14   9  -1    4.10    5.10
  14   9  -1   10.60    4.50
  14   9  -1   -6.30    2.80
 -14  -9   1    3.70    4.30
  13   9  -1    3.50    3.30
  13   9  -1   -5.00    2.30
  13   9  -1   -1.30    2.10
  13   9  -1    3.30    2.70
  13   9  -1    1.00    2.10
 -13  -9   1    1.90    3.60
 -13  -9   1    2.60    4.00
  12   9  -1    1.40    1.70
  12   9  -1   -0.70    1.60
  12   9  -1   -2.40    2.40
  12   9  -1   -4.50    2.40
  12   9  -1    5.40    3.10
 -12  -9   1    8.90    4.10
  11   9  -1    5.50    2.20
  11   9  -1    0.80    2.40
  11   9  -1    9.00    4.30
 -11  -9   1    2.90    3.40
 -11  -9   1    1.90    3.80
 -11  -9   1    4.30    3.60
  10   9  -1   13.30    4.30
  10   9  -1    8.70    2.30
  10   9  -1    8.20    2.80
  10   9  -1    4.00    3.00
 -10  -9   1    4.40    3.40
 -10  -9   1    7.50    4.00
 -10  -9   1   13.60    4.80
   9   9  -1    5.00    2.10
   9   9  -1   -1.20    2.10
   9   9  -1    1.90    2.40
   9   9  -1    5.70    2.00
  -9  -9   1    2.10    3.10
  -9  -9   1    4.50    3.00
  -9  -9   1    3.80    3.20
   8   9  -1   20.20    4.70
   8   9  -1   12.90    2.40
   8   9  -1   19.00    4.50
  -8  -9   1    8.40    3.90
  -8  -9   1   21.50    5.10
  -8  -9   1   15.30    4.50
   7   9  -1    8.90    3.40
   7   9  -1   11.30    3.40
   7   9  -1   11.60    2.30
  -7  -9   1    6.40    3.90
  -7  -9   1    8.60    3.30
  -7  -9   1    3.40    2.80
   6   9  -1    7.00    3.10
   6   9  -1   12.70    2.40
   6   9  -1   10.10    3.40
  -6  -9   1    7.40    2.10
  -6  -9   1   13.50    3.70
  -6  -9   1    3.60    2.60
  -6  -9   1    7.80    4.30
   5   9  -1    1.40    2.00
   5   9  -1   -0.40    1.20
   5   9  -1    0.20    1.90
  -5  -9   1    2.00    1.90
  -5  -9   1    1.50    2.60
  -5  -9   1    1.10    1.60
   4   9  -1   -0.90    1.40
   4   9  -1   -0.10    1.80
   4   9  -1    3.20    1.70
  -4  -9   1    0.20    1.90
  -4  -9   1   -0.90    1.50
  -4  -9   1    3.10    2.20
  -4  -9   1    2.50    1.50
   3   9  -1    4.90    2.50
   3   9  -1    0.10    1.50
   3   9  -1    0.10    1.50
  -3  -9   1    4.60    2.20
  -3  -9   1    3.50    3.00
  -3  -9   1    4.30    3.20
  -3  -9   1    7.00    2.90
   2   9  -1   52.59    6.10
   2   9  -1   51.49    5.00
   2   9  -1   44.00    5.30
  -2  -9   1   49.40    5.40
  -2  -9   1   71.49    8.00
  -2  -9   1   44.80    3.50
  -2  -9   1   64.89    7.60
   1   9  -1   -2.20    1.40
   1   9  -1    0.90    1.50
   1   9  -1    0.30    1.70
  -1  -9   1    1.70    1.80
  -1  -9   1   13.50    5.20
  -1  -9   1   -0.10    2.40
  -1  -9   1    0.90    1.50
  -1  -9   1    0.80    1.40
   0   9  -1    7.50    2.70
   0   9  -1   14.60    3.50
   0   9  -1    9.40    3.30
   0   9  -1    6.20    2.90
   0  -9   1   11.30    6.10
   0  -9   1   11.60    3.00
   0  -9   1    5.90    3.30
   0  -9   1   11.10    2.80
   0  -9   1   12.30    2.70
  -1   9  -1   -0.80    1.80
  -1   9  -1   -1.00    1.80
  -1   9  -1    2.10    2.10
  -1   9  -1   -1.90    1.80
   1  -9   1   12.50    4.30
   1  -9   1   -0.70    1.80
  -2   9  -1    0.00    2.10
  -2   9  -1    2.30    1.70
  -2   9  -1    0.90    2.20
   2  -9   1    7.10    5.70
   2  -9   1    4.40    3.60
   2  -9   1    5.60    2.50
  -3   9  -1   24.80    5.70
  -3   9  -1   20.80    3.70
  -3   9  -1   31.30    6.20
   3  -9   1   16.20    4.40
   3  -9   1   24.10    7.10
   3  -9   1   25.60    6.20
   3  -9   1   17.20    3.30
  -4   9  -1   16.10    4.90
  -4   9  -1    8.90    4.00
   4  -9   1    9.30    4.80
   4  -9   1   14.30    4.20
   4  -9   1   19.60    7.90
  -5   9  -1    4.70    3.20
  -5   9  -1    4.20    3.00
   5  -9   1   -6.00    2.90
   5  -9   1   -0.60    2.20
   5  -9   1   -0.40    3.80
  -6   9  -1   -2.70    2.10
  -6   9  -1    0.10    2.20
   6  -9   1    0.70    3.90
   6  -9   1    0.70    4.30
   6  -9   1   -2.00    2.40
  -7   9  -1    7.90    3.80
  -7   9  -1    4.40    2.90
   7  -9   1    5.00    5.00
   7  -9   1   -0.50    2.70
   7  -9   1    4.50    5.70
  -8   9  -1   -1.70    3.30
  -8   9  -1    2.40    3.30
   8  -9   1    2.70    4.40
   8  -9   1    0.40    3.20
   8  -9   1   -0.10    4.70
  -9   9  -1   -0.50    3.20
   9  -9   1  -10.70    4.50
   9  -9   1    4.50    4.00
  15   8  -1   16.70    6.30
  15   8  -1    5.10    4.50
  15   8  -1   26.80    7.80
  15   8  -1   14.60    4.00
  15   8  -1    2.20    3.50
  15   8  -1    8.50    3.90
  14   8  -1   36.60    5.80
  14   8  -1   36.70    7.90
  14   8  -1   23.80    4.50
  14   8  -1   26.50    6.30
 -14  -8   1   23.10    6.40
  13   8  -1    2.50    2.80
  13   8  -1    6.20    2.60
  13   8  -1    0.00    3.20
  13   8  -1   -0.80    2.80
  13   8  -1   -3.00    2.40
 -13  -8   1    8.20    4.40
 -13  -8   1    0.20    3.50
  12   8  -1   24.50    9.40
  12   8  -1   18.00    4.20
  12   8  -1   19.40    4.40
  12   8  -1   20.80    5.70
  12   8  -1   24.60    4.10
 -12  -8   1   26.90    6.00
 -12  -8   1   23.60    7.10
  11   8  -1   20.00    3.40
  11   8  -1   21.30    5.40
  11   8  -1   18.50    4.80
  11   8  -1   17.20    3.40
  11   8  -1   18.60    3.80
 -11  -8   1   19.50    5.50
 -11  -8   1   17.40    5.10
  10   8  -1   11.30    2.40
  10   8  -1    3.60    1.80
  10   8  -1    9.20    2.10
  10   8  -1    7.30    3.10
  10   8  -1    1.50    2.20
 -10  -8   1    4.30    3.30
 -10  -8   1    8.40    3.90
 -10  -8   1    9.40    4.00
   9   8  -1   17.00    3.00
   9   8  -1   19.80    2.30
   9   8  -1   15.40    3.00
   9   8  -1   22.00    5.40
   9   8  -1   20.00    2.40
   9   8  -1   20.70    4.60
  -9  -8   1   16.60    4.40
  -9  -8   1   21.40    5.60
  -9  -8   1   15.60    4.50
   8   8  -1    1.00    2.20
   8   8  -1   -1.00    1.10
   8   8  -1   -0.20    1.80
  -8  -8   1    2.40    2.20
  -8  -8   1   -0.20    1.90
  -8  -8   1   -1.00    2.00
   7   8  -1    0.50    1.80
   7   8  -1   -1.10    1.50
   7   8  -1    1.10    1.40
   7   8  -1    1.20    1.30
  -7  -8   1    3.90    3.20
  -7  -8   1    3.00    2.60
  -7  -8   1    2.40    2.20
   6   8  -1   10.20    2.20
   6   8  -1    5.10    2.70
   6   8  -1    7.70    2.70
  -6  -8   1   11.30    4.30
  -6  -8   1   11.50    3.40
  -6  -8   1   12.60    3.90
  -6  -8   1    7.60    2.00
   5   8  -1   49.00    5.70
   5   8  -1   41.50    3.70
   5   8  -1   45.90    5.40
  -5  -8   1   38.00    5.60
  -5  -8   1   41.50    3.70
  -5  -8   1   53.19    5.50
   4   8  -1  294.97   15.30
   4   8  -1  294.77   13.00
   4   8  -1  285.07   15.20
  -4  -8   1  293.37   13.20
  -4  -8   1  304.47   15.50
  -4  -8   1  304.67   15.80
  -4  -8   1  309.97   17.10
   3   8  -1  215.88   12.50
   3   8  -1  220.18   12.30
   3   8  -1  217.28   10.70
  -3  -8   1  209.38   13.50
  -3  -8   1  215.68   12.20
  -3  -8   1  224.08   12.50
   2   8  -1   -0.10    1.40
   2   8  -1   -0.20    1.40
   2   8  -1    1.30    1.80
  -2  -8   1    1.00    2.00
  -2  -8   1    1.40    0.90
  -2  -8   1   -1.70    1.10
  -2  -8   1    0.00    1.10
  -2  -8   1    0.00    1.50
  -2  -8   1    1.40    2.50
   1   8  -1    1.90    1.50
   1   8  -1    3.90    2.10
   1   8  -1    1.80    1.90
   1   8  -1    1.60    1.70
  -1  -8   1    0.60    1.40
  -1  -8   1    3.40    3.00
  -1  -8   1   -0.40    2.40
  -1  -8   1    3.20    2.00
  -1  -8   1    2.00    1.20
   0   8  -1    8.30    2.60
   0   8  -1    9.10    2.60
   0   8  -1   10.00    2.70
   0  -8   1    9.20    2.50
   0  -8   1    7.80    2.30
   0  -8   1   10.40    2.50
  -1   8  -1    3.00    2.00
  -1   8  -1    4.20    2.30
  -1   8  -1    6.20    2.00
  -1   8  -1    1.00    1.90
   1  -8   1    3.60    1.80
   1  -8   1   -0.20    1.40
   1  -8   1   -2.00    3.30
   1  -8   1    2.10    1.80
   1  -8   1    0.50    1.90
  -2   8  -1   15.20    2.60
  -2   8  -1   11.10    3.50
  -2   8  -1   15.10    3.20
  -2   8  -1   17.70    4.20
   2  -8   1    8.00    4.70
   2  -8   1   17.90    3.70
   2  -8   1   15.90    3.00
   2  -8   1   17.00    5.30
  -3   8  -1   -0.90    1.70
  -3   8  -1    2.00    2.20
   3  -8   1    8.60    4.50
   3  -8   1    2.20    2.20
   3  -8   1   14.10    4.50
  -4   8  -1   70.89    7.90
  -4   8  -1   70.89    7.90
   4  -8   1   69.09   11.70
   4  -8   1   48.60    8.90
   4  -8   1   59.89    6.70
  -5   8  -1   -0.40    2.50
  -5   8  -1   -0.40    2.10
   5  -8   1    2.10    3.70
   5  -8   1   -1.40    2.80
   5  -8   1   -0.50    2.10
  -6   8  -1   35.50    7.20
  -6   8  -1   21.10    5.20
   6  -8   1   23.90    6.70
   6  -8   1   24.60    5.00
   6  -8   1   32.70    8.00
  -7   8  -1   16.30    5.20
  -7   8  -1    8.70    4.10
   7  -8   1    5.50    4.90
   7  -8   1    7.20    4.30
   7  -8   1    9.70    5.30
  -8   8  -1   -1.20    2.40
  -8   8  -1   -0.20    2.60
   8  -8   1   -1.40    3.00
   8  -8   1    0.70    4.00
  -9   8  -1   22.10    6.20
  -9   8  -1   15.30    5.40
   9  -8   1    4.90    6.30
   9  -8   1   17.00    6.20
   9  -8   1   13.40    5.60
 -10   8  -1    2.40    3.20
  10  -8   1    2.60    4.50
  10  -8   1    5.40    5.50
  10  -8   1    1.90    5.90
  15   7  -1   -1.50    3.60
  15   7  -1    0.00    3.30
  15   7  -1    3.50    4.20
  15   7  -1    2.20    2.70
  15   7  -1    4.80    3.30
  15   7  -1   -4.50    2.80
  15   7  -1   -3.10    2.50
  14   7  -1   -2.20    2.40
  14   7  -1    2.00    3.60
  14   7  -1    1.30    2.90
  14   7  -1    3.50    2.70
  14   7  -1   -0.50    2.40
  14   7  -1    5.60    3.60
  13   7  -1   -3.20    2.30
  13   7  -1   -2.10    2.00
  13   7  -1   -2.60    2.30
  13   7  -1    0.10    2.60
 -13  -7   1    2.60    6.30
 -13  -7   1   -2.70    2.70
  12   7  -1    9.60    3.10
  12   7  -1    4.80    3.30
  12   7  -1    2.20    2.20
  12   7  -1    3.00    2.80
  12   7  -1    5.50    2.60
 -12  -7   1    8.60    3.70
 -12  -7   1    3.80    3.10
  11   7  -1   14.20    4.00
  11   7  -1   12.40    4.10
  11   7  -1   15.80    3.40
  11   7  -1   15.50    3.40
 -11  -7   1   19.20    5.10
 -11  -7   1   22.90    5.70
  10   7  -1    1.50    2.00
  10   7  -1    6.50    3.40
  10   7  -1    4.60    1.90
  10   7  -1   16.70    2.80
  10   7  -1    5.80    2.20
 -10  -7   1   12.20    4.20
 -10  -7   1    2.70    2.90
 -10  -7   1    8.40    3.40
   9   7  -1   -0.60    1.60
   9   7  -1   -2.20    1.30
   9   7  -1   -0.30    1.20
   9   7  -1   -0.10    1.90
   9   7  -1   -1.00    1.50
   9   7  -1   -0.20    1.30
  -9  -7   1   -4.80    1.70
  -9  -7   1    0.10    2.40
  -9  -7   1   -0.20    2.10
   8   7  -1    6.00    1.50
   8   7  -1    1.30    1.90
   8   7  -1    7.20    2.80
   8   7  -1    5.20    1.50
   8   7  -1    8.50    3.00
   8   7  -1    2.70    1.50
  -8  -7   1    3.90    2.80
  -8  -7   1    7.20    3.80
  -8  -7   1    4.40    2.90
   7   7  -1   -0.40    1.40
   7   7  -1    1.20    1.30
   7   7  -1    0.70    1.20
   7   7  -1    3.10    2.40
  -7  -7   1   -0.50    1.60
  -7  -7   1    3.80    2.30
   6   7  -1    1.60    1.90
   6   7  -1    2.80    1.30
   6   7  -1    2.40    1.70
   6   7  -1    1.00    1.40
  -6  -7   1    2.00    2.50
  -6  -7   1    2.30    2.10
  -6  -7   1    0.80    1.70
   5   7  -1    2.80    1.80
   5   7  -1    0.00    1.20
   5   7  -1    1.80    1.20
   5   7  -1    0.30    1.60
  -5  -7   1    3.10    1.80
  -5  -7   1    2.00    2.10
  -5  -7   1    0.90    1.80
  -5  -7   1    2.00    1.30
   4   7  -1    0.80    1.50
   4   7  -1    2.50    2.00
   4   7  -1    2.50    1.40
   4   7  -1    2.10    1.70
  -4  -7   1    1.40    1.70
  -4  -7   1    1.10    1.60
  -4  -7   1    1.10    1.60
  -4  -7   1    1.60    1.30
   3   7  -1    1.20    1.70
   3   7  -1    1.00    1.40
   3   7  -1   -0.50    0.90
   3   7  -1   -1.30    1.40
   3   7  -1    1.20    1.40
  -3  -7   1    2.10    1.80
  -3  -7   1    2.50    1.20
  -3  -7   1    1.60    2.10
  -3  -7   1    1.20    1.60
   2   7  -1    8.00    2.90
   2   7  -1    8.30    2.50
   2   7  -1    8.80    2.50
   2   7  -1    5.00    2.20
   2   7  -1    9.20    2.10
  -2  -7   1    8.60    1.50
  -2  -7   1    5.80    2.30
  -2  -7   1    6.30    1.30
  -2  -7   1    5.30    1.70
  -2  -7   1    6.30    2.50
  -2  -7   1    6.70    2.30
   1   7  -1    1.70    1.40
   1   7  -1    1.90    1.60
   1   7  -1    1.10    1.40
   1   7  -1    0.80    1.30
  -1  -7   1    1.90    1.40
  -1  -7   1   -1.00    1.00
  -1  -7   1    0.50    1.10
  -1  -7   1   -1.30    2.00
  -1  -7   1    0.70    1.10
  -1  -7   1    0.80    1.60
   0   7  -1   24.60    4.70
   0   7  -1   19.20    3.30
   0   7  -1   20.20    3.60
   0   7  -1   27.10    3.10
   0  -7   1   17.40    3.30
   0  -7   1   18.00    3.10
   0  -7   1   21.20    3.20
   0  -7   1   21.80    3.30
   0  -7   1   18.30    3.00
   0  -7   1   25.20    4.80
   0  -7   1   13.60    4.50
  -1   7  -1   -0.10    1.30
  -1   7  -1    1.80    1.90
  -1   7  -1    0.90    1.40
  -1   7  -1    2.00    1.50
   1  -7   1    0.30    2.70
   1  -7   1    1.30    2.10
   1  -7   1    4.20    1.70
   1  -7   1    1.90    1.30
   1  -7   1   -1.30    0.90
   1  -7   1    2.10    1.50
  -2   7  -1    3.20    2.10
  -2   7  -1    8.40    1.80
  -2   7  -1    6.70    2.00
  -2   7  -1    3.70    2.20
   2  -7   1    6.60    1.80
   2  -7   1    8.10    3.90
   2  -7   1    6.20    2.00
   2  -7   1    3.40    1.80
   2  -7   1    6.60    3.30
  -3   7  -1    0.20    1.80
  -3   7  -1    2.00    1.40
  -3   7  -1   -1.20    1.70
   3  -7   1    2.60    2.60
   3  -7   1    3.50    5.70
   3  -7   1   -0.30    1.60
  -4   7  -1    2.00    2.20
   4  -7   1   -1.80    1.30
   4  -7   1    1.50    3.40
   4  -7   1   -2.30    2.20
  -5   7  -1    4.70    3.00
  -5   7  -1    3.20    2.70
   5  -7   1    0.80    2.40
   5  -7   1    0.70    2.30
   5  -7   1    0.70    3.50
  -6   7  -1   46.20    8.30
  -6   7  -1   44.90    7.10
   6  -7   1   33.10    7.10
   6  -7   1   42.20    7.20
   6  -7   1   32.00    7.90
  -7   7  -1    0.30    2.20
  -7   7  -1   -1.20    1.90
   7  -7   1    0.50    2.30
   7  -7   1   -3.80    2.40
   7  -7   1    0.10    2.70
  -8   7  -1   11.20    4.20
  -8   7  -1   12.70    4.80
   8  -7   1   14.00    5.80
   8  -7   1    8.20    4.30
   8  -7   1   15.80    5.70
  -9   7  -1   -3.30    3.00
  -9   7  -1    0.20    2.70
   9  -7   1    0.60    2.60
 -10   7  -1    2.00    3.20
 -10   7  -1   12.70    4.20
  10  -7   1    3.20    4.60
  10  -7   1   -1.20    4.30
  10  -7   1   11.80    4.90
 -11   7  -1    5.10    4.30
 -11   7  -1   -0.70    4.60
  11  -7   1    6.40    4.80
  11  -7   1   -2.60    4.50
  11  -7   1   -1.50    4.10
  15   6  -1    5.50    3.20
  15   6  -1   -7.30    3.60
  15   6  -1    4.00    4.00
  15   6  -1    0.50    2.80
  15   6  -1   -5.90    2.90
  14   6  -1    5.50    4.30
  14   6  -1    1.50    2.70
  14   6  -1    4.80    3.30
  14   6  -1    1.90    2.80
  14   6  -1    4.60    3.20
  14   6  -1   -2.80    2.60
  13   6  -1   11.60    4.20
  13   6  -1    5.10    3.30
  13   6  -1   10.20    3.20
  13   6  -1    8.90    3.70
  13   6  -1    6.70    3.90
  13   6  -1    8.10    3.20
  12   6  -1   58.09    7.50
  12   6  -1   69.59    7.30
  12   6  -1   64.69    6.40
  12   6  -1   66.69    6.80
  12   6  -1   75.69    8.30
 -12  -6   1   74.69    9.20
 -12  -6   1   74.09    8.70
  11   6  -1    5.80    3.30
  11   6  -1   11.40    3.10
  11   6  -1   13.30    3.00
  11   6  -1   13.30    3.70
  11   6  -1   10.00    4.00
 -11  -6   1    7.30    4.10
 -11  -6   1    7.70    4.00
  10   6  -1    2.70    1.70
  10   6  -1    0.90    1.80
  10   6  -1    2.70    2.10
  10   6  -1    5.10    2.10
 -10  -6   1    0.00    2.00
 -10  -6   1    2.10    3.00
 -10  -6   1    3.30    2.60
   9   6  -1   43.50    4.60
   9   6  -1   51.89    5.60
   9   6  -1   65.59    7.00
   9   6  -1   55.79    6.50
   9   6  -1   51.49    4.70
   9   6  -1   57.39    4.90
  -9  -6   1   47.80    7.50
  -9  -6   1   57.29    6.50
  -9  -6   1   51.99    6.90
   8   6  -1   39.30    3.60
   8   6  -1   28.50    5.40
   8   6  -1   27.30    3.40
   8   6  -1   33.10    5.00
   8   6  -1   27.60    3.30
  -8  -6   1   29.20    5.70
  -8  -6   1   34.30    5.40
   7   6  -1  201.28   11.40
   7   6  -1  223.38   10.30
   7   6  -1  218.28   12.00
   7   6  -1  225.48   12.90
   7   6  -1  223.88   10.30
   7   6  -1  216.58    9.60
  -7  -6   1  250.17   14.60
  -7  -6   1  235.38   13.10
  -7  -6   1  256.47   14.30
   6   6  -1   14.70    3.50
   6   6  -1    9.70    1.50
   6   6  -1   16.10    3.60
   6   6  -1   16.10    2.50
   6   6  -1   13.60    1.70
   6   6  -1   18.30    3.40
   6   6  -1   15.40    2.50
  -6  -6   1   16.80    4.40
  -6  -6   1   12.40    3.50
  -6  -6   1   15.30    3.40
   5   6  -1   40.00    3.20
   5   6  -1   42.20    4.40
   5   6  -1   39.80    4.60
   5   6  -1   38.60    4.20
  -5  -6   1   46.90    5.30
  -5  -6   1   50.69    4.80
  -5  -6   1   40.20    4.70
  -5  -6   1   33.30    3.20
   4   6  -1    0.60    1.30
   4   6  -1    0.30    1.40
   4   6  -1   -1.80    1.00
   4   6  -1   -0.90    1.10
   4   6  -1    2.20    1.10
   4   6  -1   -0.10    1.70
  -4  -6   1    0.40    1.30
  -4  -6   1    1.60    1.60
  -4  -6   1    1.40    1.40
  -4  -6   1    1.60    0.90
  -4  -6   1    0.20    1.10
   3   6  -1   49.30    4.40
   3   6  -1   47.80    5.10
   3   6  -1   44.60    4.50
   3   6  -1   43.60    3.40
   3   6  -1   47.50    4.40
   3   6  -1   42.10    4.40
   3   6  -1   30.10    5.10
  -3  -6   1   53.09    4.80
  -3  -6   1   45.80    4.60
  -3  -6   1   45.10    4.50
  -3  -6   1   47.10    3.60
  -3  -6   1   53.69    5.50
   2   6  -1  147.89   10.70
   2   6  -1  163.68    9.50
   2   6  -1  174.88    9.80
   2   6  -1  172.48   10.10
   2   6  -1  184.28    9.60
   2   6  -1  187.18    8.60
  -2  -6   1  165.48    9.20
  -2  -6   1  188.48    9.90
  -2  -6   1  162.58    8.30
  -2  -6   1  168.38    9.10
  -2  -6   1  177.08    9.60
   1   6  -1   51.29    4.30
   1   6  -1   40.30    4.30
   1   6  -1   39.60    3.70
   1   6  -1   40.70    3.80
   1   6  -1   46.40    4.70
  -1  -6   1   50.99    5.70
  -1  -6   1   45.30    3.30
  -1  -6   1   39.30    3.00
  -1  -6   1   45.10    4.00
  -1  -6   1   43.70    3.90
  -1  -6   1   40.20    4.30
  -1  -6   1   46.20    5.20
  -1  -6   1   39.80    3.80
   0   6  -1  109.69    6.60
   0   6  -1   99.89    8.80
   0   6  -1  103.29    6.80
   0   6  -1  126.59    8.00
   0   6  -1  115.89    7.70
   0   6  -1  116.59    6.50
   0  -6   1   85.59    8.30
   0  -6   1  102.59    6.10
   0  -6   1  108.09    6.30
   0  -6   1  100.99    6.00
   0  -6   1  117.99    6.80
   0  -6   1  108.99    8.30
   0  -6   1  103.99    6.00
  -1   6  -1   49.70    3.80
  -1   6  -1   52.59    4.90
  -1   6  -1   49.80    4.10
  -1   6  -1   53.99    5.30
   1  -6   1   44.40    4.10
   1  -6   1   49.90    4.30
   1  -6   1   51.39    3.90
   1  -6   1   41.70    6.80
   1  -6   1   48.90    3.70
   1  -6   1   50.09    4.60
   1  -6   1   31.10    5.30
  -2   6  -1    8.70    1.80
  -2   6  -1    7.30    2.50
  -2   6  -1    9.50    2.10
  -2   6  -1   13.00    3.60
   2  -6   1    5.50    2.40
   2  -6   1    6.60    2.10
   2  -6   1    2.80    2.30
   2  -6   1    6.00    2.10
   2  -6   1    6.90    1.70
  -3   6  -1    1.60    1.90
  -3   6  -1    0.60    1.70
  -3   6  -1    1.40    1.20
   3  -6   1    0.60    1.80
   3  -6   1    2.10    2.30
   3  -6   1    1.70    1.20
  -4   6  -1    9.70    3.60
  -4   6  -1   11.30    3.30
   4  -6   1    8.50    3.70
   4  -6   1    6.50    3.80
  -5   6  -1   21.60    4.70
  -5   6  -1   18.20    4.30
   5  -6   1   18.50    5.30
   5  -6   1   10.60    4.30
   5  -6   1   14.10    3.80
  -6   6  -1    1.60    2.10
  -6   6  -1    4.80    2.60
   6  -6   1    4.00    3.10
   6  -6   1   -2.80    1.70
   6  -6   1    1.10    2.60
  -7   6  -1    7.80    4.20
  -7   6  -1   19.90    4.90
   7  -6   1    5.40    3.90
   7  -6   1    6.00    3.30
   7  -6   1   12.80    4.30
  -8   6  -1   41.50    7.60
  -8   6  -1   41.70    8.50
   8  -6   1   39.10    7.30
   8  -6   1   39.70    8.50
   8  -6   1   27.70    6.60
  -9   6  -1   20.80    5.30
  -9   6  -1   19.50    5.60
   9  -6   1   15.80    4.90
   9  -6   1   19.80    6.40
   9  -6   1   25.30    6.60
 -10   6  -1    0.20    3.60
 -10   6  -1   -0.80    2.80
  10  -6   1   -0.40    2.80
  10  -6   1    0.90    2.90
  10  -6   1   -1.70    2.50
 -11   6  -1   -4.90    3.60
 -11   6  -1   -3.00    3.10
  11  -6   1   -1.30    3.10
  11  -6   1    7.30    4.00
  11  -6   1   -3.70    4.50
  15   5  -1   -4.90    2.60
  15   5  -1    3.50    3.60
  15   5  -1   -3.80    2.90
  15   5  -1   -3.00    2.60
  15   5  -1    8.00    3.50
  15   5  -1   -0.20    3.40
  15   5  -1    4.60    3.10
  14   5  -1   -2.30    2.10
  14   5  -1    0.00    2.50
  14   5  -1    1.40    2.80
  14   5  -1   -4.40    2.50
  14   5  -1    0.30    2.50
  14   5  -1    3.90    2.70
  14   5  -1    1.80    3.40
  13   5  -1    1.50    2.50
  13   5  -1    1.20    2.30
  13   5  -1    2.70    2.70
  13   5  -1    0.90    2.80
  13   5  -1   -0.80    2.20
  13   5  -1    3.00    2.60
  13   5  -1    2.30    2.70
  12   5  -1    3.50    2.60
  12   5  -1    2.00    2.10
  12   5  -1    1.50    2.40
  12   5  -1    1.70    3.10
  12   5  -1   -1.50    2.00
  12   5  -1    0.00    1.80
  11   5  -1   -1.20    1.60
  11   5  -1   -0.70    1.60
  11   5  -1   -1.40    1.90
  11   5  -1   -0.40    1.90
  11   5  -1    1.00    1.90
 -11  -5   1    1.40    2.30
 -11  -5   1   -0.90    2.10
  10   5  -1   13.30    4.20
  10   5  -1   20.40    3.80
  10   5  -1    7.90    2.80
  10   5  -1   14.70    3.40
 -10  -5   1   10.50    4.00
 -10  -5   1   17.40    4.60
   9   5  -1   14.10    3.30
   9   5  -1    9.60    3.10
   9   5  -1   12.10    3.50
  -9  -5   1   23.40    5.00
  -9  -5   1   19.20    4.70
  -9  -5   1    9.70    4.00
   8   5  -1    2.30    2.20
   8   5  -1    2.10    1.80
   8   5  -1    1.20    1.50
   8   5  -1    0.00    1.40
   8   5  -1    0.90    1.20
  -8  -5   1    3.70    2.40
  -8  -5   1   -1.30    1.50
  -8  -5   1    2.70    2.40
   7   5  -1    3.60    2.00
   7   5  -1    2.80    1.60
   7   5  -1    2.80    2.00
   7   5  -1    2.00    1.30
   7   5  -1    2.80    1.40
   7   5  -1    5.60    1.70
  -7  -5   1    5.20    2.70
  -7  -5   1    3.70    2.10
  -7  -5   1    5.40    2.50
  -7  -5   1    6.80    1.90
   6   5  -1    2.40    1.90
   6   5  -1    3.40    1.30
   6   5  -1    4.70    2.00
   6   5  -1    3.00    1.20
   6   5  -1    3.60    1.40
   6   5  -1    2.20    1.60
  -6  -5   1    3.80    2.20
  -6  -5   1    5.90    2.70
  -6  -5   1    7.50    2.80
  -6  -5   1    3.40    1.30
   5   5  -1   -0.60    1.10
   5   5  -1    0.40    0.90
   5   5  -1    1.10    0.70
   5   5  -1    2.00    1.40
   5   5  -1    0.60    0.80
   5   5  -1    0.40    1.10
   5   5  -1   -0.70    1.00
   5   5  -1   -0.80    1.10
  -5  -5   1    2.70    1.60
  -5  -5   1   -0.80    1.20
  -5  -5   1    0.40    1.10
  -5  -5   1    1.40    2.00
   4   5  -1    8.20    1.90
   4   5  -1    6.50    2.10
   4   5  -1    5.60    2.00
   4   5  -1    8.80    2.50
   4   5  -1    7.90    1.90
   4   5  -1    6.50    2.20
   4   5  -1    6.50    2.10
  -4  -5   1    5.70    2.20
  -4  -5   1    7.60    2.20
  -4  -5   1    8.70    1.80
  -4  -5   1    8.30    2.50
  -4  -5   1    5.80    2.00
   3   5  -1   15.10    2.80
   3   5  -1   27.20    2.50
   3   5  -1   20.70    3.30
   3   5  -1   29.50    3.50
   3   5  -1   24.60    3.10
  -3  -5   1   35.30    3.60
  -3  -5   1   29.30    3.90
  -3  -5   1   21.70    3.50
  -3  -5   1   29.60    3.60
  -3  -5   1   22.10    2.40
   2   5  -1   80.69    4.70
   2   5  -1   73.99    5.10
   2   5  -1   70.99    6.20
   2   5  -1   76.79    5.50
   2   5  -1   79.49    5.50
   2   5  -1   64.69    5.60
  -2  -5   1  105.89    6.20
  -2  -5   1   69.89    5.40
  -2  -5   1  103.89    7.00
  -2  -5   1   89.79    5.10
  -2  -5   1   80.19    5.70
   1   5  -1   47.20    5.80
   1   5  -1   69.39    4.60
   1   5  -1   71.79    5.30
   1   5  -1   73.69    5.30
   1   5  -1   62.09    4.50
   1   5  -1   65.19    4.70
  -1  -5   1   64.79    3.80
  -1  -5   1   71.69    5.70
  -1  -5   1   73.29    4.00
  -1  -5   1   65.59    4.60
  -1  -5   1   77.89    6.10
  -1  -5   1   71.49    4.90
  -1  -5   1   85.89    6.50
  -1  -5   1   67.09    4.60
   0   5  -1   25.80    3.10
   0   5  -1   25.00    2.80
   0   5  -1   19.70    3.10
   0  -5   1   23.60    2.50
   0  -5   1   19.60    3.30
   0  -5   1   25.40    2.70
   0  -5   1   22.60    2.60
   0  -5   1   24.60    2.80
  -1   5  -1   30.50    4.50
  -1   5  -1   41.50    4.70
  -1   5  -1   32.30    3.00
  -1   5  -1   35.40    4.20
  -1   5  -1   28.80    3.30
  -1   5  -1   32.00    3.00
  -1   5  -1   35.80    3.90
   1  -5   1   27.00    2.60
   1  -5   1   28.10    2.70
   1  -5   1   28.10    3.40
   1  -5   1   26.70    4.90
   1  -5   1   34.50    3.60
   1  -5   1   33.50    5.40
   1  -5   1   25.70    3.10
  -2   5  -1   26.90    4.00
  -2   5  -1   32.20    2.70
  -2   5  -1   30.90    4.20
  -2   5  -1   34.90    4.10
  -2   5  -1   38.70    5.60
  -2   5  -1   38.10    4.10
   2  -5   1   18.30    4.50
   2  -5   1   38.70    4.70
   2  -5   1   37.50    2.90
   2  -5   1   30.40    3.70
   2  -5   1   37.30    2.80
   2  -5   1   35.60    3.90
   2  -5   1   32.00    3.70
  -3   5  -1   13.20    3.50
  -3   5  -1    9.20    2.40
  -3   5  -1    7.90    2.50
  -3   5  -1   14.70    2.20
   3  -5   1   13.40    2.00
   3  -5   1    9.30    3.40
   3  -5   1    8.60    2.80
  -4   5  -1    4.20    2.30
  -4   5  -1    6.20    2.60
  -4   5  -1    5.10    2.50
   4  -5   1    3.50    2.30
   4  -5   1    4.50    2.30
  -5   5  -1   -1.00    1.50
  -5   5  -1    1.30    1.80
  -5   5  -1    0.20    2.10
   5  -5   1   -2.70    1.30
   5  -5   1   -0.30    1.80
  -6   5  -1   37.70    6.60
  -6   5  -1   24.70    4.80
  -6   5  -1   35.30    6.10
   6  -5   1   33.70    6.60
   6  -5   1   22.30    5.40
  -7   5  -1   47.60    7.60
  -7   5  -1   47.40    7.30
   7  -5   1   55.19    7.00
   7  -5   1   29.00    5.90
  -8   5  -1   -1.10    1.90
  -8   5  -1    1.10    2.20
   8  -5   1    5.50    3.30
   8  -5   1    0.50    2.10
   8  -5   1   -2.80    1.90
  -9   5  -1    3.80    2.80
  -9   5  -1    6.60    4.20
   9  -5   1    4.30    3.40
   9  -5   1    3.80    3.10
   9  -5   1    7.30    3.80
 -10   5  -1    4.50    3.50
 -10   5  -1    1.40    2.50
  10  -5   1    7.40    3.60
  10  -5   1   -3.30    2.50
  10  -5   1   -1.70    2.10
 -11   5  -1   -4.50    2.80
 -11   5  -1   11.60    4.40
  11  -5   1   -1.50    2.60
  11  -5   1   -1.60    2.90
  11  -5   1   -1.20    2.90
 -12   5  -1    8.20    5.70
 -12   5  -1    9.50    4.50
  12  -5   1    5.20    4.80
  12  -5   1    8.60    5.30
  12  -5   1    4.20    5.10
  15   4  -1   11.10    4.10
  15   4  -1    3.40    3.60
  15   4  -1   20.10    5.70
  15   4  -1    9.90    4.70
  15   4  -1   18.60    4.60
  15   4  -1    5.50    4.30
  15   4  -1    6.70    4.20
  14   4  -1    1.80    2.90
  14   4  -1    0.90    2.70
  14   4  -1   -1.40    3.10
  14   4  -1    1.30    2.70
  14   4  -1    4.60    2.70
  14   4  -1    1.10    2.90
  14   4  -1    4.90    3.70
  13   4  -1   -0.90    2.50
  13   4  -1    2.90    2.80
  13   4  -1   -1.40    2.40
  13   4  -1    0.10    2.30
  13   4  -1    4.60    3.10
  13   4  -1   -0.90    2.50
  13   4  -1    4.30    3.30
  12   4  -1  145.19   11.60
  12   4  -1  134.99   10.20
  12   4  -1  134.79   10.60
  12   4  -1  127.29   10.50
  12   4  -1  127.39   10.00
  12   4  -1  151.28   10.90
  12   4  -1  149.79   11.80
  11   4  -1    4.30    2.00
  11   4  -1    3.90    2.50
  11   4  -1    6.30    2.90
  11   4  -1    1.30    2.80
  11   4  -1    4.00    2.90
  11   4  -1    0.30    2.00
  10   4  -1    6.20    2.50
  10   4  -1    1.40    1.90
  10   4  -1    1.80    3.00
  10   4  -1   -1.60    1.20
 -10  -4   1    2.90    2.40
 -10  -4   1    1.50    2.30
   9   4  -1  158.48    9.90
   9   4  -1  159.78    9.50
   9   4  -1  149.29   10.20
  -9  -4   1  160.78   10.20
  -9  -4   1  163.68   13.40
  -9  -4   1  165.38   11.20
   8   4  -1  370.16   17.90
   8   4  -1  377.76   16.70
   8   4  -1  374.86   16.80
   8   4  -1  387.96   17.60
   8   4  -1  367.46   16.50
  -8  -4   1  407.76   19.50
  -8  -4   1  423.46   19.90
  -8  -4   1  412.86   18.30
  -8  -4   1  395.06   20.00
   7   4  -1  279.57   13.90
   7   4  -1  298.67   13.40
   7   4  -1  309.97   14.30
   7   4  -1  292.47   13.40
   7   4  -1  283.77   14.30
   7   4  -1  319.67   15.00
  -7  -4   1  340.77   16.70
  -7  -4   1  316.07   16.00
  -7  -4   1  307.97   14.30
  -7  -4   1  331.97   15.80
   6   4  -1   32.50    4.10
   6   4  -1   36.80    3.20
   6   4  -1   33.40    3.80
   6   4  -1   36.20    3.30
   6   4  -1   27.80    3.40
   6   4  -1   33.50    5.10
   6   4  -1   31.40    3.60
   6   4  -1   34.30    3.90
   6   4  -1   35.90    3.30
   6   4  -1   35.90    4.10
  -6  -4   1   40.80    4.40
  -6  -4   1   42.60    4.90
  -6  -4   1   35.80    3.40
  -6  -4   1   37.70    4.40
   5   4  -1   31.60    3.70
   5   4  -1   42.90    3.00
   5   4  -1   39.90    3.20
   5   4  -1   41.70    3.20
   5   4  -1   37.60    3.80
   5   4  -1   40.70    4.00
   5   4  -1   36.00    3.50
   5   4  -1   41.20    4.20
   5   4  -1   40.20    3.90
   5   4  -1   34.30    3.90
  -5  -4   1   42.90    3.10
  -5  -4   1   41.70    4.60
  -5  -4   1   40.40    4.00
  -5  -4   1   41.20    4.40
   4   4  -1  363.56   16.00
   4   4  -1  385.86   16.20
   4   4  -1  383.46   14.50
   4   4  -1  388.96   15.70
   4   4  -1  372.76   15.30
   4   4  -1  356.56   15.90
   4   4  -1  350.16   16.00
  -4  -4   1  374.56   16.90
  -4  -4   1  398.76   15.20
  -4  -4   1  389.46   14.30
  -4  -4   1  426.16   17.70
  -4  -4   1  388.46   16.20
  -4  -4   1  386.26   16.40
   3   4  -1   14.10    2.20
   3   4  -1   20.50    2.10
   3   4  -1   13.80    2.40
   3   4  -1   19.80    3.30
   3   4  -1   19.00    2.90
   3   4  -1   18.80    3.00
   3   4  -1   18.40    2.20
  -3  -4   1   18.80    3.30
  -3  -4   1   16.50    2.70
  -3  -4   1   20.00    2.00
  -3  -4   1   24.00    3.80
  -3  -4   1   18.10    2.90
   2   4  -1  397.96   15.70
   2   4  -1  392.16   15.60
   2   4  -1  344.07   15.20
   2   4  -1  385.46   14.60
   2   4  -1  399.56   15.70
   2   4  -1  390.16   16.20
   2   4  -1  351.06   15.70
  -2  -4   1  409.76   17.20
  -2  -4   1  383.86   16.30
  -2  -4   1  406.36   15.40
  -2  -4   1  416.36   16.30
   1   4  -1 1236.78   42.00
   1   4  -1 1223.28   41.70
   1   4  -1 1231.38   42.20
   1   4  -1 1180.68   42.70
   1   4  -1 1197.08   42.50
   1   4  -1 1025.80   43.80
  -1  -4   1 1260.17   43.00
  -1  -4   1 1204.28   45.30
  -1  -4   1 1352.46   44.90
  -1  -4   1 1226.78   43.80
  -1  -4   1 1194.78   41.80
  -1  -4   1 1180.38   43.60
  -1  -4   1 1178.28   43.10
  -1  -4   1 1190.28   41.80
   0   4  -1  702.43   25.60
   0   4  -1  705.13   25.20
   0   4  -1  688.53   24.90
   0   4  -1  699.23   24.90
   0   4  -1  679.73   26.00
   0   4  -1  627.54   27.70
   0   4  -1  678.93   26.00
   0  -4   1  681.13   27.40
   0  -4   1  655.23   24.50
   0  -4   1  659.43   25.60
   0  -4   1  700.53   24.90
   0  -4   1  703.53   27.20
   0  -4   1  691.83   24.90
   0  -4   1  649.74   25.10
  -1   4  -1 1369.56   49.40
  -1   4  -1 1377.96   48.50
  -1   4  -1 1446.56   48.50
  -1   4  -1 1439.86   50.29
  -1   4  -1 1463.05   51.29
  -1   4  -1 1305.17   50.29
  -1   4  -1 1375.66   49.80
   1  -4   1 1432.46   48.40
   1  -4   1 1335.07   49.80
   1  -4   1 1363.56   48.40
   1  -4   1 1335.67   49.60
   1  -4   1 1546.35   51.09
   1  -4   1 1368.66   49.30
  -2   4  -1   67.39    5.30
  -2   4  -1   65.69    5.10
  -2   4  -1   67.49    5.60
  -2   4  -1   64.79    3.90
  -2   4  -1   66.89    3.80
  -2   4  -1   65.69    5.40
  -2   4  -1   65.39    5.20
   2  -4   1   66.79    5.50
   2  -4   1   85.19    6.20
   2  -4   1   80.19    7.00
   2  -4   1   67.19    3.90
   2  -4   1   75.49    4.00
   2  -4   1   64.89    5.70
   2  -4   1   65.59    5.00
  -3   4  -1   -0.50    1.50
  -3   4  -1   -0.50    1.30
  -3   4  -1    3.90    1.70
  -3   4  -1    3.90    1.80
  -3   4  -1    3.10    1.80
   3  -4   1    1.60    1.40
   3  -4   1    1.60    1.70
   3  -4   1    2.20    1.40
   3  -4   1    3.80    1.70
   3  -4   1    3.30    1.10
   3  -4   1    2.00    1.70
  -4   4  -1   57.89    5.40
  -4   4  -1   46.60    5.20
  -4   4  -1   56.79    5.60
  -4   4  -1   46.10    5.10
   4  -4   1   49.10    5.20
   4  -4   1   48.00    5.40
   4  -4   1   51.09    5.50
  -5   4  -1   16.20    3.80
  -5   4  -1   18.20    4.10
  -5   4  -1   12.90    3.30
   5  -4   1   14.40    3.50
   5  -4   1   18.60    4.30
  -6   4  -1   33.90    6.00
  -6   4  -1   36.50    6.40
  -6   4  -1   35.60    5.40
   6  -4   1   23.20    4.90
   6  -4   1   22.80    4.90
  -7   4  -1    3.50    2.70
  -7   4  -1    5.30    3.20
  -7   4  -1    1.80    2.00
   7  -4   1   10.50    3.40
  -8   4  -1    0.20    2.30
  -8   4  -1    0.90    2.10
  -8   4  -1    1.70    1.90
   8  -4   1    0.70    1.90
   8  -4   1    0.80    1.90
  -9   4  -1    5.10    3.50
  -9   4  -1    0.60    2.40
   9  -4   1    1.30    2.50
   9  -4   1    4.00    2.80
   9  -4   1    3.50    2.80
 -10   4  -1    8.00    3.80
 -10   4  -1    5.00    4.20
  10  -4   1   13.20    5.30
  10  -4   1    7.40    3.80
  10  -4   1    8.60    4.00
 -11   4  -1   18.40    4.90
 -11   4  -1   23.40    6.30
  11  -4   1    9.00    4.60
  11  -4   1    4.50    3.60
  11  -4   1    4.60    3.40
 -12   4  -1   20.10    6.10
 -12   4  -1   25.40    7.20
  12  -4   1   17.60    6.20
  12  -4   1   17.50    5.80
  12  -4   1   19.50    5.70
 -13   4  -1   -1.60    4.40
 -13   4  -1   -2.80    3.80
  13  -4   1   -0.20    3.40
  13  -4   1    1.40    4.10
  15   3  -1    0.90    3.20
  15   3  -1    1.80    3.50
  15   3  -1    8.80    4.40
  15   3  -1   -4.30    3.30
  15   3  -1    0.20    3.40
  15   3  -1    6.20    3.20
  15   3  -1   -0.60    2.60
  14   3  -1    2.00    2.80
  14   3  -1    4.40    2.40
  14   3  -1    4.60    3.40
  14   3  -1   -2.50    2.50
  14   3  -1    0.50    3.20
  14   3  -1    2.80    3.10
  14   3  -1   -1.60    2.90
  13   3  -1    4.00    3.00
  13   3  -1    7.70    3.70
  13   3  -1    2.60    2.70
  13   3  -1   -0.70    2.30
  13   3  -1    7.40    3.90
  13   3  -1    8.10    3.50
  13   3  -1    8.20    3.30
  12   3  -1    4.10    2.60
  12   3  -1   -1.00    1.80
  12   3  -1   -2.60    1.60
  12   3  -1    1.60    2.30
  12   3  -1    1.50    2.40
  12   3  -1    1.30    2.30
  12   3  -1    4.20    2.90
  11   3  -1    0.30    1.60
  11   3  -1    2.20    2.60
  11   3  -1   -0.70    2.20
  11   3  -1   -2.20    1.60
  11   3  -1    0.50    2.00
  11   3  -1   -1.50    1.50
  11   3  -1    2.10    1.80
  10   3  -1   -1.50    1.40
  10   3  -1    4.70    2.50
  10   3  -1    1.40    1.70
  10   3  -1    2.00    2.20
   9   3  -1    7.20    2.60
   9   3  -1    8.10    2.60
  -9  -3   1   15.10    3.70
  -9  -3   1   21.00    4.80
   8   3  -1    4.20    1.80
   8   3  -1    3.10    2.00
  -8  -3   1    4.60    2.10
  -8  -3   1    9.90    3.10
  -8  -3   1   12.30    3.50
  -8  -3   1    9.50    3.20
   7   3  -1    1.50    1.70
   7   3  -1    2.60    1.50
   7   3  -1    0.10    1.20
   7   3  -1    1.10    1.50
   7   3  -1   -0.30    1.30
   7   3  -1    1.50    1.10
  -7  -3   1    1.20    1.60
  -7  -3   1    3.60    2.10
  -7  -3   1    2.10    1.70
  -7  -3   1    3.00    2.20
   6   3  -1    7.90    2.10
   6   3  -1   11.40    2.50
   6   3  -1    5.10    1.80
   6   3  -1    6.40    2.00
   6   3  -1    5.60    1.60
   6   3  -1    7.60    1.90
   6   3  -1    7.40    2.00
   6   3  -1    8.40    2.30
  -6  -3   1    9.80    2.70
  -6  -3   1    5.00    2.10
  -6  -3   1    9.20    2.90
  -6  -3   1    9.60    2.30
   5   3  -1    3.10    1.30
   5   3  -1    2.40    1.30
   5   3  -1    2.10    1.10
   5   3  -1    2.70    1.30
   5   3  -1    2.50    1.20
   5   3  -1    1.20    1.00
   5   3  -1    1.10    1.40
   5   3  -1    4.40    1.80
   5   3  -1    2.60    1.20
  -5  -3   1    3.10    1.40
  -5  -3   1    2.60    1.50
  -5  -3   1    2.70    1.60
  -5  -3   1    4.60    2.00
   4   3  -1    3.00    1.30
   4   3  -1    4.20    1.50
   4   3  -1    1.90    1.20
   4   3  -1    7.30    2.00
   4   3  -1    3.40    1.10
   4   3  -1    4.30    1.20
   4   3  -1    3.40    1.10
   4   3  -1    3.80    1.60
   4   3  -1    2.30    1.20
  -4  -3   1    5.50    1.90
  -4  -3   1    3.80    1.70
  -4  -3   1    3.90    1.30
   3   3  -1   20.20    2.20
   3   3  -1   21.20    1.60
   3   3  -1   22.70    2.60
   3   3  -1   23.40    2.60
   3   3  -1   22.20    2.60
   3   3  -1   21.10    2.70
   3   3  -1   21.50    2.60
   3   3  -1   20.90    1.90
  -3  -3   1   27.50    3.00
  -3  -3   1   21.30    2.40
  -3  -3   1   21.60    2.90
  -3  -3   1   21.30    1.60
  -3  -3   1   22.10    2.00
  -3  -3   1   18.60    2.70
   2   3  -1    5.90    1.20
   2   3  -1    5.70    1.70
   2   3  -1    2.20    1.00
   2   3  -1    5.10    1.70
   2   3  -1    4.40    1.20
  -2  -3   1    3.80    1.20
  -2  -3   1    6.60    1.30
  -2  -3   1    6.00    1.50
   1   3  -1   71.09    4.70
   1   3  -1   71.79    5.10
   1   3  -1   73.09    4.30
   1   3  -1   76.49    4.40
   1   3  -1   80.09    4.10
   1   3  -1   73.99    4.60
  -1  -3   1   78.49    5.10
  -1  -3   1   73.09    4.00
  -1  -3   1   81.69    4.70
  -1  -3   1   78.29    3.30
  -1  -3   1   74.79    4.40
  -1  -3   1   86.79    4.90
  -1  -3   1   74.39    3.30
  -1  -3   1   74.29    4.30
   0   3  -1  176.18    7.60
   0   3  -1  172.78    7.60
   0   3  -1  166.88    9.50
   0   3  -1  187.18    7.60
   0   3  -1  174.38    8.00
   0   3  -1  197.38    8.40
   0  -3   1  182.58    7.70
   0  -3   1  196.08    9.00
   0  -3   1  174.98    7.90
   0  -3   1  179.18    7.50
   0  -3   1  171.28    8.10
   0  -3   1  180.28    7.70
  -1   3  -1    7.70    1.80
  -1   3  -1   11.50    1.60
  -1   3  -1    7.70    1.90
  -1   3  -1    8.70    1.40
  -1   3  -1    9.30    1.90
  -1   3  -1   10.40    1.90
  -1   3  -1    9.70    2.10
   1  -3   1    6.00    2.30
   1  -3   1   12.10    2.20
   1  -3   1    7.60    1.80
   1  -3   1   11.90    1.60
   1  -3   1   13.40    2.30
   1  -3   1   10.70    2.30
   1  -3   1   10.20    1.50
  -2   3  -1    3.70    1.60
  -2   3  -1    2.40    1.40
  -2   3  -1    1.00    1.20
  -2   3  -1    3.50    1.00
  -2   3  -1    4.60    1.10
  -2   3  -1    4.10    1.70
  -2   3  -1    5.00    1.80
   2  -3   1    2.00    1.70
   2  -3   1    1.70    1.50
   2  -3   1    2.80    0.80
   2  -3   1    2.70    1.60
   2  -3   1    3.90    1.40
   2  -3   1    1.40    1.20
   2  -3   1    4.50    1.00
  -3   3  -1   53.39    4.80
  -3   3  -1   55.69    5.10
  -3   3  -1   60.29    4.80
  -3   3  -1   55.59    4.80
  -3   3  -1   52.89    4.70
   3  -3   1   47.10    4.30
   3  -3   1   52.89    4.20
   3  -3   1   57.69    5.20
  -4   3  -1    2.90    1.90
  -4   3  -1    0.80    1.50
  -4   3  -1    1.10    1.50
  -4   3  -1    0.40    1.50
   4  -3   1    0.50    1.70
   4  -3   1    0.50    1.10
   4  -3   1    0.00    1.50
   4  -3   1   -0.40    0.80
   4  -3   1   -1.20    0.60
   4  -3   1    1.30    1.30
  -5   3  -1   -2.10    1.20
  -5   3  -1    0.40    1.50
  -5   3  -1    1.60    1.80
  -5   3  -1   -2.20    0.90
   5  -3   1    1.00    1.20
   5  -3   1    1.00    0.90
   5  -3   1   -1.10    1.10
   5  -3   1   -1.70    1.40
  -6   3  -1    4.90    2.50
  -6   3  -1    3.00    2.30
  -6   3  -1    3.60    1.90
   6  -3   1    4.80    2.30
   6  -3   1    5.60    2.80
  -7   3  -1   12.30    4.00
  -7   3  -1   19.00    4.60
  -7   3  -1   29.90    5.30
   7  -3   1   25.00    5.00
   7  -3   1   16.10    4.20
  -8   3  -1   -0.90    2.00
  -8   3  -1   -0.20    2.00
  -8   3  -1   -1.30    1.80
   8  -3   1    2.30    2.60
   8  -3   1    1.40    2.20
  -9   3  -1    1.90    2.60
  -9   3  -1    0.10    2.70
  -9   3  -1    7.40    2.90
   9  -3   1    0.10    2.20
   9  -3   1   -0.90    2.00
 -10   3  -1    1.70    3.00
 -10   3  -1    3.60    2.40
  10  -3   1    5.30    3.00
  10  -3   1    3.40    2.80
  10  -3   1   -1.00    2.00
 -11   3  -1   12.90    3.60
 -11   3  -1    4.80    3.70
  11  -3   1    3.90    3.40
  11  -3   1   12.40    4.00
  11  -3   1    7.80    4.30
 -12   3  -1   -2.90    2.70
 -12   3  -1   -4.10    2.30
  12  -3   1    4.40    3.20
  12  -3   1    0.20    2.70
  12  -3   1    3.00    3.10
 -13   3  -1    2.00    4.00
 -13   3  -1    3.20    3.50
  13  -3   1    3.70    3.50
  13  -3   1   -4.50    3.10
  13  -3   1   -2.40    3.70
  15   2  -1    1.40    3.60
  15   2  -1    0.70    3.60
  15   2  -1    6.90    3.50
  15   2  -1    2.70    3.70
  15   2  -1    2.80    2.90
  15   2  -1    2.60    3.90
  14   2  -1   32.40    6.10
  14   2  -1   38.20    7.50
  14   2  -1   36.30    8.40
  14   2  -1   33.50    6.20
  14   2  -1   39.40    7.70
  14   2  -1   41.20    7.00
  14   2  -1   28.70    5.80
  13   2  -1   51.39    6.40
  13   2  -1   39.80    6.60
  13   2  -1   28.90    8.10
  13   2  -1   39.40    7.30
  13   2  -1   42.00    7.20
  13   2  -1   34.20    8.20
  12   2  -1    4.60    3.00
  12   2  -1   -0.10    2.10
  12   2  -1    0.20    2.30
  12   2  -1    2.40    2.60
 -12  -2   1   -1.20    2.10
  11   2  -1    2.30    2.60
  11   2  -1    1.80    2.30
  11   2  -1   -2.60    1.50
  11   2  -1    5.30    3.30
  11   2  -1    3.30    2.30
 -11  -2   1    0.00    2.40
 -11  -2   1   -0.80    1.80
  10   2  -1   26.40    4.40
  10   2  -1   29.00    5.50
  10   2  -1   23.90    5.00
  10   2  -1   24.10    4.70
 -10  -2   1   20.20    4.60
 -10  -2   1   21.70    4.50
   9   2  -1   11.00    3.20
   9   2  -1   10.80    3.40
   9   2  -1    5.20    2.90
   9   2  -1   11.10    3.50
  -9  -2   1    5.20    2.20
  -9  -2   1    6.50    2.80
   8   2  -1    0.50    1.30
   8   2  -1    0.90    1.70
  -8  -2   1    2.60    1.80
  -8  -2   1    2.00    2.00
  -8  -2   1    4.00    2.10
   7   2  -1  139.09    8.10
   7   2  -1  136.29    8.40
   7   2  -1  136.49    8.80
   7   2  -1  143.29    8.40
   7   2  -1  119.99    8.30
   7   2  -1  141.39    8.20
   7   2  -1  138.09    8.00
  -7  -2   1  153.58    9.40
  -7  -2   1  147.19    9.60
  -7  -2   1  148.19    9.70
  -7  -2   1  157.58    9.20
  -7  -2   1  157.48    9.10
  -7  -2   1  164.38    9.20
  -7  -2   1  157.28    9.20
   6   2  -1  200.68   10.00
   6   2  -1  211.58   11.50
   6   2  -1  204.78   12.10
   6   2  -1  204.68   10.70
   6   2  -1  208.28   11.00
  -6  -2   1  230.58   11.00
  -6  -2   1  218.78   11.10
  -6  -2   1  226.18   11.20
  -6  -2   1  205.68   10.60
  -6  -2   1  224.28   11.10
  -6  -2   1  216.98   11.50
  -6  -2   1  215.08   11.60
   5   2  -1   54.29    4.50
   5   2  -1   62.89    4.60
   5   2  -1   54.09    4.20
   5   2  -1   62.79    4.50
   5   2  -1   58.39    4.60
   5   2  -1   53.49    4.20
   5   2  -1   66.19    4.40
  -5  -2   1   62.79    5.10
  -5  -2   1   66.69    4.70
  -5  -2   1   60.49    4.90
  -5  -2   1   67.69    4.80
  -5  -2   1   58.09    4.70
  -5  -2   1   66.09    5.00
  -5  -2   1   60.49    4.40
   4   2  -1  310.97   12.40
   4   2  -1  302.97   12.60
   4   2  -1  306.67   12.70
   4   2  -1  305.37   12.90
   4   2  -1  301.37   13.00
   4   2  -1  308.97   12.40
   4   2  -1  297.17   12.70
   4   2  -1  299.67   13.10
  -4  -2   1  313.17   12.90
  -4  -2   1  320.47   13.60
  -4  -2   1  319.57   13.60
  -4  -2   1  322.57   13.90
   3   2  -1    6.30    1.20
   3   2  -1    7.50    1.40
   3   2  -1    7.10    1.70
   3   2  -1    7.20    1.70
   3   2  -1    7.20    1.50
   3   2  -1    6.10    1.40
   3   2  -1    6.40    1.40
   3   2  -1    6.50    1.60
   3   2  -1    5.80    1.70
  -3  -2   1    6.50    1.60
  -3  -2   1    5.50    1.20
  -3  -2   1    7.80    1.90
   2   2  -1    7.70    1.60
   2   2  -1    8.40    1.40
   2   2  -1    9.70    1.70
   2   2  -1    9.30    1.00
   2   2  -1   10.00    1.40
   2   2  -1    9.70    1.50
  -2  -2   1    6.70    1.20
  -2  -2   1   14.70    2.40
  -2  -2   1    8.50    1.50
  -2  -2   1    9.50    1.60
  -2  -2   1    9.90    1.80
  -2  -2   1   12.50    2.20
   1   2  -1 2020.20   67.59
   1   2  -1 1978.40   67.99
   1   2  -1 1997.00   67.89
   1   2  -1 1998.70   67.99
   1   2  -1 2100.19   68.19
   1   2  -1 2079.29   68.49
   1   2  -1 1820.92   67.89
  -1  -2   1 1995.60   69.69
  -1  -2   1 1962.90   69.69
  -1  -2   1 2047.60   70.09
  -1  -2   1 2147.69   69.69
  -1  -2   1 2098.59   69.39
   0   2  -1  800.82   28.60
   0   2  -1  812.22   28.00
   0   2  -1  819.62   28.10
   0   2  -1  807.22   28.50
   0   2  -1  811.52   28.60
   0  -2   1  796.62   28.10
   0  -2   1  801.22   28.00
   0  -2   1  822.12   28.20
   0  -2   1  889.51   28.90
   0  -2   1  772.62   28.30
   0  -2   1  784.42   28.50
  -1   2  -1 1063.19   37.50
  -1   2  -1 1051.69   37.70
  -1   2  -1 1159.68   38.80
  -1   2  -1 1120.59   38.80
  -1   2  -1 1098.19   38.70
  -1   2  -1 1105.99   39.10
  -1   2  -1 1129.99   39.20
   1  -2   1 1091.99   37.20
   1  -2   1 1073.29   36.00
   1  -2   1 1140.99   38.30
   1  -2   1 1084.99   37.60
   1  -2   1  970.10   36.10
   1  -2   1 1005.70   37.00
   1  -2   1 1032.30   37.00
  -2   2  -1  159.18    8.00
  -2   2  -1  151.78    8.10
  -2   2  -1  159.88    7.90
  -2   2  -1  156.38    7.60
  -2   2  -1  177.98    7.00
  -2   2  -1  151.88    7.80
   2  -2   1  160.08    7.70
   2  -2   1  155.88    7.60
   2  -2   1  148.89    6.30
   2  -2   1  155.28    8.00
   2  -2   1  156.38    7.30
   2  -2   1  163.98    8.70
  -3   2  -1  797.42   28.70
  -3   2  -1  814.42   30.10
  -3   2  -1  822.92   30.70
  -3   2  -1  805.22   30.80
  -3   2  -1  837.62   30.90
   3  -2   1  787.92   26.40
   3  -2   1  753.92   28.10
   3  -2   1  762.72   28.50
   3  -2   1  718.13   28.80
   3  -2   1  703.93   28.20
   3  -2   1  757.92   27.70
  -4   2  -1   42.40    3.10
  -4   2  -1   43.80    4.00
  -4   2  -1   47.60    4.40
  -4   2  -1   45.70    4.60
  -4   2  -1   50.69    4.70
   4  -2   1   44.70    4.70
   4  -2   1   41.40    4.20
   4  -2   1   44.30    4.30
   4  -2   1   43.10    3.00
   4  -2   1   41.50    4.40
   4  -2   1   49.70    3.90
   4  -2   1   41.20    4.00
  -5   2  -1    0.40    1.20
  -5   2  -1    1.80    1.70
  -5   2  -1    4.10    2.00
  -5   2  -1    1.80    1.60
   5  -2   1    3.60    1.20
   5  -2   1    4.10    1.40
   5  -2   1    3.00    1.90
   5  -2   1    1.40    1.60
   5  -2   1    1.50    1.30
  -6   2  -1    0.10    1.50
  -6   2  -1    3.00    1.90
  -6   2  -1    2.40    2.20
   6  -2   1    1.00    1.10
   6  -2   1    1.90    1.80
   6  -2   1    1.00    0.80
   6  -2   1    4.50    1.90
   6  -2   1    2.00    1.10
   6  -2   1    0.00    1.10
  -7   2  -1  317.57   16.00
  -7   2  -1  338.07   17.90
   7  -2   1  261.97   14.70
   7  -2   1  288.87   11.60
   7  -2   1  269.67   15.90
   7  -2   1  281.67   12.30
   7  -2   1  282.37   12.30
  -8   2  -1   64.99    6.50
  -8   2  -1   76.29    8.20
  -8   2  -1   76.49    7.70
   8  -2   1   72.49    7.80
   8  -2   1   57.99    4.70
   8  -2   1   69.29    4.90
  -9   2  -1   12.40    3.40
  -9   2  -1    7.90    3.70
  -9   2  -1   14.20    4.90
   9  -2   1   10.20    3.60
   9  -2   1   13.70    2.70
   9  -2   1   11.60    4.30
   9  -2   1   13.00    2.70
 -10   2  -1   45.70    8.20
 -10   2  -1   45.20    6.80
 -10   2  -1   40.00    7.40
  10  -2   1   36.20    6.90
  10  -2   1   26.40    5.80
  10  -2   1   34.30    4.70
  10  -2   1   32.10    3.70
 -11   2  -1   22.60    5.10
 -11   2  -1   24.80    6.30
  11  -2   1   22.50    5.50
  11  -2   1   12.60    4.80
 -12   2  -1   -0.80    2.90
 -12   2  -1    5.30    3.70
  12  -2   1   -0.50    3.00
  12  -2   1    3.90    3.10
  12  -2   1    5.80    3.30
 -13   2  -1    1.20    3.60
  13  -2   1    8.60    4.10
  13  -2   1    1.40    3.20
  13  -2   1    0.90    3.70
 -14   2  -1    8.30    4.90
  14  -2   1    0.80    3.80
  15   1  -1    5.50    4.10
  15   1  -1    0.40    3.60
  15   1  -1    5.00    4.10
  15   1  -1    5.30    3.80
  15   1  -1   -0.60    3.90
  14   1  -1   -0.70    2.70
  14   1  -1    2.30    2.90
  14   1  -1    4.90    4.10
  14   1  -1   14.50    4.20
  14   1  -1   -2.30    3.30
  13   1  -1    4.40    3.70
  13   1  -1    7.90    2.90
  13   1  -1    5.60    2.80
  13   1  -1    1.90    3.40
  13   1  -1    9.30    4.10
 -13  -1   1    9.40    4.40
 -13  -1   1    9.90    3.50
  12   1  -1    4.50    3.30
  12   1  -1    0.10    2.20
  12   1  -1    1.60    2.00
  12   1  -1    6.90    3.40
  12   1  -1    2.90    3.20
 -12  -1   1    9.00    3.50
 -12  -1   1    4.90    3.40
  11   1  -1    4.80    2.70
  11   1  -1    7.40    2.70
  11   1  -1    3.70    2.50
  11   1  -1    8.30    3.50
  11   1  -1    2.70    3.20
 -11  -1   1    3.90    2.80
 -11  -1   1    4.90    2.70
  10   1  -1   -1.40    1.60
  10   1  -1    0.40    1.90
  10   1  -1    1.70    1.80
  10   1  -1    2.40    2.60
 -10  -1   1   -0.50    1.80
 -10  -1   1   -2.90    1.40
   9   1  -1   25.40    4.30
   9   1  -1   25.40    5.10
   9   1  -1   23.10    5.00
  -9  -1   1   23.90    5.40
  -9  -1   1   22.90    4.40
  -9  -1   1   28.80    5.20
   8   1  -1  127.79    9.30
   8   1  -1  119.09    7.60
   8   1  -1  145.09    8.50
   8   1  -1  113.69    7.60
   8   1  -1  136.59    9.20
  -8  -1   1  139.19    9.80
  -8  -1   1  126.79    8.30
  -8  -1   1  133.49    9.10
  -8  -1   1  121.19    8.40
   7   1  -1   -0.50    1.10
   7   1  -1   -0.10    1.10
   7   1  -1    1.50    1.30
   7   1  -1   -0.90    1.10
   7   1  -1   -1.10    1.00
   7   1  -1    1.10    1.70
   7   1  -1   -0.90    1.10
  -7  -1   1   -1.50    1.00
  -7  -1   1   -2.10    1.20
  -7  -1   1    0.00    1.50
  -7  -1   1   -1.00    1.00
   6   1  -1    3.80    1.90
   6   1  -1    5.20    1.90
   6   1  -1    6.40    1.90
   6   1  -1    5.00    1.80
   6   1  -1    8.50    2.60
   6   1  -1    4.50    1.70
  -6  -1   1    7.70    2.20
  -6  -1   1    7.70    2.20
  -6  -1   1   11.40    2.80
  -6  -1   1   11.20    2.60
   5   1  -1    0.60    1.00
   5   1  -1    1.00    1.20
   5   1  -1    0.80    1.20
   5   1  -1   -0.20    0.90
   5   1  -1    1.30    1.20
   5   1  -1    2.90    1.50
   5   1  -1   -0.50    0.80
  -5  -1   1   -0.60    1.20
  -5  -1   1    0.30    1.10
  -5  -1   1    1.50    1.20
  -5  -1   1    1.60    1.30
  -5  -1   1    2.00    1.50
  -5  -1   1    0.20    1.10
  -5  -1   1    1.10    1.20
   4   1  -1    9.10    1.80
   4   1  -1    9.80    1.90
   4   1  -1   10.40    2.10
   4   1  -1    6.20    1.50
   4   1  -1    9.60    2.00
   4   1  -1    9.90    1.80
   4   1  -1   13.00    2.40
  -4  -1   1   11.10    2.30
  -4  -1   1   11.00    2.20
  -4  -1   1    9.00    2.10
  -4  -1   1    6.00    1.70
  -4  -1   1    8.70    1.90
  -4  -1   1   10.40    2.10
  -4  -1   1   10.00    2.10
   3   1  -1    0.70    1.00
   3   1  -1    1.10    0.90
   3   1  -1    1.10    0.90
   3   1  -1    1.50    1.00
   3   1  -1    0.80    0.80
   3   1  -1    0.00    0.70
   3   1  -1    1.40    1.10
  -3  -1   1   -1.30    0.70
  -3  -1   1    0.10    1.00
  -3  -1   1    0.90    0.90
  -3  -1   1    0.50    1.10
  -3  -1   1    0.70    1.10
  -3  -1   1    0.30    1.00
  -3  -1   1    0.50    0.90
   2   1  -1   -0.30    0.60
   2   1  -1   -0.20    0.50
   2   1  -1    0.40    0.70
   2   1  -1    0.40    0.60
   2   1  -1    0.30    0.60
   2   1  -1    0.10    0.60
   2   1  -1   -0.10    0.50
  -2  -1   1    0.40    0.70
  -2  -1   1   -0.30    0.70
  -2  -1   1    1.10    1.00
  -2  -1   1   -0.30    0.80
  -2  -1   1    0.90    1.00
  -2  -1   1    0.10    0.90
   1   1  -1    5.40    0.80
  -1  -1   1    4.90    0.50
  -1  -1   1    6.40    0.90
  -1  -1   1    6.60    0.80
  -1  -1   1    9.60    1.30
  -1  -1   1    8.30    0.80
  -1  -1   1    8.20    1.20
   0   1  -1    0.30    0.50
   0   1  -1    0.20    0.30
   0   1  -1   -0.10    0.20
   0  -1   1    0.40    0.70
   0  -1   1   -0.10    0.20
   0  -1   1    0.50    0.40
   0  -1   1   -0.20    0.20
  -1   1  -1    9.10    1.40
  -1   1  -1   11.40    1.70
  -1   1  -1    9.80    1.10
  -1   1  -1    8.70    1.60
  -1   1  -1    7.50    1.10
  -1   1  -1    9.40    1.50
   1  -1   1   10.50    1.60
   1  -1   1    7.60    1.00
   1  -1   1    6.40    1.10
   1  -1   1    6.90    1.20
   1  -1   1   11.40    1.70
   1  -1   1    9.00    1.40
  -2   1  -1   47.80    3.20
  -2   1  -1   44.00    2.70
  -2   1  -1   46.00    3.60
  -2   1  -1   47.80    3.50
  -2   1  -1   46.60    3.50
   2  -1   1   43.50    3.20
   2  -1   1   49.50    3.50
   2  -1   1   49.10    3.60
   2  -1   1   43.00    2.90
   2  -1   1   42.50    2.60
   2  -1   1   41.90    3.30
   2  -1   1   42.50    3.50
  -3   1  -1   31.20    3.20
  -3   1  -1   34.00    2.50
  -3   1  -1   34.90    3.50
  -3   1  -1   36.70    2.20
  -3   1  -1   38.40    3.10
  -3   1  -1   36.90    3.40
   3  -1   1   27.90    3.10
   3  -1   1   36.00    3.50
   3  -1   1   31.90    3.30
   3  -1   1   35.80    2.80
   3  -1   1   32.30    3.20
   3  -1   1   32.80    3.00
   3  -1   1   34.10    2.50
  -4   1  -1   17.80    3.30
  -4   1  -1   16.20    1.80
  -4   1  -1   18.00    3.20
  -4   1  -1   13.10    3.00
  -4   1  -1   11.00    2.30
   4  -1   1   12.40    1.50
   4  -1   1   17.80    3.40
   4  -1   1   15.40    2.90
   4  -1   1   14.90    1.90
   4  -1   1    8.20    2.10
   4  -1   1    8.60    1.80
   4  -1   1   12.10    2.10
   4  -1   1   10.10    2.30
   4  -1   1   11.80    1.80
  -5   1  -1   22.20    3.70
  -5   1  -1   28.20    4.20
  -5   1  -1   23.60    2.30
  -5   1  -1   22.20    3.20
   5  -1   1   24.80    4.40
   5  -1   1   24.80    3.40
   5  -1   1   19.80    3.50
   5  -1   1   17.00    3.40
   5  -1   1   24.40    2.70
   5  -1   1   18.50    2.00
   5  -1   1   19.00    3.50
   5  -1   1   28.30    2.60
   5  -1   1   24.20    2.50
  -6   1  -1    1.30    1.50
  -6   1  -1   -0.40    1.20
  -6   1  -1   -0.20    1.20
  -6   1  -1    1.90    1.10
   6  -1   1    3.30    1.60
   6  -1   1   -0.90    0.90
   6  -1   1    0.80    1.00
   6  -1   1    0.90    0.80
   6  -1   1   -1.10    0.90
   6  -1   1    1.60    1.50
   6  -1   1   -1.90    1.10
  -7   1  -1   18.40    4.10
  -7   1  -1   15.10    4.10
  -7   1  -1   17.10    3.60
  -7   1  -1   18.90    2.80
   7  -1   1   13.10    2.60
   7  -1   1   14.50    2.30
   7  -1   1   14.60    3.80
   7  -1   1   16.10    3.60
   7  -1   1   14.50    2.70
   7  -1   1   12.40    2.90
  -8   1  -1    2.20    2.20
  -8   1  -1    0.90    2.30
  -8   1  -1    0.50    1.70
   8  -1   1   -1.50    1.00
   8  -1   1    3.80    2.60
   8  -1   1   -1.70    1.70
   8  -1   1   -1.20    1.20
   8  -1   1    0.30    1.60
  -9   1  -1   40.00    7.20
  -9   1  -1   39.50    6.40
  -9   1  -1   32.40    5.60
   9  -1   1   37.10    7.20
   9  -1   1   35.10    4.20
   9  -1   1   29.40    3.60
   9  -1   1   36.80    6.50
   9  -1   1   30.10    4.40
 -10   1  -1    2.70    2.30
 -10   1  -1    2.10    2.80
 -10   1  -1   -2.80    2.40
  10  -1   1    0.70    1.70
  10  -1   1    3.00    2.00
  10  -1   1    3.90    3.20
  10  -1   1    4.10    1.90
  10  -1   1    1.40    2.60
 -11   1  -1   23.90    5.60
 -11   1  -1   17.30    4.20
  11  -1   1   21.50    3.50
  11  -1   1   16.70    4.50
  11  -1   1   13.50    4.70
  11  -1   1   21.10    3.90
 -12   1  -1   23.80    6.10
 -12   1  -1   22.50    5.20
  12  -1   1   12.50    5.00
  12  -1   1   12.20    4.50
  12  -1   1   16.00    5.60
 -13   1  -1   -1.80    3.00
 -13   1  -1    5.70    3.70
  13  -1   1    1.90    2.90
  13  -1   1   -2.00    3.00
  13  -1   1    4.20    3.80
  13  -1   1   -1.20    2.50
 -14   1  -1    3.70    4.40
 -14   1  -1    3.40    4.40
  14  -1   1    1.60    4.10
  14  -1   1    4.30    3.60
  14  -1   1    9.80    4.30
  14   0  -1    2.30    3.20
  14   0  -1    1.00    3.80
  14   0  -1    2.40    3.50
  14   0  -1    7.00    3.70
 -14   0   1    1.60    3.50
 -14   0   1   -2.80    3.80
  13   0  -1   12.50    3.50
  13   0  -1   14.00    4.60
  13   0  -1    9.60    4.10
  13   0  -1   13.70    5.20
  13   0  -1   15.80    4.10
 -13   0   1   15.90    4.90
 -13   0   1   13.50    5.50
  12   0  -1   -1.40    2.70
  12   0  -1    5.40    3.20
  12   0  -1    3.00    2.60
  12   0  -1    3.30    2.30
 -12   0   1    3.20    2.80
 -12   0   1    3.70    2.60
  11   0  -1    6.20    2.80
  11   0  -1   14.50    4.30
  11   0  -1    9.90    4.00
  11   0  -1   13.20    4.20
  11   0  -1    5.30    2.60
 -11   0   1   16.70    4.80
 -11   0   1   18.30    4.70
  10   0  -1   15.60    4.30
  10   0  -1   16.00    4.60
  10   0  -1   22.90    4.20
  10   0  -1   10.40    4.00
 -10   0   1   13.40    4.50
 -10   0   1   18.90    5.00
   9   0  -1    9.80    3.40
   9   0  -1   12.70    4.10
   9   0  -1    8.20    2.70
  -9   0   1    6.00    3.20
  -9   0   1    8.50    3.40
  -9   0   1   11.10    3.80
  -9   0   1    7.70    2.60
   8   0  -1  418.06   20.50
   8   0  -1  416.46   17.70
   8   0  -1  406.86   19.40
   8   0  -1  420.66   17.90
   8   0  -1  394.96   17.40
  -8   0   1  457.95   20.70
  -8   0   1  446.66   21.30
  -8   0   1  460.75   19.70
   7   0  -1  189.68   10.90
   7   0  -1  198.48   11.80
   7   0  -1  192.88    9.80
   7   0  -1  189.08    9.70
   7   0  -1  203.68   11.10
   7   0  -1  193.48   10.20
  -7   0   1  208.38   10.60
  -7   0   1  207.18   12.20
  -7   0   1  213.48   11.50
  -7   0   1  207.68   11.80
   6   0  -1  490.65   22.20
   6   0  -1  545.95   23.60
   6   0  -1  529.05   21.70
   6   0  -1  529.25   20.60
   6   0  -1  541.85   23.40
   6   0  -1  505.35   20.40
   6   0  -1  539.75   20.60
   6   0  -1  548.65   22.00
   6   0  -1  495.65   21.00
   6   0  -1  505.25   22.40
  -6   0   1  582.94   23.30
  -6   0   1  564.94   22.40
  -6   0   1  560.14   24.00
  -6   0   1  565.34   23.70
   5   0  -1  202.78   10.00
   5   0  -1  208.08   10.70
   5   0  -1  210.78    9.20
   5   0  -1  204.18   10.10
   5   0  -1  193.58   11.40
   5   0  -1  196.48   10.40
   5   0  -1  192.48    9.60
   5   0  -1  204.28    9.30
   5   0  -1  202.18    9.30
  -5   0   1  215.28   10.80
  -5   0   1  218.88   10.60
  -5   0   1  214.88   11.10
  -5   0   1  222.08   10.10
   4   0  -1  242.58   11.00
   4   0  -1  239.18   10.70
   4   0  -1  250.77   10.10
   4   0  -1  231.78   10.70
   4   0  -1  228.98   10.40
   4   0  -1  246.48   10.80
   4   0  -1  251.17   10.20
   4   0  -1  232.98   11.10
   4   0  -1  235.98   11.20
  -4   0   1  255.87   11.40
  -4   0   1  262.57   11.10
  -4   0   1  266.97   11.70
  -4   0   1  251.87   11.80
   3   0  -1  560.14   20.90
   3   0  -1  579.54   20.30
   3   0  -1  552.74   20.80
   3   0  -1  559.64   20.90
   3   0  -1  552.14   21.30
   3   0  -1  564.64   20.50
   3   0  -1  555.24   20.90
   3   0  -1  570.24   21.20
   3   0  -1  568.04   21.30
  -3   0   1  588.74   21.60
  -3   0   1  593.64   21.40
  -3   0   1  594.84   22.00
   2   0  -1  212.68    9.40
   2   0  -1  232.98    9.10
   2   0  -1  223.78    9.30
   2   0  -1  230.88    9.30
   2   0  -1  229.88    9.40
   2   0  -1  227.68    9.10
   2   0  -1  228.78    9.30
   2   0  -1  241.68    9.30
   2   0  -1  241.68    8.80
  -2   0   1  231.68    9.50
  -2   0   1  235.38    9.60
  -2   0   1  235.18    9.60
  -2   0   1  249.78    9.10
  -2   0   1  242.78    9.30
  -1   0   1  160.68    6.20
  -1   0   1  158.28    5.90
  -1   0   1  166.58    6.00
  -1   0   1  157.28    6.20
  -1   0  -1   10.80    0.80
  -1   0  -1   12.30    1.30
  -1   0  -1   10.30    1.10
  -1   0  -1   10.50    1.40
  -2   0  -1  195.18    8.50
  -2   0  -1  193.38    7.40
  -2   0  -1  186.58    8.10
  -2   0  -1  204.88    7.70
  -2   0  -1  192.68    8.30
  -2   0  -1  198.68    8.10
   2   0   1  194.28    8.40
   2   0   1  198.98    7.50
   2   0   1  184.88    8.10
   2   0   1  195.18    7.80
   2   0   1  198.08    7.30
   2   0   1  191.58    7.90
  -3   0  -1  280.67   10.70
  -3   0  -1  283.97   12.50
  -3   0  -1  271.47   11.00
  -3   0  -1  289.17   12.90
  -3   0  -1  272.97   11.50
   3   0   1  268.57   10.70
   3   0   1  274.37   10.20
   3   0   1  265.07   11.50
   3   0   1  261.67   11.30
   3   0   1  255.57   10.60
   3   0   1  261.07   10.40
   3   0   1  265.07   10.90
   3   0   1  264.17   11.40
   3   0   1  269.37   11.30
  -4   0  -1  532.65   22.00
  -4   0  -1  560.64   20.20
  -4   0  -1  543.65   21.80
  -4   0  -1  550.04   21.30
   4   0   1  500.35   20.20
   4   0   1  496.35   20.00
   4   0   1  529.55   18.70
   4   0   1  510.95   19.10
   4   0   1  484.55   19.50
   4   0   1  493.65   20.20
   4   0   1  511.15   19.20
   4   0   1  521.65   19.30
   4   0   1  498.85   20.40
  -5   0  -1  105.59    6.60
  -5   0  -1   98.49    5.50
  -5   0  -1  104.29    6.10
  -5   0  -1   93.69    6.70
   5   0   1   94.89    5.00
   5   0   1   88.89    5.80
   5   0   1   99.19    6.50
   5   0   1   88.99    6.40
   5   0   1   90.29    6.20
   5   0   1   83.89    5.20
   5   0   1   93.99    5.50
   5   0   1   95.89    5.50
   5   0   1   83.19    6.10
  -6   0  -1    6.30    1.70
  -6   0  -1    3.60    1.70
  -6   0  -1    6.50    2.50
  -6   0  -1    4.20    2.00
   6   0   1    2.50    1.80
   6   0   1    2.90    1.50
   6   0   1    4.10    1.70
   6   0   1    0.80    1.50
   6   0   1    3.30    2.10
   6   0   1    3.80    1.80
   6   0   1    6.20    1.80
   6   0   1    6.20    1.60
  -7   0  -1  101.89    7.70
  -7   0  -1  113.19    7.30
  -7   0  -1  104.39    8.20
   7   0   1   79.89    5.30
   7   0   1   87.89    6.00
   7   0   1   94.29    6.90
   7   0   1   84.99    7.00
   7   0   1  103.99    8.10
   7   0   1   95.89    6.30
  -8   0  -1   38.00    4.50
  -8   0  -1   38.40    6.30
  -8   0  -1   39.80    6.10
   8   0   1   29.40    4.30
   8   0   1   32.00    3.80
   8   0   1   30.70    3.50
   8   0   1   29.10    5.20
   8   0   1   34.00    3.50
  -9   0  -1    1.40    2.10
  -9   0  -1    5.20    3.00
  -9   0  -1   -0.50    1.40
   9   0   1    1.80    2.20
   9   0   1   -1.60    1.30
   9   0   1    1.60    1.30
   9   0   1    0.00    2.00
   9   0   1    1.30    1.60
 -10   0  -1    2.70    2.70
 -10   0  -1    1.80    2.10
 -10   0  -1    0.50    2.30
  10   0   1    1.90    2.30
  10   0   1    0.30    1.50
  10   0   1    2.90    1.90
  10   0   1    2.30    2.50
 -11   0  -1    1.80    2.30
 -11   0  -1    4.10    2.50
  11   0   1    0.70    1.70
  11   0   1   -0.40    1.90
  11   0   1    2.70    2.90
  11   0   1   -0.20    2.20
 -12   0  -1    9.90    4.30
 -12   0  -1    5.20    3.40
  12   0   1    7.90    2.90
  12   0   1    6.50    4.30
  12   0   1    9.00    3.50
  12   0   1    9.50    2.80
 -13   0  -1   11.50    4.50
 -13   0  -1   10.40    4.40
  13   0   1   12.60    3.40
  13   0   1    9.60    4.00
  13   0   1   15.10    7.40
  13   0   1   13.60    5.10
  13   0   1    2.00    2.90
 -14   0  -1    0.20    4.20
 -14   0  -1    6.60    4.60
  14   0   1   -1.40    3.40
  14   0   1    3.10    2.80
  14   0   1   -0.90    3.40
  14   0   1   -1.80    3.20
  14  -1  -1   17.90    5.80
  14  -1  -1   10.60    4.70
  14  -1  -1   12.80    4.90
 -14   1   1    6.30    4.70
 -14   1   1   11.90    5.30
  13  -1  -1    3.10    3.30
  13  -1  -1    1.50    3.00
  13  -1  -1   -2.40    2.90
 -13   1   1   -1.60    3.10
 -13   1   1    1.20    3.10
  12  -1  -1   -2.70    2.40
  12  -1  -1   -2.80    1.80
  12  -1  -1    0.10    2.50
  12  -1  -1    0.30    2.00
  12  -1  -1   -0.60    2.70
 -12   1   1    2.70    2.80
 -12   1   1   -2.40    2.30
  11  -1  -1   14.70    3.40
  11  -1  -1   10.60    3.90
  11  -1  -1    9.80    2.80
  11  -1  -1    6.40    3.40
  11  -1  -1   10.90    4.30
 -11   1   1    8.80    3.70
 -11   1   1   13.30    4.40
  10  -1  -1    7.50    3.40
  10  -1  -1    6.60    3.60
  10  -1  -1    8.20    3.40
  10  -1  -1    6.60    2.30
 -10   1   1   14.50    4.60
 -10   1   1    8.70    3.80
   9  -1  -1    2.60    1.40
   9  -1  -1    0.30    1.60
   9  -1  -1    1.40    2.20
   9  -1  -1    0.00    1.40
  -9   1   1    1.80    1.60
  -9   1   1    3.20    2.60
  -9   1   1    4.50    2.20
   8  -1  -1   36.00    4.90
   8  -1  -1   39.90    4.10
   8  -1  -1   37.60    3.70
   8  -1  -1   25.90    3.20
   8  -1  -1   31.70    6.10
  -8   1   1   30.70    5.20
  -8   1   1   35.10    4.00
  -8   1   1   34.80    6.10
  -8   1   1   34.00    5.80
   7  -1  -1   25.10    4.80
   7  -1  -1   22.80    2.90
   7  -1  -1   30.00    4.90
   7  -1  -1   24.50    3.40
   7  -1  -1   20.40    3.10
  -7   1   1   32.90    5.50
  -7   1   1   23.60    4.60
  -7   1   1   26.10    3.30
  -7   1   1   17.50    3.60
   6  -1  -1   16.50    3.70
   6  -1  -1   17.40    2.60
   6  -1  -1   17.20    3.50
   6  -1  -1   16.30    3.30
   6  -1  -1   15.00    2.50
   6  -1  -1   14.60    3.00
   6  -1  -1   17.40    2.60
  -6   1   1   16.00    2.60
  -6   1   1   12.00    3.30
  -6   1   1   21.10    3.80
  -6   1   1   22.10    4.10
   5  -1  -1   12.00    2.40
   5  -1  -1   16.30    2.00
   5  -1  -1   22.10    4.00
   5  -1  -1   18.70    3.30
   5  -1  -1   13.70    2.70
   5  -1  -1   10.50    2.80
   5  -1  -1   15.60    2.20
   5  -1  -1   17.40    2.50
   5  -1  -1   19.00    3.10
   5  -1  -1   21.30    3.60
  -5   1   1   19.90    3.30
  -5   1   1   19.50    3.50
  -5   1   1   18.50    2.70
  -5   1   1   17.20    3.50
   4  -1  -1    0.70    0.90
   4  -1  -1    1.40    1.10
   4  -1  -1    0.80    0.90
   4  -1  -1    0.70    0.70
   4  -1  -1    0.40    1.20
   4  -1  -1    1.80    0.90
   4  -1  -1    0.50    1.10
   4  -1  -1    1.50    1.40
   4  -1  -1    1.70    1.50
  -4   1   1    0.50    1.10
  -4   1   1    0.90    1.50
  -4   1   1   -1.00    0.90
  -4   1   1    2.40    1.50
  -4   1   1   -0.60    0.90
   3  -1  -1    1.00    1.20
   3  -1  -1    2.20    0.90
   3  -1  -1    2.30    1.20
   3  -1  -1    2.40    1.30
   3  -1  -1    0.60    0.70
   3  -1  -1    1.70    0.90
   3  -1  -1    1.70    1.10
   3  -1  -1    1.70    1.10
  -3   1   1    2.00    1.20
  -3   1   1    0.70    1.10
  -3   1   1    2.30    1.10
  -3   1   1    1.80    1.40
  -3   1   1    3.10    1.10
   2  -1  -1   16.40    2.00
   2  -1  -1   18.40    2.30
   2  -1  -1   15.60    2.10
   2  -1  -1   13.60    2.30
   2  -1  -1   16.90    2.10
   2  -1  -1   14.90    1.90
  -2   1   1   16.20    2.30
  -2   1   1   12.50    1.90
  -2   1   1   16.60    1.80
  -2   1   1   18.50    2.40
  -2   1   1   21.50    2.70
  -2   1   1   15.50    2.00
   1  -1  -1   27.10    1.80
   1  -1  -1   28.30    2.10
   1  -1  -1   19.00    1.80
   1  -1  -1   25.60    2.10
   1  -1  -1   25.10    1.90
   1  -1  -1   25.90    2.10
  -1   1   1   25.70    2.10
  -1   1   1   27.00    1.80
  -1   1   1   25.30    2.10
  -1   1   1   26.90    1.90
  -1   1   1   29.30    2.20
   0  -1  -1    2.70    0.60
   0   1   1    0.10    0.30
   0   1   1    0.10    0.20
   0   1   1    2.90    0.70
  -1  -1  -1    0.10    0.50
  -1  -1  -1    0.20    0.30
  -1  -1  -1    0.50    0.40
  -1  -1  -1    0.30    0.60
  -1  -1  -1    0.30    0.30
  -1  -1  -1    0.80    0.80
   1   1   1    0.40    0.40
   1   1   1    0.20    0.40
  -2  -1  -1    6.90    1.60
  -2  -1  -1    7.10    1.10
  -2  -1  -1    4.90    1.20
  -2  -1  -1    6.90    1.60
   2   1   1    5.80    1.30
   2   1   1    6.10    1.30
   2   1   1    4.90    0.90
   2   1   1    5.30    1.10
   2   1   1    6.80    1.40
   2   1   1    5.30    1.30
   2   1   1    5.60    0.90
   2   1   1    6.60    1.00
  -3  -1  -1   24.00    2.30
  -3  -1  -1   28.20    2.90
  -3  -1  -1   27.60    2.30
  -3  -1  -1   23.40    2.60
  -3  -1  -1   28.90    3.00
   3   1   1   21.30    2.30
   3   1   1   24.60    2.00
   3   1   1   21.90    2.30
   3   1   1   24.80    2.10
   3   1   1   25.40    2.60
   3   1   1   26.70    2.20
   3   1   1   22.70    2.40
   3   1   1   25.50    2.60
   3   1   1   23.30    2.20
  -4  -1  -1   26.20    3.10
  -4  -1  -1   31.30    3.50
  -4  -1  -1   24.00    3.00
  -4  -1  -1   27.70    2.60
  -4  -1  -1   24.80    3.30
   4   1   1   24.70    2.30
   4   1   1   25.50    2.90
   4   1   1   29.20    3.00
   4   1   1   24.90    2.40
   4   1   1   26.50    2.70
   4   1   1   25.30    2.60
   4   1   1   20.90    2.60
   4   1   1   23.80    2.40
  -5  -1  -1    7.70    2.50
  -5  -1  -1    5.10    1.70
  -5  -1  -1    6.00    1.60
  -5  -1  -1    6.70    2.20
   5   1   1    9.30    1.80
   5   1   1    6.20    1.80
   5   1   1    6.20    1.70
   5   1   1    4.10    1.80
   5   1   1    7.60    1.80
   5   1   1    8.80    2.50
   5   1   1    8.70    1.80
   5   1   1    5.20    1.60
   5   1   1    5.40    1.70
  -6  -1  -1    1.30    1.80
  -6  -1  -1    2.50    1.40
  -6  -1  -1    1.80    1.40
  -6  -1  -1    0.20    1.50
   6   1   1    3.10    1.70
   6   1   1    3.00    1.40
   6   1   1    4.30    1.30
   6   1   1    1.40    1.30
   6   1   1    3.20    1.60
   6   1   1    0.80    1.40
   6   1   1    2.80    1.60
   6   1   1    0.70    1.00
   6   1   1    0.90    1.00
  -7  -1  -1   13.20    2.70
  -7  -1  -1    7.30    3.20
  -7  -1  -1    9.30    2.90
  -7  -1  -1   16.60    3.70
   7   1   1   12.20    2.50
   7   1   1   14.60    3.20
   7   1   1   16.70    4.00
   7   1   1   12.30    2.70
   7   1   1   16.40    2.90
   7   1   1   14.10    3.10
  -8  -1  -1   16.40    3.50
  -8  -1  -1   15.10    3.40
  -8  -1  -1   14.60    4.10
   8   1   1    8.00    2.40
   8   1   1   10.00    2.40
   8   1   1    7.90    2.90
   8   1   1   11.30    3.00
   8   1   1    7.60    2.30
   8   1   1    8.10    3.00
  -9  -1  -1   -2.10    1.80
  -9  -1  -1    0.10    1.70
   9   1   1    0.70    1.50
   9   1   1    2.70    1.90
   9   1   1   -1.60    1.40
   9   1   1   -1.60    1.60
   9   1   1    0.10    2.20
 -10  -1  -1    0.80    2.00
 -10  -1  -1    2.90    2.10
 -10  -1  -1    2.60    2.50
  10   1   1    1.20    2.00
  10   1   1   -0.40    1.90
  10   1   1    3.70    2.30
  10   1   1    5.00    2.20
 -11  -1  -1   -2.20    1.70
 -11  -1  -1   -0.20    2.00
 -11  -1  -1    3.30    2.60
  11   1   1    8.00    2.90
  11   1   1    0.00    2.30
  11   1   1    1.90    2.00
  11   1   1   -0.90    2.00
 -12  -1  -1   10.90    4.00
 -12  -1  -1    9.60    3.60
  12   1   1   23.40    6.00
  12   1   1   13.30    3.70
  12   1   1   12.60    4.30
  12   1   1   10.60    3.40
  13   1   1    5.70    2.90
  13   1   1   -1.30    2.40
  13   1   1    1.40    2.90
  13   1   1   -2.00    2.80
  13   1   1    7.20    3.00
 -14  -1  -1   -2.70    2.70
  14   1   1   -1.70    3.00
  14   1   1    2.50    3.30
  14   1   1    9.00    3.20
  14   1   1   -1.00    3.00
  14   1   1   -6.50    2.60
  14   1   1    1.90    2.90
  15   1   1   -1.90    4.20
  15   1   1    5.80    5.10
  15   1   1    0.80    3.40
  15   1   1    8.00    4.20
  14  -2  -1   31.70    7.80
  14  -2  -1   43.60    8.50
 -14   2   1   36.10    7.60
  13  -2  -1   -1.30    2.90
  13  -2  -1   -2.50    2.40
  13  -2  -1    0.10    3.40
 -13   2   1   -0.20    3.40
 -13   2   1    3.60    3.80
  12  -2  -1   -1.00    2.10
  12  -2  -1    1.70    2.70
  12  -2  -1   -2.30    2.60
 -12   2   1   -3.10    2.50
 -12   2   1    4.70    2.80
  11  -2  -1    4.20    3.10
  11  -2  -1    2.30    2.60
  11  -2  -1    4.40    2.10
  11  -2  -1    3.60    5.70
 -11   2   1   -0.30    2.40
 -11   2   1    1.50    3.60
  10  -2  -1   10.20    3.60
  10  -2  -1    4.50    3.20
  10  -2  -1    5.80    2.60
  10  -2  -1   10.80    4.00
 -10   2   1   12.80    4.00
 -10   2   1   13.10    4.30
   9  -2  -1  226.58   14.60
   9  -2  -1  213.38   10.20
   9  -2  -1  211.38   10.20
   9  -2  -1  208.08   14.60
   9  -2  -1  216.38   13.20
   9  -2  -1  212.18   10.50
  -9   2   1  239.68   12.00
  -9   2   1  241.78   14.60
  -9   2   1  250.07   15.70
   8  -2  -1    8.70    3.10
   8  -2  -1   11.00    3.60
  -8   2   1   11.10    3.90
  -8   2   1   14.00    2.90
  -8   2   1   17.20    4.20
   7  -2  -1    2.40    1.10
   7  -2  -1    2.50    2.50
   7  -2  -1    5.30    1.80
   7  -2  -1    3.10    2.10
  -7   2   1    1.70    1.50
  -7   2   1    1.00    2.00
  -7   2   1    0.30    1.70
  -7   2   1    3.50    2.70
   6  -2  -1   29.00    3.90
   6  -2  -1   36.50    5.70
   6  -2  -1   35.60    2.90
   6  -2  -1   32.20    2.70
   6  -2  -1   34.40    3.10
  -6   2   1   37.00    5.70
  -6   2   1   40.50    4.60
  -6   2   1   36.00    5.30
  -6   2   1   35.70    3.40
   5  -2  -1   83.69    4.80
   5  -2  -1   88.89    6.10
   5  -2  -1   90.39    6.10
   5  -2  -1   82.69    6.70
   5  -2  -1   73.49    7.20
  -5   2   1  101.19    5.60
  -5   2   1   93.49    6.60
  -5   2   1   78.49    6.30
  -5   2   1   95.59    7.00
  -5   2   1   97.49    7.30
   4  -2  -1  116.79    6.90
   4  -2  -1  111.09    5.70
   4  -2  -1  131.09    8.00
   4  -2  -1  115.29    7.30
   4  -2  -1  118.99    7.10
   4  -2  -1  123.49    7.00
  -4   2   1  127.19    7.50
  -4   2   1  134.79    8.10
  -4   2   1  133.79    8.20
  -4   2   1  125.49    7.70
  -4   2   1  124.89    6.40
  -4   2   1  122.39    7.30
   3  -2  -1  365.96   15.80
   3  -2  -1  365.36   15.20
   3  -2  -1  373.76   15.10
   3  -2  -1  362.66   13.80
   3  -2  -1  359.66   14.90
   3  -2  -1  355.66   15.40
  -3   2   1  391.26   15.80
  -3   2   1  399.06   14.70
  -3   2   1  391.16   16.00
  -3   2   1  363.46   16.40
  -3   2   1  370.76   16.20
  -3   2   1  381.16   16.10
   2  -2  -1  625.44   23.90
   2  -2  -1  661.03   24.20
   2  -2  -1  649.14   23.90
   2  -2  -1  684.93   24.10
   2  -2  -1  630.14   22.90
   2  -2  -1  615.74   24.40
  -2   2   1  667.73   25.20
  -2   2   1  689.73   25.40
  -2   2   1  682.73   25.80
  -2   2   1  687.03   25.00
  -2   2   1  661.43   24.10
  -2   2   1  687.13   25.30
   1  -2  -1 1298.67   44.70
   1  -2  -1 1099.49   45.20
   1  -2  -1 1281.57   44.60
   1  -2  -1 1333.97   44.80
   1  -2  -1 1323.67   44.60
   1  -2  -1 1318.97   44.10
   1  -2  -1 1337.57   45.30
  -1   2   1 1306.07   46.40
  -1   2   1 1467.75   46.90
  -1   2   1 1196.18   46.70
  -1   2   1 1320.47   45.90
  -1   2   1 1407.96   46.70
   0  -2  -1 1065.69   36.90
   0  -2  -1  936.21   38.00
   0  -2  -1 1100.29   36.40
   0  -2  -1 1150.88   36.80
   0  -2  -1 1066.39   36.90
   0  -2  -1 1048.90   37.10
   0  -2  -1 1106.19   37.40
   0   2   1 1109.39   37.30
   0   2   1 1142.69   38.90
   0   2   1 1088.09   38.10
   0   2   1 1059.49   37.80
   0   2   1 1102.49   37.60
   0   2   1 1031.50   38.50
   0   2   1 1134.79   38.00
  -1  -2  -1 2401.46   83.09
  -1  -2  -1 2435.36   82.89
  -1  -2  -1 2506.85   81.99
  -1  -2  -1 2506.45   83.39
  -1  -2  -1 2400.16   82.19
  -1  -2  -1 2474.65   82.99
   1   2   1 2428.46   80.99
   1   2   1 2298.97   81.29
   1   2   1 2384.46   81.09
   1   2   1 2452.45   81.29
   1   2   1 2364.16   80.29
   1   2   1 2435.46   80.09
   1   2   1 2417.46   81.29
  -2  -2  -1   95.39    4.60
  -2  -2  -1   96.79    5.20
  -2  -2  -1  100.39    5.40
  -2  -2  -1   96.69    4.30
  -2  -2  -1   95.39    5.00
  -2  -2  -1  101.09    5.20
   2   2   1   98.39    3.80
   2   2   1   94.59    4.50
   2   2   1   92.79    4.90
   2   2   1   94.59    5.00
   2   2   1   93.69    4.20
   2   2   1   96.89    4.90
   2   2   1   93.29    3.80
   2   2   1   93.49    5.10
  -3  -2  -1  214.28    9.80
  -3  -2  -1  221.28    9.10
  -3  -2  -1  218.68    8.50
   3   2   1  210.88    8.60
   3   2   1  208.88    9.20
   3   2   1  216.98    9.60
   3   2   1  211.28    9.10
   3   2   1  210.68    8.60
   3   2   1  212.88    9.30
   3   2   1  205.78    9.30
   3   2   1  204.08    8.60
   3   2   1  200.38    8.70
  -4  -2  -1  835.02   31.50
  -4  -2  -1  848.72   30.10
  -4  -2  -1  869.11   31.40
  -4  -2  -1  823.32   31.70
   4   2   1  813.02   29.40
   4   2   1  795.62   29.70
   4   2   1  811.82   28.80
   4   2   1  815.02   30.00
   4   2   1  775.82   30.00
   4   2   1  806.22   28.90
   4   2   1  800.52   28.50
   4   2   1  800.12   29.10
   4   2   1  789.82   29.30
  -5  -2  -1  333.07   14.30
  -5  -2  -1  328.27   14.90
  -5  -2  -1  312.97   14.90
  -5  -2  -1  326.57   13.50
   5   2   1  296.37   14.00
   5   2   1  301.57   12.70
   5   2   1  317.57   14.10
   5   2   1  310.47   13.60
   5   2   1  308.97   12.80
   5   2   1  309.07   13.20
   5   2   1  299.97   13.20
   5   2   1  322.17   13.40
  -6  -2  -1    4.40    2.30
  -6  -2  -1    3.50    1.60
  -6  -2  -1    5.10    2.00
  -6  -2  -1    4.30    2.10
  -6  -2  -1    4.70    1.70
   6   2   1    4.70    1.90
   6   2   1    1.90    1.30
   6   2   1    4.40    1.90
   6   2   1    3.30    1.40
   6   2   1    3.70    1.40
   6   2   1    4.80    1.80
   6   2   1    3.00    1.30
   6   2   1    4.50    1.50
   6   2   1    2.00    1.40
  -7  -2  -1  115.89    8.60
  -7  -2  -1  115.19    7.40
  -7  -2  -1  116.29    8.00
  -7  -2  -1  125.49    7.40
   7   2   1   96.49    6.90
   7   2   1  104.39    7.20
   7   2   1  112.19    6.90
   7   2   1  108.99    6.80
   7   2   1  101.19    6.60
  -8  -2  -1  117.79    7.90
  -8  -2  -1  130.69    8.50
  -8  -2  -1  139.09   10.10
  -8  -2  -1  132.99    9.20
   8   2   1  126.99    7.90
   8   2   1  123.29    7.50
   8   2   1  121.79    7.60
   8   2   1  119.39    8.20
   8   2   1  127.79    9.30
  -9  -2  -1   65.09    8.10
  -9  -2  -1   70.29    6.10
  -9  -2  -1   78.99    6.70
   9   2   1   64.19    5.60
   9   2   1   62.49    6.00
 -10  -2  -1   18.60    4.30
 -10  -2  -1   24.10    5.20
 -10  -2  -1   21.00    4.10
  10   2   1   24.20    4.20
  10   2   1   16.90    5.00
  10   2   1   14.70    4.00
 -11  -2  -1   61.49    7.50
 -11  -2  -1   57.49    6.90
  11   2   1   56.39    7.30
  11   2   1   42.40    7.70
  11   2   1   54.99    6.30
  11   2   1   68.49    6.10
 -12  -2  -1   74.69    8.10
 -12  -2  -1   78.79    9.00
  12   2   1   74.39    7.40
  12   2   1   70.59    9.10
  12   2   1   78.39    7.30
  12   2   1   77.49    7.40
  12   2   1   77.29    8.80
 -13  -2  -1   39.60    6.80
  13   2   1   27.80    5.90
  13   2   1   19.50    4.40
  13   2   1   17.40    5.80
  13   2   1   22.10    5.60
  13   2   1   24.40    4.70
  13   2   1   21.10    5.60
  14   2   1    1.60    2.40
  14   2   1   -3.90    2.90
  14   2   1    7.20    3.70
  14   2   1   10.60    3.50
  14   2   1   -2.20    2.50
  14   2   1    4.70    3.40
  15   2   1    8.50    4.70
  15   2   1    6.10    4.00
  15   2   1   18.20    6.00
  15   2   1   16.70    4.20
  15   2   1   10.00    4.60
  15   2   1    7.10    3.20
  13  -3  -1    2.20    3.30
  13  -3  -1   -2.90    3.20
  13  -3  -1    6.80    3.90
 -13   3   1   -2.30    2.80
 -13   3   1   -4.40    3.80
  12  -3  -1    0.20    2.60
  12  -3  -1   -3.10    2.80
  12  -3  -1    6.00    3.60
 -12   3   1    4.60    4.30
 -12   3   1   -5.50    2.90
  11  -3  -1    4.10    3.30
  11  -3  -1   12.40    4.30
  11  -3  -1   -1.60    2.90
 -11   3   1   -5.20    2.60
 -11   3   1    4.10    3.10
  10  -3  -1   19.80    5.50
  10  -3  -1   25.80    5.80
  10  -3  -1   16.20    4.40
 -10   3   1   32.20    7.00
 -10   3   1   20.70    5.40
   9  -3  -1   11.50    4.00
   9  -3  -1    7.70    3.60
   9  -3  -1    6.30    2.20
   9  -3  -1    6.00    2.60
  -9   3   1    4.50    3.60
  -9   3   1    6.10    3.20
  -9   3   1    3.40    1.90
   8  -3  -1    5.80    2.90
   8  -3  -1    4.40    1.70
   8  -3  -1    3.70    2.70
   8  -3  -1    5.10    2.90
  -8   3   1    2.60    2.60
  -8   3   1    3.20    1.70
  -8   3   1    1.90    2.30
   7  -3  -1   23.40    5.10
   7  -3  -1   23.70    4.60
   7  -3  -1   20.30    3.00
  -7   3   1   23.60    4.80
  -7   3   1   22.10    3.40
  -7   3   1   26.50    5.30
   6  -3  -1    1.50    2.00
   6  -3  -1    4.00    2.60
   6  -3  -1    7.20    1.70
  -6   3   1    4.10    2.50
  -6   3   1    1.90    1.70
  -6   3   1    5.40    1.70
  -6   3   1    4.20    2.20
   5  -3  -1    0.60    0.80
   5  -3  -1   -1.10    1.10
   5  -3  -1   -1.10    0.90
  -5   3   1    2.40    1.20
  -5   3   1    0.60    1.30
  -5   3   1   -0.40    1.20
  -5   3   1   -2.10    1.00
  -5   3   1   -0.60    1.40
   4  -3  -1    1.50    1.10
   4  -3  -1    0.50    1.10
   4  -3  -1    0.40    1.20
   4  -3  -1   -1.00    1.10
   4  -3  -1   -0.90    0.70
   4  -3  -1   -1.00    1.20
  -4   3   1   -1.10    1.10
  -4   3   1    0.30    1.40
  -4   3   1   -0.30    1.20
  -4   3   1   -1.20    0.70
  -4   3   1   -0.50    1.20
  -4   3   1    0.70    1.60
   3  -3  -1    6.30    1.30
   3  -3  -1    9.20    2.60
   3  -3  -1    4.50    1.70
   3  -3  -1    7.30    2.50
  -3   3   1    9.90    2.50
  -3   3   1    6.30    2.20
  -3   3   1    8.80    2.30
  -3   3   1    8.60    1.80
  -3   3   1    9.70    2.20
  -3   3   1    8.20    2.30
   2  -3  -1   22.60    2.20
   2  -3  -1   24.90    3.40
   2  -3  -1   21.70    2.70
   2  -3  -1   23.00    2.90
   2  -3  -1   23.70    2.90
   2  -3  -1   22.40    2.70
   2  -3  -1   23.50    3.70
  -2   3   1   27.30    3.10
  -2   3   1   22.30    2.80
  -2   3   1   24.60    2.40
  -2   3   1   22.90    3.10
  -2   3   1   25.70    3.20
   1  -3  -1   13.10    1.90
   1  -3  -1   16.60    2.40
   1  -3  -1   17.20    2.40
   1  -3  -1   17.60    3.10
   1  -3  -1   15.20    3.30
   1  -3  -1   14.80    2.50
   1  -3  -1   13.20    2.10
  -1   3   1   11.40    1.80
  -1   3   1   15.90    2.40
  -1   3   1   15.40    2.60
  -1   3   1   16.30    2.40
  -1   3   1   12.80    2.30
   0  -3  -1  332.57   12.30
   0  -3  -1  322.67   12.60
   0  -3  -1  327.77   12.60
   0  -3  -1  354.06   13.80
   0  -3  -1  327.57   12.80
   0  -3  -1  292.37   14.40
   0   3   1  320.17   12.50
   0   3   1  320.27   12.60
   0   3   1  321.67   12.70
   0   3   1  331.37   13.70
  -1  -3  -1    2.40    1.20
  -1  -3  -1    2.90    1.50
  -1  -3  -1    3.60    1.50
  -1  -3  -1    1.30    0.80
  -1  -3  -1    3.10    0.90
  -1  -3  -1    0.70    1.00
  -1  -3  -1    3.20    1.30
   1   3   1    2.10    1.00
   1   3   1    2.10    0.80
   1   3   1    1.20    1.10
   1   3   1    2.20    0.90
   1   3   1    0.40    1.10
   1   3   1    2.00    1.20
   1   3   1    1.40    1.10
  -2  -3  -1   31.00    2.80
  -2  -3  -1   31.30    2.00
  -2  -3  -1   31.30    1.80
  -2  -3  -1   29.30    2.60
  -2  -3  -1   29.60    3.00
  -2  -3  -1   33.20    3.00
   2   3   1   30.70    1.80
   2   3   1   32.30    2.80
   2   3   1   35.70    3.20
   2   3   1   33.40    2.80
   2   3   1   30.20    1.80
   2   3   1   26.30    2.70
  -3  -3  -1    1.30    1.30
  -3  -3  -1    1.80    1.40
  -3  -3  -1    3.70    1.40
  -3  -3  -1    1.60    0.90
  -3  -3  -1    1.80    1.10
   3   3   1    1.10    1.00
   3   3   1    3.10    0.90
   3   3   1    1.50    1.30
   3   3   1    1.40    0.70
   3   3   1    2.10    1.30
   3   3   1    2.50    0.70
   3   3   1    2.10    1.30
   3   3   1    1.70    1.00
  -4  -3  -1   -0.20    0.80
  -4  -3  -1    0.10    1.20
  -4  -3  -1   -0.20    1.20
  -4  -3  -1   -0.20    1.10
   4   3   1    0.20    1.20
   4   3   1    0.00    0.70
   4   3   1    0.20    0.70
   4   3   1   -1.10    1.00
   4   3   1   -1.50    0.60
   4   3   1    0.90    1.30
   4   3   1   -0.50    0.70
   4   3   1   -0.30    0.80
   4   3   1   -0.60    0.60
  -5  -3  -1   11.90    2.60
  -5  -3  -1    9.60    2.50
  -5  -3  -1    8.60    2.00
  -5  -3  -1   10.30    3.00
   5   3   1    8.40    1.90
   5   3   1   10.00    2.40
   5   3   1    8.00    2.40
   5   3   1    8.20    1.80
   5   3   1   12.00    2.10
   5   3   1    6.40    1.80
   5   3   1    8.10    1.60
   5   3   1    7.60    2.10
  -6  -3  -1    7.30    2.20
  -6  -3  -1    5.80    1.70
  -6  -3  -1    6.70    2.40
  -6  -3  -1    5.30    2.60
   6   3   1    6.70    1.70
   6   3   1    4.80    1.70
   6   3   1    7.70    1.80
   6   3   1    7.00    2.20
   6   3   1    7.70    2.10
   6   3   1    6.80    2.20
   6   3   1    6.20    2.00
   6   3   1    3.40    1.60
   6   3   1    6.10    1.80
  -7  -3  -1   11.90    3.40
  -7  -3  -1   11.70    2.90
  -7  -3  -1   11.60    3.50
  -7  -3  -1   11.80    2.60
   7   3   1    7.20    2.20
   7   3   1    8.10    2.40
   7   3   1   10.50    2.50
   7   3   1   10.80    3.00
   7   3   1   11.50    2.80
   7   3   1   11.20    2.70
  -8  -3  -1    1.30    2.00
  -8  -3  -1   -1.60    1.30
  -8  -3  -1    0.00    1.80
   8   3   1    3.50    1.50
   8   3   1   -0.10    1.20
   8   3   1   -0.70    1.60
   8   3   1    1.00    1.20
   8   3   1   -1.70    1.20
  -9  -3  -1   28.20    5.20
  -9  -3  -1   28.50    4.80
   9   3   1   29.40    4.80
   9   3   1   19.60    4.00
   9   3   1   20.70    3.70
   9   3   1   29.10    8.10
 -10  -3  -1    2.00    2.10
 -10  -3  -1    0.30    2.10
 -10  -3  -1    4.60    3.20
  10   3   1    2.20    2.10
  10   3   1   -0.10    1.40
  10   3   1    7.80    2.80
  10   3   1    5.40    2.30
 -11  -3  -1   23.90    5.30
 -11  -3  -1   20.60    4.80
  11   3   1   13.50    4.20
  11   3   1   20.20    4.40
  11   3   1   19.20    5.10
  11   3   1   22.60    4.30
  11   3   1   23.20    5.90
 -12  -3  -1   10.30    4.20
 -12  -3  -1    8.40    3.50
  12   3   1    8.60    3.40
  12   3   1   10.80    4.10
  12   3   1    9.20    3.60
  12   3   1   14.10    4.30
  12   3   1   12.10    3.90
  13   3   1    0.80    2.30
  13   3   1    7.40    2.90
  13   3   1    2.90    3.50
  13   3   1    9.00    3.70
  13   3   1    9.60    3.30
  13   3   1    3.60    3.30
  14   3   1    7.00    3.60
  14   3   1    9.60    4.30
  14   3   1    1.40    3.40
  14   3   1    3.40    2.90
  14   3   1    6.90    3.20
  14   3   1    2.30    2.90
  14   3   1   10.00    6.70
  15   3   1    0.00    3.60
  15   3   1    3.50    3.90
  15   3   1    4.70    3.50
  15   3   1    0.70    3.10
  15   3   1   -0.70    2.90
  15   3   1    0.70    3.50
  15   3   1   -3.10    2.70
  13  -4  -1    3.50    4.40
  13  -4  -1   -1.20    4.00
  13  -4  -1    3.20    5.00
 -13   4   1    9.80    5.50
 -13   4   1    4.60    4.20
  12  -4  -1   11.60    5.60
  12  -4  -1   14.90    5.70
  12  -4  -1   13.20    5.20
 -12   4   1   10.80    4.60
 -12   4   1   27.70    7.40
  11  -4  -1   -1.20    2.60
  11  -4  -1    0.60    3.70
  11  -4  -1    0.00    2.40
 -11   4   1   -0.40    2.90
 -11   4   1    2.80    2.80
  10  -4  -1   73.29    9.00
  10  -4  -1   72.09    8.50
 -10   4   1   81.89    8.90
 -10   4   1   91.89   10.70
   9  -4  -1   -0.40    2.10
   9  -4  -1    1.60    2.60
   9  -4  -1    4.30    2.50
  -9   4   1    3.80    2.70
  -9   4   1    3.50    2.90
   8  -4  -1   32.80    6.20
   8  -4  -1   23.80    5.50
   8  -4  -1   28.00    6.10
  -8   4   1   36.40    7.20
  -8   4   1   36.30    6.60
   7  -4  -1    9.10    3.50
   7  -4  -1    9.70    2.10
   7  -4  -1   12.90    3.70
   7  -4  -1    5.80    3.00
  -7   4   1   11.90    2.40
  -7   4   1   12.50    4.10
  -7   4   1    9.00    3.50
   6  -4  -1  107.09    9.20
   6  -4  -1  111.29    9.00
   6  -4  -1  110.59    6.10
   6  -4  -1  129.79    9.30
  -6   4   1  124.19    6.90
  -6   4   1  126.09    9.60
  -6   4   1  125.19    9.30
   5  -4  -1  117.59    6.10
   5  -4  -1   99.49    8.40
   5  -4  -1  121.29    8.70
   5  -4  -1  121.99    8.70
  -5   4   1  137.99    7.10
  -5   4   1  133.39    9.10
  -5   4   1  120.29    9.00
   4  -4  -1   -0.10    1.20
   4  -4  -1    2.60    1.10
   4  -4  -1   -0.70    1.40
   4  -4  -1    1.70    1.70
  -4   4   1    0.80    1.10
  -4   4   1    1.90    1.40
  -4   4   1    0.30    1.50
  -4   4   1   -0.10    1.40
   3  -4  -1    2.40    1.50
   3  -4  -1    4.80    1.90
   3  -4  -1   -0.60    1.30
   3  -4  -1    2.30    1.50
   3  -4  -1    7.90    2.80
   3  -4  -1   11.30    2.90
   3  -4  -1    4.40    1.40
  -3   4   1    4.50    2.10
  -3   4   1    1.30    1.40
  -3   4   1    3.80    1.90
  -3   4   1    4.40    1.60
  -3   4   1    0.80    1.50
   2  -4  -1    1.00    1.00
   2  -4  -1    1.00    1.30
   2  -4  -1   -0.70    1.20
   2  -4  -1   -0.70    1.00
   2  -4  -1    2.80    1.40
  -2   4   1    5.40    2.00
  -2   4   1   -0.50    1.00
  -2   4   1    1.20    1.70
  -2   4   1    1.90    1.50
   1  -4  -1  548.35   25.90
   1  -4  -1  632.84   24.40
   1  -4  -1  661.43   25.00
   1  -4  -1  640.84   24.40
   1  -4  -1  661.13   24.60
   1  -4  -1  682.33   24.10
   1  -4  -1  704.93   26.90
  -1   4   1  677.43   26.70
  -1   4   1  690.63   27.30
  -1   4   1  689.03   25.90
  -1   4   1  680.23   26.40
   0  -4  -1    1.20    0.90
   0  -4  -1    2.10    1.10
   0  -4  -1    0.90    0.90
   0  -4  -1    0.90    1.00
   0  -4  -1    2.60    1.20
   0  -4  -1    1.50    1.00
   0  -4  -1    1.50    1.30
   0  -4  -1    3.30    2.20
   0   4   1    5.00    1.80
   0   4   1    3.80    1.90
   0   4   1    1.70    1.00
   0   4   1    2.50    1.40
   0   4   1    1.50    1.30
  -1  -4  -1   22.00    2.00
  -1  -4  -1   28.10    2.30
  -1  -4  -1   23.00    3.00
  -1  -4  -1   26.50    2.60
  -1  -4  -1   25.60    2.70
  -1  -4  -1   26.40    3.10
  -1  -4  -1   16.80    2.50
   1   4   1   25.10    2.30
   1   4   1   21.60    3.70
   1   4   1   22.70    1.90
   1   4   1   29.70    2.90
   1   4   1   23.80    2.40
   1   4   1   26.30    3.10
   1   4   1   23.60    2.90
  -2  -4  -1 2770.52   95.49
  -2  -4  -1 2708.63   95.69
  -2  -4  -1 2879.71   96.59
  -2  -4  -1 2718.13   95.49
  -2  -4  -1 2767.02   93.59
  -2  -4  -1 2930.81   95.99
  -2  -4  -1 2734.73   93.89
   2   4   1 2628.34   89.49
   2   4   1 2770.82   91.99
   2   4   1 2681.93   91.39
   2   4   1 2442.26   91.69
   2   4   1 2714.83   91.49
   2   4   1 2727.53   89.79
   2   4   1 2681.13   91.69
  -3  -4  -1   32.30    3.30
  -3  -4  -1   34.10    2.40
  -3  -4  -1   28.60    3.30
  -3  -4  -1   33.80    2.20
  -3  -4  -1   33.10    3.50
  -3  -4  -1   32.20    3.10
  -3  -4  -1   31.00    3.70
   3   4   1   31.50    3.00
   3   4   1   30.90    2.00
   3   4   1   31.50    2.00
   3   4   1   31.50    3.50
   3   4   1   32.10    3.30
   3   4   1   32.50    3.10
   3   4   1   32.80    3.40
  -4  -4  -1  196.58    8.30
  -4  -4  -1  189.58    9.30
  -4  -4  -1  192.58   10.10
  -4  -4  -1  197.48   10.60
  -4  -4  -1  208.58   10.20
   4   4   1  187.38    9.50
   4   4   1  191.78    7.70
   4   4   1  190.18    7.70
   4   4   1  185.98    7.90
   4   4   1  194.88    9.20
   4   4   1  193.68    9.50
   4   4   1  186.18    9.90
   4   4   1  201.78    9.90
   4   4   1  194.28    9.70
  -5  -4  -1   12.50    2.90
  -5  -4  -1   10.80    3.00
  -5  -4  -1    8.10    2.30
  -5  -4  -1   10.20    2.70
   5   4   1    5.70    2.00
   5   4   1    8.70    2.40
   5   4   1   10.50    1.70
   5   4   1    9.60    2.40
   5   4   1   12.00    1.80
   5   4   1    6.00    1.90
   5   4   1   12.60    2.00
   5   4   1   10.60    2.80
   5   4   1   11.30    2.20
  -6  -4  -1    0.40    1.60
  -6  -4  -1    1.00    1.60
  -6  -4  -1    2.70    2.00
  -6  -4  -1   -0.60    1.10
   6   4   1   -0.60    1.10
   6   4   1    1.10    1.00
   6   4   1    1.20    1.20
   6   4   1    1.80    1.40
   6   4   1    3.50    1.50
   6   4   1   -0.40    1.10
   6   4   1    1.80    1.00
   6   4   1   -0.10    1.10
   6   4   1    1.60    1.10
   6   4   1    1.30    1.20
  -7  -4  -1    4.30    1.80
  -7  -4  -1    1.00    1.60
  -7  -4  -1    0.10    1.70
  -7  -4  -1    1.20    2.20
   7   4   1    0.30    1.50
   7   4   1    2.30    1.40
   7   4   1    0.20    1.20
   7   4   1    1.50    1.60
   7   4   1    4.60    1.80
   7   4   1    4.50    1.60
  -8  -4  -1   44.70    6.00
  -8  -4  -1   48.20    5.70
  -8  -4  -1   52.49    5.20
   8   4   1   43.90    4.20
   8   4   1   55.69    5.40
   8   4   1   46.10    5.00
   8   4   1   43.20    4.50
   8   4   1   41.40    4.00
   8   4   1   56.49    5.80
   8   4   1   41.20    4.40
  -9  -4  -1   26.00    5.70
  -9  -4  -1   20.30    4.20
  -9  -4  -1   19.30    4.70
   9   4   1   18.10    3.50
   9   4   1   16.70    3.80
   9   4   1   14.30    3.30
   9   4   1   21.70    3.80
 -10  -4  -1    3.30    3.00
 -10  -4  -1    1.70    2.70
  10   4   1    1.10    1.90
  10   4   1    1.60    1.90
  10   4   1    4.50    2.50
  10   4   1    0.90    1.50
 -11  -4  -1   -1.90    2.30
 -11  -4  -1   -0.40    2.40
  11   4   1    2.80    2.00
  11   4   1    0.60    1.90
  11   4   1   -0.90    2.50
  11   4   1   -1.30    1.70
  11   4   1   -0.30    1.80
 -12  -4  -1   38.40    7.10
  12   4   1   41.40    6.30
  12   4   1   52.39    8.10
  12   4   1   33.30    6.90
  12   4   1   44.20    6.30
  12   4   1   38.40    6.10
  13   4   1   64.69    8.30
  13   4   1   74.69    8.10
  13   4   1   66.69    7.40
  13   4   1   58.79    8.00
  13   4   1   61.89    6.90
  13   4   1   67.29    7.90
  13   4   1   56.69    6.80
  14   4   1   11.10    5.20
  14   4   1    6.90    3.40
  14   4   1    6.90    3.40
  14   4   1   17.00    5.00
  14   4   1   14.40    4.00
  14   4   1   19.90    4.70
  15   4   1   18.80    4.70
  15   4   1   16.30    5.00
  15   4   1   14.70    5.80
  15   4   1   16.30    4.40
  15   4   1   20.50    5.40
  15   4   1    8.50    4.00
  15   4   1   15.10    5.00
  12  -5  -1   10.00    5.00
  12  -5  -1   -0.40    4.90
  12  -5  -1    3.60    4.10
 -12   5   1    9.80    4.80
 -12   5   1    8.60    5.00
  11  -5  -1    2.40    3.90
  11  -5  -1    5.50    3.60
  11  -5  -1    9.60    4.40
 -11   5   1    2.20    3.30
 -11   5   1    3.90    4.00
  10  -5  -1    4.80    3.40
  10  -5  -1    9.30    3.80
  10  -5  -1    5.40    3.20
 -10   5   1   12.70    4.70
 -10   5   1   10.60    4.50
   9  -5  -1    1.60    2.80
   9  -5  -1    5.00    3.10
   9  -5  -1   -0.10    3.00
  -9   5   1    6.40    3.40
  -9   5   1    0.70    2.30
   8  -5  -1    4.10    2.90
   8  -5  -1    6.70    3.50
   8  -5  -1    5.40    2.80
  -8   5   1    4.20    3.00
  -8   5   1    2.30    2.30
   7  -5  -1   11.50    4.00
   7  -5  -1    4.40    3.00
   7  -5  -1    5.60    2.90
  -7   5   1    3.60    2.70
  -7   5   1    4.00    3.30
   6  -5  -1   80.99    7.70
   6  -5  -1   64.79    4.50
   6  -5  -1   67.39    7.60
   6  -5  -1   72.79    8.10
  -6   5   1   71.89    7.30
  -6   5   1   69.29    5.00
  -6   5   1   72.89    7.50
   5  -5  -1    2.40    1.10
   5  -5  -1   -1.00    1.90
   5  -5  -1    1.10    2.00
   5  -5  -1   -3.40    1.40
  -5   5   1    1.40    1.90
  -5   5   1    2.40    1.60
  -5   5   1    1.20    1.20
   4  -5  -1   11.30    2.10
   4  -5  -1    9.50    3.00
   4  -5  -1   11.40    4.00
   4  -5  -1   10.10    2.80
  -4   5   1   20.10    3.00
  -4   5   1    7.50    2.60
  -4   5   1   14.70    3.60
   3  -5  -1    7.40    2.50
   3  -5  -1    7.60    1.80
   3  -5  -1    8.20    3.10
   3  -5  -1   10.10    2.80
  -3   5   1   11.90    2.40
  -3   5   1   11.30    2.80
  -3   5   1   10.70    2.70
  -3   5   1   10.40    2.80
   2  -5  -1    5.10    1.90
   2  -5  -1    9.70    2.10
   2  -5  -1    7.60    3.30
   2  -5  -1    8.60    2.50
   2  -5  -1    9.20    2.50
   2  -5  -1    6.40    2.60
   2  -5  -1    5.10    1.90
  -2   5   1    4.60    2.00
  -2   5   1    7.50    1.90
  -2   5   1    6.80    2.80
  -2   5   1    4.40    2.10
  -2   5   1    5.30    1.80
   1  -5  -1  187.08    7.80
   1  -5  -1  177.38    8.60
   1  -5  -1  175.08    9.10
   1  -5  -1  187.18    9.30
   1  -5  -1  177.38    9.00
   1  -5  -1  204.68   11.40
   1  -5  -1  170.98    9.50
   1  -5  -1  153.08   11.10
  -1   5   1  181.38   10.30
  -1   5   1  195.68   11.10
  -1   5   1  190.68    9.60
  -1   5   1  184.88   10.10
  -1   5   1  167.28    7.80
  -1   5   1  198.38    9.10
   0  -5  -1   32.60    3.20
   0  -5  -1   30.80    2.80
   0  -5  -1   36.70    3.20
   0  -5  -1   35.20    3.30
   0  -5  -1   32.80    4.00
   0   5   1   35.60    3.40
   0   5   1   38.20    3.50
   0   5   1   38.80    3.00
   0   5   1   32.00    3.80
  -1  -5  -1  153.88    8.90
  -1  -5  -1  157.68    8.50
  -1  -5  -1  160.48    7.50
  -1  -5  -1  157.68    7.80
  -1  -5  -1  152.78    7.10
  -1  -5  -1  153.38    8.10
  -1  -5  -1  153.98    7.00
  -1  -5  -1  179.38    9.60
   1   5   1  160.58    7.70
   1   5   1  157.38    8.20
   1   5   1  149.99    9.50
   1   5   1  158.88    7.90
   1   5   1  140.19    9.10
   1   5   1  160.48    8.50
  -2  -5  -1   28.50    2.20
  -2  -5  -1   28.60    3.20
  -2  -5  -1   27.60    3.20
  -2  -5  -1   27.30    3.50
  -2  -5  -1   25.80    3.10
  -2  -5  -1   20.90    3.60
  -2  -5  -1   29.90    2.40
   2   5   1   28.20    3.30
   2   5   1   27.30    4.30
   2   5   1   27.70    2.40
   2   5   1   27.90    3.00
   2   5   1   27.30    2.10
   2   5   1   26.80    3.30
   2   5   1   26.70    4.40
  -3  -5  -1    6.20    2.10
  -3  -5  -1    3.50    1.60
  -3  -5  -1    5.60    1.20
  -3  -5  -1    4.10    1.80
  -3  -5  -1    4.30    2.30
   3   5   1    1.90    1.30
   3   5   1    4.90    2.00
   3   5   1    2.30    1.50
   3   5   1    4.60    1.10
  -4  -5  -1    5.30    2.00
  -4  -5  -1    5.60    2.00
  -4  -5  -1    2.50    1.40
  -4  -5  -1    4.50    2.20
  -4  -5  -1    3.90    1.00
  -4  -5  -1    6.00    1.20
   4   5   1    5.30    1.20
   4   5   1    4.70    1.70
   4   5   1    5.20    2.00
   4   5   1    2.50    1.60
   4   5   1    3.60    1.50
   4   5   1    6.30    2.00
   4   5   1    3.80    1.00
  -5  -5  -1    1.90    1.50
  -5  -5  -1    1.30    1.50
  -5  -5  -1    1.90    1.90
  -5  -5  -1    2.00    1.70
  -5  -5  -1    3.70    1.20
   5   5   1    2.10    0.90
   5   5   1    1.60    1.50
   5   5   1    0.30    1.30
   5   5   1    1.70    1.30
   5   5   1    5.80    1.70
   5   5   1    2.50    0.90
   5   5   1    0.60    0.80
   5   5   1    3.10    1.60
  -6  -5  -1    3.30    1.90
  -6  -5  -1    7.00    2.40
  -6  -5  -1    3.80    2.00
  -6  -5  -1    5.40    1.70
   6   5   1    1.00    1.40
   6   5   1    4.90    1.40
   6   5   1    3.30    1.90
   6   5   1    4.60    1.80
   6   5   1    2.50    1.10
   6   5   1    5.10    1.90
  -7  -5  -1    5.50    2.70
  -7  -5  -1    6.50    2.00
  -7  -5  -1    5.20    2.60
  -7  -5  -1    8.60    3.20
   7   5   1    4.80    1.70
   7   5   1    2.60    1.40
   7   5   1    4.50    1.90
   7   5   1    3.40    1.40
   7   5   1    3.30    2.00
   7   5   1    4.60    1.50
  -8  -5  -1   17.00    3.20
  -8  -5  -1   15.70    4.30
  -8  -5  -1   18.50    4.40
   8   5   1   12.70    2.60
   8   5   1   14.30    3.10
   8   5   1   15.80    3.30
   8   5   1   19.20    3.00
   8   5   1   12.60    2.80
  -9  -5  -1    3.90    2.20
  -9  -5  -1    3.80    3.00
  -9  -5  -1    5.80    2.90
   9   5   1   -0.70    1.50
   9   5   1    4.00    1.90
   9   5   1   -1.10    1.70
   9   5   1    1.50    1.70
   9   5   1    3.40    1.90
 -10  -5  -1   11.20    4.10
 -10  -5  -1   12.80    3.70
 -10  -5  -1   13.40    4.50
  10   5   1   19.90    4.00
  10   5   1   11.00    3.10
  10   5   1   12.40    3.90
  10   5   1   13.50    3.70
 -11  -5  -1    6.90    3.50
 -11  -5  -1    7.30    3.20
  11   5   1    7.40    2.60
  11   5   1    9.20    3.80
  11   5   1    5.90    2.70
  11   5   1    1.00    2.40
 -12  -5  -1   15.70    5.00
  12   5   1   11.80    3.90
  12   5   1    4.60    3.80
  12   5   1   11.90    3.80
  12   5   1    4.40    2.80
  12   5   1   13.50    3.40
  13   5   1    1.60    2.80
  13   5   1    8.40    3.60
  13   5   1    3.00    3.60
  13   5   1   16.30    5.30
  13   5   1   -0.10    2.50
  13   5   1    9.40    3.60
  14   5   1   -2.10    2.20
  14   5   1    6.30    3.60
  14   5   1    5.70    3.90
  14   5   1   -1.50    2.70
  14   5   1   -2.10    2.70
  14   5   1    6.00    2.80
  15   5   1   -1.60    2.30
  15   5   1    8.00    3.60
  15   5   1   -2.40    2.80
  15   5   1   -4.20    3.00
  15   5   1    4.30    3.30
  15   5   1    2.70    3.20
  15   5   1   -0.90    3.40
  11  -6  -1    6.50    4.00
  11  -6  -1    1.50    3.80
 -11   6   1    0.90    3.60
 -11   6   1    7.60    4.90
  10  -6  -1   11.90    5.20
  10  -6  -1    4.50    4.90
  10  -6  -1   13.80    4.90
 -10   6   1   11.00    5.00
 -10   6   1    6.20    3.90
   9  -6  -1   21.30    6.30
   9  -6  -1   38.60    8.50
   9  -6  -1   23.50    6.20
  -9   6   1   30.70    7.30
  -9   6   1   24.70    6.20
   8  -6  -1   17.60    5.10
   8  -6  -1   18.40    5.80
   8  -6  -1   19.20    5.90
  -8   6   1   22.80    5.30
  -8   6   1   21.20    5.80
   7  -6  -1   16.20    4.70
   7  -6  -1   19.60    4.80
   7  -6  -1   13.50    4.60
  -7   6   1   36.10    6.90
  -7   6   1   20.00    5.10
   6  -6  -1   68.99    8.80
   6  -6  -1   89.59    8.70
   6  -6  -1   99.49    9.40
  -6   6   1   94.29    8.90
  -6   6   1  100.09    9.20
   5  -6  -1   26.60    3.50
   5  -6  -1   19.20    4.60
   5  -6  -1   16.50    5.10
   5  -6  -1   16.40    4.50
  -5   6   1   41.90    6.90
  -5   6   1   23.50    4.90
  -5   6   1   25.60    3.20
   4  -6  -1    3.40    2.80
   4  -6  -1    3.70    2.80
   4  -6  -1    6.50    2.60
   4  -6  -1    8.30    2.20
  -4   6   1   11.30    3.50
  -4   6   1    4.60    1.80
   3  -6  -1    5.80    2.30
   3  -6  -1    2.00    2.30
   3  -6  -1    6.60    1.70
   3  -6  -1    8.90    3.60
  -3   6   1    9.20    2.40
  -3   6   1   12.20    3.40
  -3   6   1   10.60    3.40
   2  -6  -1   18.10    5.10
   2  -6  -1   25.50    2.80
   2  -6  -1   23.70    4.00
   2  -6  -1   23.30    3.90
   2  -6  -1   18.40    4.90
  -2   6   1   27.50    5.00
  -2   6   1   27.80    4.60
  -2   6   1   25.80    3.20
   1  -6  -1  506.15   26.70
   1  -6  -1  590.64   23.10
   1  -6  -1  603.14   23.70
   1  -6  -1  602.64   24.90
   1  -6  -1  608.64   21.90
   1  -6  -1  582.74   23.70
   1  -6  -1  621.94   26.10
  -1   6   1  642.24   27.00
  -1   6   1  605.84   24.90
  -1   6   1  637.34   26.00
  -1   6   1  628.74   24.20
  -1   6   1  579.74   22.60
   0  -6  -1   29.20    2.90
   0  -6  -1   28.40    3.20
   0  -6  -1   26.20    2.90
   0  -6  -1   22.40    3.90
   0  -6  -1   30.50    3.20
   0  -6  -1   25.80    4.50
   0  -6  -1   30.60    6.20
   0  -6  -1   31.50    3.30
   0   6   1   26.10    3.60
   0   6   1   25.00    2.80
   0   6   1   23.50    4.20
   0   6   1   28.00    3.30
   0   6   1   33.40    4.10
   0   6   1   25.50    5.30
  -1  -6  -1   13.30    2.30
  -1  -6  -1    8.50    2.40
  -1  -6  -1    6.70    1.70
  -1  -6  -1   12.90    2.80
  -1  -6  -1    8.60    2.20
  -1  -6  -1    8.60    1.70
   1   6   1    9.70    2.10
   1   6   1   14.60    3.10
   1   6   1    8.40    2.50
   1   6   1    8.10    2.00
   1   6   1    9.10    2.60
   1   6   1    9.40    2.80
  -2  -6  -1   35.40    3.00
  -2  -6  -1   40.50    4.80
  -2  -6  -1   31.40    3.60
  -2  -6  -1   39.60    4.00
  -2  -6  -1   35.70    2.50
  -2  -6  -1   31.90    3.60
   2   6   1   35.80    3.90
   2   6   1   37.40    3.10
   2   6   1   33.50    3.60
   2   6   1   33.00    4.50
   2   6   1   39.10    4.10
   2   6   1   29.50    5.00
  -3  -6  -1  160.38    8.90
  -3  -6  -1  159.88    9.00
  -3  -6  -1  150.08    8.70
  -3  -6  -1  144.09    7.00
  -3  -6  -1  154.48    9.20
  -3  -6  -1  162.48    9.90
   3   6   1  161.58    9.30
   3   6   1  138.99    8.20
   3   6   1  139.59    6.70
   3   6   1  149.09    8.60
   3   6   1  148.89    8.80
  -4  -6  -1   11.70    1.70
  -4  -6  -1    6.60    2.50
  -4  -6  -1    4.00    2.20
  -4  -6  -1    5.30    2.30
  -4  -6  -1    6.10    2.60
  -4  -6  -1    5.70    2.00
   4   6   1    4.20    1.70
   4   6   1    4.60    1.90
   4   6   1    7.30    2.50
   4   6   1    7.40    2.20
   4   6   1    2.70    2.00
   4   6   1    8.20    1.40
  -5  -6  -1   80.49    6.60
  -5  -6  -1   81.69    6.50
  -5  -6  -1   69.59    5.60
  -5  -6  -1   80.69    4.10
  -5  -6  -1   80.89    7.10
   5   6   1   69.89    5.60
   5   6   1   70.09    3.70
   5   6   1   74.19    6.20
   5   6   1   83.19    6.00
   5   6   1   76.09    4.00
  -6  -6  -1    8.60    3.00
  -6  -6  -1   10.20    2.40
  -6  -6  -1    4.70    2.10
  -6  -6  -1    9.10    3.40
  -6  -6  -1    5.00    1.60
   6   6   1    8.00    2.50
   6   6   1    6.50    1.50
   6   6   1    1.40    1.60
   6   6   1    7.80    2.40
   6   6   1    6.60    1.50
   6   6   1    8.90    1.60
  -7  -6  -1   82.29    5.30
  -7  -6  -1   77.09    7.20
  -7  -6  -1   89.19    7.40
  -7  -6  -1   75.99    7.70
   7   6   1   86.59    6.50
   7   6   1   81.59    4.80
   7   6   1   87.09    7.30
   7   6   1   78.39    5.00
   7   6   1   77.29    4.70
  -8  -6  -1   32.40    3.80
  -8  -6  -1   48.40    7.00
  -8  -6  -1   32.10    5.50
  -8  -6  -1   30.50    5.70
   8   6   1   33.90    3.30
   8   6   1   28.80    4.70
   8   6   1   34.10    3.20
   8   6   1   35.80    8.80
   8   6   1   32.80    3.70
  -9  -6  -1   14.30    3.20
  -9  -6  -1   20.10    5.10
  -9  -6  -1   20.70    5.60
   9   6   1   14.90    2.80
   9   6   1   16.40    3.70
   9   6   1   10.70    3.60
   9   6   1   17.80    3.30
   9   6   1   16.10    2.80
 -10  -6  -1    5.70    4.10
 -10  -6  -1    3.00    2.70
 -10  -6  -1    6.70    2.90
  10   6   1    9.50    3.20
  10   6   1    5.10    2.00
  10   6   1    7.40    3.00
  10   6   1    4.60    2.60
 -11  -6  -1    0.00    2.60
 -11  -6  -1    1.60    2.60
  11   6   1   -2.30    1.50
  11   6   1   -1.90    2.10
  11   6   1    2.20    2.60
  11   6   1   -1.10    1.40
 -12  -6  -1   17.80    5.10
 -12  -6  -1    6.00    3.60
  12   6   1   13.50    4.10
  12   6   1   10.80    4.60
  12   6   1    7.10    2.90
  12   6   1   16.00    4.30
 -13  -6  -1   19.30    6.00
  13   6   1   14.50    6.40
  13   6   1    3.90    2.80
  13   6   1    1.80    2.70
  13   6   1    9.80    3.30
  13   6   1    5.30    2.90
  13   6   1    2.80    3.50
  14   6   1    1.40    3.20
  14   6   1    4.10    2.70
  14   6   1   -0.90    2.20
  14   6   1   -3.70    2.30
  14   6   1    1.30    2.40
  15   6   1   -1.10    2.90
  15   6   1    2.40    3.00
  15   6   1    0.80    3.30
  15   6   1   -0.50    2.80
  15   6   1    5.50    3.20
  15   6   1    5.10    3.60
  15   6   1   -1.60    2.70
  11  -7  -1    5.10    4.80
  11  -7  -1    9.90    5.80
  11  -7  -1   13.70    5.90
 -11   7   1   10.70    5.80
 -11   7   1   11.90    4.70
  10  -7  -1   -1.30    3.80
  10  -7  -1    3.60    3.20
  10  -7  -1   -6.40    3.50
 -10   7   1    2.40    4.00
 -10   7   1    1.80    3.50
   9  -7  -1   -7.80    3.40
   9  -7  -1    0.90    2.80
   9  -7  -1   -1.80    2.30
  -9   7   1    0.00    2.80
  -9   7   1    3.50    2.60
   8  -7  -1   -1.70    3.80
   8  -7  -1   -1.60    2.90
   8  -7  -1    7.80    4.00
  -8   7   1    2.40    3.10
  -8   7   1    0.80    3.30
   7  -7  -1   -0.20    2.30
   7  -7  -1   -0.40    2.30
   7  -7  -1   -2.20    2.50
  -7   7   1    2.40    2.20
  -7   7   1   -1.30    2.10
   6  -7  -1   70.09    8.00
   6  -7  -1   50.59    9.40
   6  -7  -1   47.60    7.90
  -6   7   1   67.79    7.80
  -6   7   1   77.79    8.50
   5  -7  -1    9.00    3.50
   5  -7  -1   19.50    5.60
   5  -7  -1    7.00    4.60
   5  -7  -1   16.10    2.80
  -5   7   1    6.10    3.40
  -5   7   1   10.20    3.80
  -5   7   1   14.10    2.70
   4  -7  -1    4.70    2.20
   4  -7  -1   -1.00    2.40
  -4   7   1    3.10    1.70
  -4   7   1    2.30    2.50
  -4   7   1    1.10    2.30
   3  -7  -1   14.70    5.00
   3  -7  -1   13.90    3.50
   3  -7  -1   16.00    3.40
   3  -7  -1   14.70    4.90
  -3   7   1   17.80    4.70
  -3   7   1   16.90    3.10
  -3   7   1   20.80    4.90
   2  -7  -1    3.60    3.60
   2  -7  -1   -0.50    1.30
   2  -7  -1    1.60    2.70
   2  -7  -1    1.50    1.40
  -2   7   1    4.10    2.40
  -2   7   1    1.70    1.70
  -2   7   1    0.90    1.60
   1  -7  -1   73.59    5.70
   1  -7  -1   69.19    5.30
   1  -7  -1   67.49    4.40
   1  -7  -1   60.39    5.00
   1  -7  -1   40.80    7.40
   1  -7  -1   76.49    7.10
  -1   7   1   68.09    6.50
  -1   7   1   64.39    4.30
  -1   7   1   80.49    6.20
  -1   7   1   62.79    5.20
   0  -7  -1   11.80    5.70
   0  -7  -1   11.00    2.60
   0  -7  -1   14.50    3.90
   0  -7  -1   15.60    2.90
   0  -7  -1   13.50    2.90
   0  -7  -1   12.30    2.40
   0  -7  -1   14.30    2.70
   0   7   1   15.80    3.30
   0   7   1   14.20    3.00
   0   7   1   16.80    2.80
   0   7   1   10.80    3.10
  -1  -7  -1   22.10    3.00
  -1  -7  -1   22.60    2.60
  -1  -7  -1   15.80    3.20
  -1  -7  -1   29.20    5.30
  -1  -7  -1   14.30    3.50
  -1  -7  -1   17.80    3.00
  -1  -7  -1   19.10    3.00
   1   7   1   18.20    3.00
   1   7   1   23.90    4.30
   1   7   1   25.00    2.90
  -2  -7  -1   -0.90    0.70
  -2  -7  -1    0.40    1.40
  -2  -7  -1   -1.90    0.80
  -2  -7  -1    0.10    0.80
  -2  -7  -1   -1.00    0.80
  -2  -7  -1    0.00    1.40
  -2  -7  -1   -0.20    1.20
   2   7   1    1.40    1.70
   2   7   1   -0.10    1.40
   2   7   1   -0.80    1.20
   2   7   1    1.20    1.30
   2   7   1    2.40    1.30
  -3  -7  -1   18.40    3.30
  -3  -7  -1   20.70    2.30
  -3  -7  -1   17.50    3.70
  -3  -7  -1   23.80    4.50
   3   7   1   22.90    4.00
   3   7   1   22.50    5.00
   3   7   1   19.80    3.80
   3   7   1   22.20    2.50
   3   7   1   24.00    4.20
  -4  -7  -1    1.10    1.30
  -4  -7  -1    1.10    0.90
  -4  -7  -1    1.40    2.00
  -4  -7  -1    0.90    1.60
   4   7   1    0.40    1.60
   4   7   1    1.70    1.80
   4   7   1    0.30    0.80
   4   7   1   -0.50    1.70
  -5  -7  -1    7.90    2.80
  -5  -7  -1   10.60    3.00
  -5  -7  -1    4.60    2.40
  -5  -7  -1    8.00    1.60
   5   7   1    7.50    2.50
   5   7   1    4.60    2.30
   5   7   1    5.40    2.20
   5   7   1    9.50    1.60
  -6  -7  -1    2.90    2.00
  -6  -7  -1    0.70    1.70
  -6  -7  -1   -0.10    1.50
   6   7   1    0.30    0.80
   6   7   1    1.10    1.60
   6   7   1   -2.00    1.30
   6   7   1    1.50    0.70
   6   7   1    0.50    0.80
  -7  -7  -1    6.60    2.40
  -7  -7  -1    3.90    2.50
  -7  -7  -1    7.70    3.00
  -7  -7  -1    7.80    3.20
   7   7   1    6.30    1.60
   7   7   1    5.40    2.70
   7   7   1   10.50    2.80
   7   7   1    5.70    1.40
   7   7   1    8.20    1.70
  -8  -7  -1    0.00    2.20
  -8  -7  -1   -2.90    1.60
  -8  -7  -1   -0.40    1.20
  -8  -7  -1    0.40    1.90
   8   7   1   -1.10    1.70
   8   7   1    0.30    0.90
   8   7   1   -1.40    1.10
   8   7   1    1.20    1.70
   8   7   1    1.40    1.20
  -9  -7  -1    5.10    3.50
  -9  -7  -1    9.80    3.80
  -9  -7  -1    4.40    1.90
  -9  -7  -1    3.90    3.80
   9   7   1    6.90    1.90
   9   7   1    4.50    1.60
   9   7   1    5.00    2.40
   9   7   1    5.80    2.90
   9   7   1    5.60    2.00
 -10  -7  -1    1.30    1.60
 -10  -7  -1    1.90    2.50
 -10  -7  -1    3.00    2.60
  10   7   1    0.90    1.90
  10   7   1   -1.70    1.70
  10   7   1   -0.10    1.90
  10   7   1   -0.40    1.60
  10   7   1    2.70    1.30
 -11  -7  -1    1.40    2.90
 -11  -7  -1    2.70    3.20
  11   7   1    3.90    2.00
  11   7   1    3.90    2.30
  11   7   1   -1.80    1.90
  11   7   1    1.50    2.70
 -12  -7  -1    8.40    3.50
 -12  -7  -1    1.60    3.10
  12   7   1    1.70    3.20
  12   7   1    1.10    2.10
  12   7   1   -2.40    1.70
  12   7   1    0.80    2.40
  12   7   1    2.90    2.40
 -13  -7  -1   -5.50    2.70
 -13  -7  -1   -3.30    2.50
  13   7   1    3.50    2.50
  13   7   1   -1.90    2.10
  13   7   1   -1.40    1.60
  13   7   1   -0.50    2.70
  13   7   1   -1.50    2.20
  14   7   1   -0.60    3.30
  14   7   1    4.80    2.60
  14   7   1   -0.20    3.20
  14   7   1    3.40    3.40
  14   7   1    1.50    2.70
  14   7   1    2.50    2.70
  15   7   1    6.60    3.50
  15   7   1    9.00    4.80
  15   7   1    6.60    5.40
  15   7   1    3.40    2.90
  15   7   1    4.00    3.50
  15   7   1    1.60    3.00
  10  -8  -1   12.90    6.50
  10  -8  -1    7.30    5.30
 -10   8   1   -2.70    3.40
   9  -8  -1   12.10    5.50
   9  -8  -1    2.40    4.50
   9  -8  -1   24.30    7.20
  -9   8   1   10.50    4.60
  -9   8   1   11.50    4.80
   8  -8  -1    1.10    3.40
   8  -8  -1   -5.10    3.10
   8  -8  -1   -1.50    3.20
  -8   8   1   -2.20    2.90
  -8   8   1    1.50    3.00
   7  -8  -1    0.60    3.30
   7  -8  -1    3.70    3.90
   7  -8  -1   -0.70    3.80
  -7   8   1    2.80    3.00
  -7   8   1    2.90    2.80
   6  -8  -1    7.00    4.60
   6  -8  -1    3.70    3.00
   6  -8  -1    8.50    4.90
  -6   8   1    8.60    3.40
  -6   8   1   14.00    5.00
   5  -8  -1    0.20    2.40
   5  -8  -1   -0.70    1.60
   5  -8  -1   -2.80    2.80
   5  -8  -1   -1.00    2.60
  -5   8   1    1.00    1.50
  -5   8   1   -0.20    2.30
  -5   8   1   -1.70    2.10
   4  -8  -1   23.90    7.60
   4  -8  -1   24.00    6.20
   4  -8  -1   28.40    5.50
   4  -8  -1   24.00    3.70
  -4   8   1   29.90    5.60
  -4   8   1   20.90    5.30
  -4   8   1   33.70    4.60
   3  -8  -1   39.90    7.50
   3  -8  -1   30.90    5.50
   3  -8  -1   27.60    4.00
  -3   8   1   38.90    6.70
  -3   8   1   26.90    4.50
  -3   8   1   27.40    5.40
   2  -8  -1    1.20    1.40
   2  -8  -1   -0.90    1.80
   2  -8  -1    2.90    3.70
  -2   8   1    1.60    1.60
  -2   8   1    7.00    4.10
  -2   8   1   -0.60    2.00
   1  -8  -1   99.59    7.40
   1  -8  -1  112.39    9.40
   1  -8  -1   90.39   12.00
   1  -8  -1   96.69    5.80
  -1   8   1   98.79    7.70
  -1   8   1  104.49    7.30
  -1   8   1   98.89    5.90
  -1   8   1  100.09    8.50
   0  -8  -1   15.80    3.00
   0  -8  -1   25.70    5.30
   0  -8  -1   13.30    2.60
   0   8   1   13.80    6.00
   0   8   1   16.70    3.00
   0   8   1   11.40    2.80
   0   8   1   13.60    3.30
  -1  -8  -1   33.50    4.00
  -1  -8  -1   37.60    6.50
  -1  -8  -1   34.00    3.30
  -1  -8  -1   46.80    8.00
  -1  -8  -1   39.60    3.80
  -1  -8  -1   34.50    4.00
   1   8   1   34.70    4.40
   1   8   1   33.60    4.00
   1   8   1   42.70    5.20
   1   8   1   36.40    3.80
  -2  -8  -1  137.29    9.90
  -2  -8  -1  140.39    8.60
  -2  -8  -1  141.69    7.10
  -2  -8  -1  148.39   10.60
  -2  -8  -1  157.48    9.10
   2   8   1  127.99    8.80
   2   8   1  150.18    9.70
   2   8   1  137.99    7.80
   2   8   1  139.29    8.30
  -3  -8  -1   -0.70    0.80
  -3  -8  -1   -1.20    1.50
  -3  -8  -1    0.20    1.50
  -3  -8  -1   -1.30    0.90
  -3  -8  -1    1.70    2.20
   3   8   1    0.50    1.10
   3   8   1   -1.50    1.20
   3   8   1    1.90    1.80
  -4  -8  -1    2.70    1.20
  -4  -8  -1    1.40    2.00
  -4  -8  -1    1.50    1.90
  -4  -8  -1    4.70    2.40
   4   8   1    1.80    1.80
   4   8   1    1.60    1.30
   4   8   1    3.20    2.10
  -5  -8  -1   57.69    6.10
  -5  -8  -1   53.39   10.00
  -5  -8  -1   50.99    5.80
  -5  -8  -1   48.40    3.60
   5   8   1   56.19    5.90
   5   8   1   45.00    5.30
   5   8   1   48.40    3.80
  -6  -8  -1   25.30    4.90
  -6  -8  -1   32.60    5.90
  -6  -8  -1   28.30    5.90
   6   8   1   27.30    4.70
   6   8   1   22.00    4.60
  -7  -8  -1   -0.30    2.10
  -7  -8  -1    1.10    1.90
  -7  -8  -1    1.30    2.00
   7   8   1    1.30    1.10
   7   8   1    0.60    1.70
   7   8   1   -2.00    1.30
   7   8   1    1.70    1.20
  -8  -8  -1  178.08   12.60
  -8  -8  -1  174.38   12.10
  -8  -8  -1  152.48   12.50
   8   8   1  139.89    7.00
   8   8   1  141.39    6.70
   8   8   1  135.19    6.90
   8   8   1  159.28   11.20
  -9  -8  -1   85.39    8.90
  -9  -8  -1   68.89    7.80
  -9  -8  -1   69.89    8.90
   9   8   1   69.99    4.90
   9   8   1   63.69    7.60
   9   8   1   72.99    4.80
   9   8   1   76.59    7.00
   9   8   1   80.29    5.00
 -10  -8  -1   17.00    5.50
 -10  -8  -1    6.70    3.80
  10   8   1   11.00    2.30
  10   8   1   12.90    2.60
  10   8   1   11.40    4.20
  10   8   1   13.10    3.90
  10   8   1   10.20    2.50
 -11  -8  -1    0.80    2.90
 -11  -8  -1   -1.70    3.00
  11   8   1    5.30    3.40
  11   8   1    7.20    2.10
  11   8   1    4.00    2.20
  11   8   1    5.20    3.10
  11   8   1    4.00    2.90
  11   8   1    6.00    3.20
 -12  -8  -1   -2.40    2.50
 -12  -8  -1    2.10    3.60
  12   8   1    2.70    2.60
  12   8   1   -1.50    1.50
  12   8   1   -0.40    1.70
  12   8   1    2.40    2.90
 -13  -8  -1   26.60    6.40
 -13  -8  -1   23.70    6.70
  13   8   1   20.30    4.40
  13   8   1   21.40    5.90
  13   8   1   26.70    6.50
  13   8   1   26.30    6.30
  13   8   1   24.60    4.50
 -14  -8  -1   10.50    4.90
  14   8   1    9.70    4.20
  14   8   1    6.90    3.20
  14   8   1    3.10    2.80
  14   8   1    3.40    3.60
  14   8   1   -0.40    2.30
  15   8   1   25.10    6.50
  15   8   1   21.90    4.90
  15   8   1   15.70    4.30
  15   8   1   20.60    5.60
  15   8   1   22.50    6.90
   9  -9  -1    4.50    4.60
   9  -9  -1    1.80    5.70
   9  -9  -1    2.80    4.10
  -9   9   1    4.50    4.00
  -9   9   1    9.30    5.80
   8  -9  -1   -1.60    5.10
   8  -9  -1   -1.80    3.30
   8  -9  -1    5.70    5.50
  -8   9   1    6.60    5.00
  -8   9   1    8.90    4.20
   7  -9  -1    1.40    4.30
   7  -9  -1   -1.90    2.80
   7  -9  -1    1.10    3.90
  -7   9   1   -2.50    2.40
  -7   9   1    1.10    2.90
   6  -9  -1   -0.60    5.30
   6  -9  -1    4.50    5.40
   6  -9  -1    5.00    3.80
  -6   9   1    3.90    6.70
  -6   9   1    8.50    4.00
   5  -9  -1    4.70    4.00
   5  -9  -1    0.20    2.30
   5  -9  -1    0.30    3.80
  -5   9   1   -0.20    1.70
  -5   9   1    1.00    2.00
  -5   9   1    1.00    2.70
   4  -9  -1   -0.50    3.00
   4  -9  -1   -2.60    3.70
  -4   9   1    2.50    2.30
  -4   9   1    3.60    3.00
  -4   9   1    3.70    2.10
   3  -9  -1   -4.50    3.10
   3  -9  -1   -1.10    2.50
   3  -9  -1    0.50    2.10
  -3   9   1    0.40    2.30
  -3   9   1    0.80    1.60
  -3   9   1   -3.30    2.20
   2  -9  -1   -2.40    1.60
   2  -9  -1   15.90    6.20
   2  -9  -1    1.60    3.00
  -2   9   1    2.50    2.50
  -2   9   1   -2.10    1.70
  -2   9   1    4.30    2.20
   1  -9  -1   10.20    3.80
   1  -9  -1   10.90    3.10
  -1   9   1    2.30    2.50
  -1   9   1    4.00    2.40
  -1   9   1    0.10    2.10
   0  -9  -1   -0.40    2.50
   0  -9  -1    3.90    1.90
   0  -9  -1   -3.90    6.10
   0  -9  -1    0.80    1.90
   0  -9  -1    0.20    1.50
   0   9   1    0.40    1.50
   0   9   1    4.40    2.60
   0   9   1    3.30    2.20
   0   9   1    1.80    2.30
  -1  -9  -1    9.00    2.20
  -1  -9  -1   14.80    2.90
  -1  -9  -1   17.20    5.40
  -1  -9  -1    8.80    2.60
  -1  -9  -1   16.80    4.40
   1   9   1   14.10    3.70
   1   9   1   13.70    2.90
   1   9   1    6.30    2.40
   1   9   1   12.00    3.60
  -2  -9  -1    6.10    3.70
  -2  -9  -1    1.30    1.60
  -2  -9  -1    5.20    2.10
  -2  -9  -1    2.40    1.40
  -2  -9  -1    0.70    2.70
  -2  -9  -1    3.50    2.10
   2   9   1    1.80    1.70
   2   9   1    0.50    1.70
   2   9   1    4.20    2.00
  -3  -9  -1    2.70    2.20
  -3  -9  -1   -1.30    2.20
  -3  -9  -1    1.20    2.30
   3   9   1    2.50    2.50
   3   9   1    2.60    1.60
   3   9   1    4.40    2.30
  -4  -9  -1    0.80    2.10
  -4  -9  -1    3.20    2.70
  -4  -9  -1    1.70    2.00
  -4  -9  -1    0.80    1.20
   4   9   1   -0.70    1.40
   4   9   1    1.90    1.30
   4   9   1    1.60    1.80
  -5  -9  -1    0.40    1.70
  -5  -9  -1    1.50    2.20
  -5  -9  -1    1.20    1.10
  -5  -9  -1   -2.20    1.60
   5   9   1    0.10    1.60
   5   9   1   -0.60    1.00
   5   9   1    0.40    2.30
  -6  -9  -1    1.90    1.90
  -6  -9  -1    0.60    1.10
  -6  -9  -1    3.10    3.00
  -6  -9  -1    1.50    2.30
   6   9   1    3.00    1.20
   6   9   1   -0.40    1.80
   6   9   1    0.20    1.90
  -7  -9  -1    0.40    2.20
  -7  -9  -1    5.60    3.40
  -7  -9  -1    5.20    3.10
   7   9   1    6.20    1.60
   7   9   1    4.80    1.50
   7   9   1    0.50    2.00
   7   9   1    1.00    2.30
  -8  -9  -1   19.80    4.80
  -8  -9  -1   19.10    5.60
  -8  -9  -1   11.50    4.50
   8   9   1   15.30    2.20
   8   9   1   15.20    2.20
   8   9   1   13.90    4.40
   8   9   1   11.10    3.60
  -9  -9  -1    7.20    4.20
  -9  -9  -1   -0.30    2.40
  -9  -9  -1    1.80    2.90
   9   9   1   -0.70    1.40
   9   9   1    4.10    2.50
   9   9   1    2.20    1.40
   9   9   1    0.50    2.70
 -10  -9  -1   -4.30    2.40
 -10  -9  -1   -3.90    2.10
  10   9   1    0.20    1.20
  10   9   1    0.00    1.60
  10   9   1    0.40    1.30
  10   9   1   -0.90    1.90
  10   9   1    2.60    2.40
  10   9   1    1.30    1.40
 -11  -9  -1   -4.10    2.30
 -11  -9  -1   -5.30    2.70
  11   9   1    0.10    1.30
  11   9   1   -5.00    1.80
  11   9   1    1.90    1.30
  11   9   1    0.30    2.00
 -12  -9  -1    6.70    4.90
 -12  -9  -1   15.40    5.00
  12   9   1   10.10    4.00
  12   9   1   10.80    2.90
  12   9   1   13.60    2.70
  12   9   1    8.70    4.40
  12   9   1    4.70    4.50
 -13  -9  -1    3.00    3.80
 -13  -9  -1   -0.30    3.00
  13   9   1    2.10    1.80
  13   9   1    1.20    2.80
  13   9   1    3.50    3.50
  13   9   1    5.90    4.70
  13   9   1    3.00    3.80
 -14  -9  -1    2.30    3.70
 -14  -9  -1    3.30    4.50
  14   9   1    2.80    2.90
  14   9   1   -2.20    2.90
  14   9   1    1.80    2.90
  14   9   1    7.50    4.00
 -15  -9  -1   -0.10    4.70
  15   9   1   -6.90    2.80
  15   9   1    1.20    4.40
  15   9   1    3.80    4.60
   8 -10  -1   -8.70    6.70
   8 -10  -1    0.10    3.80
   8 -10  -1    0.00    4.70
  -8  10   1    9.50    4.90
  -8  10   1    3.50    3.50
   7 -10  -1    6.80    8.00
   7 -10  -1   26.80    6.80
   7 -10  -1   17.90    6.00
  -7  10   1   44.20    9.40
  -7  10   1   28.90    6.70
   6 -10  -1   29.40    6.80
   6 -10  -1    4.00    5.80
   6 -10  -1   14.70    7.10
  -6  10   1   32.10    7.90
  -6  10   1   31.80    7.80
   5 -10  -1   24.30    6.60
   5 -10  -1   31.90    9.90
   5 -10  -1   26.70    6.10
  -5  10   1   12.10    4.80
  -5  10   1   20.90    5.70
   4 -10  -1   13.40    4.20
   4 -10  -1   15.10    5.40
   4 -10  -1    8.90    7.40
  -4  10   1   11.10    3.00
  -4  10   1   26.20    6.90
  -4  10   1   14.80    4.50
   3 -10  -1   27.30    9.60
   3 -10  -1   32.30    5.70
   3 -10  -1   47.60    9.10
  -3  10   1   35.50    7.20
  -3  10   1   38.80    8.10
  -3  10   1   49.10    6.50
   2 -10  -1    1.00    2.90
   2 -10  -1    0.40    2.20
   2 -10  -1   -6.90    5.50
  -2  10   1    2.60    3.20
  -2  10   1    0.50    2.40
  -2  10   1   -2.60    1.70
   1 -10  -1   14.40    3.50
   1 -10  -1    8.80    4.50
   1 -10  -1   12.40    2.70
   1 -10  -1   10.40    8.30
  -1  10   1   13.50    3.50
  -1  10   1   17.30    4.40
  -1  10   1    3.50    3.50
  -1  10   1    9.40    2.80
   0 -10  -1   85.89   14.10
   0 -10  -1   51.49    8.20
   0 -10  -1   35.80    4.30
   0 -10  -1   56.29    5.80
   0  10   1   45.50    5.00
   0  10   1   53.79    5.80
   0  10   1   50.79    8.30
   0  10   1   50.19    5.80
  -1 -10  -1  262.37   12.70
  -1 -10  -1  257.67   13.00
  -1 -10  -1  274.47   13.70
  -1 -10  -1  249.68   19.30
  -1 -10  -1  274.67   17.20
   1  10   1  285.57   14.80
   1  10   1  295.87   17.10
  -2 -10  -1   16.20    2.80
  -2 -10  -1   17.50    3.90
  -2 -10  -1   19.80    5.60
   2  10   1   15.60    4.10
   2  10   1   16.20    3.60
   2  10   1   17.00    4.40
   3  10   1   12.80    3.90
   3  10   1   10.10    2.60
   3  10   1   12.60    3.90
  -4 -10  -1    1.30    2.40
  -4 -10  -1    0.30    2.70
  -4 -10  -1    3.90    2.60
  -4 -10  -1    1.30    1.50
   4  10   1    0.20    2.00
   4  10   1   -1.30    1.40
   4  10   1    0.80    1.60
  -5 -10  -1   49.30    8.20
  -5 -10  -1   35.20    3.80
  -5 -10  -1   49.90    6.20
  -5 -10  -1   52.99    8.40
   5  10   1   42.50    3.80
   5  10   1   34.20    5.50
   5  10   1   43.80    7.00
  -6 -10  -1   29.50    7.00
  -6 -10  -1   24.90    5.20
  -6 -10  -1   21.10    3.00
  -6 -10  -1   32.70    6.70
   6  10   1   20.60    5.30
   6  10   1   29.10    2.90
   6  10   1   21.50    5.00
  -7 -10  -1   24.10    5.80
  -7 -10  -1   16.10    4.90
  -7 -10  -1   15.60    4.50
   7  10   1   15.70    2.30
   7  10   1   20.70    5.10
   7  10   1   10.20    1.90
   7  10   1   10.40    3.50
  -8 -10  -1   71.09    9.20
  -8 -10  -1   68.19    8.30
  -8 -10  -1   48.80    8.30
   8  10   1   59.29    7.10
   8  10   1   59.19    7.40
  -9 -10  -1  193.48   14.00
  -9 -10  -1  207.48   16.00
  -9 -10  -1  170.68   13.90
   9  10   1  165.08   11.90
   9  10   1  175.18   13.20
 -10 -10  -1    8.10    4.80
 -10 -10  -1   14.50    4.90
  10  10   1    5.60    3.10
  10  10   1   12.40    4.20
 -11 -10  -1   51.69    8.90
  11  10   1   40.90    7.10
  11  10   1   52.69   13.90
  11  10   1   39.30    6.40
 -12 -10  -1   17.80    5.70
 -12 -10  -1    9.80    5.00
  12  10   1    6.80    3.30
  12  10   1   23.50    6.40
  12  10   1   13.80    6.10
 -13 -10  -1   19.40    5.90
 -13 -10  -1   18.60    6.70
  13  10   1   14.60    5.60
  13  10   1   17.20    5.10
  13  10   1   15.30    5.20
 -14 -10  -1    3.40    4.40
 -14 -10  -1    8.80    4.80
  14  10   1   -0.70    3.90
  14  10   1    0.50    4.10
  14  10   1   -3.00    2.90
  15  10   1   -0.30    3.20
  15  10   1   -1.70    3.60
  15  10   1   -2.40    4.20
   7 -11  -1   -4.50    3.80
   7 -11  -1    1.40    4.10
  -7  11   1    9.70    4.60
  -7  11   1   -1.90    3.40
   6 -11  -1   -3.40    2.70
   6 -11  -1   -3.90    4.00
   6 -11  -1   -8.60    5.50
  -6  11   1    5.50    4.00
  -6  11   1   -4.00    2.80
   5 -11  -1   -9.40    5.10
   5 -11  -1    2.40    4.30
   5 -11  -1    3.50    3.40
  -5  11   1    1.40    3.10
  -5  11   1    7.40    4.40
   4 -11  -1   -9.00    5.90
   4 -11  -1   -4.90    3.00
   4 -11  -1    0.10    2.70
  -4  11   1   -0.20    2.30
  -4  11   1   -3.20    1.80
  -4  11   1    1.80    2.80
   3 -11  -1   -1.60    2.50
   3 -11  -1    0.50    3.70
  -3  11   1    3.30    3.80
  -3  11   1   -0.80    2.20
  -3  11   1   -3.50    2.40
   2 -11  -1    0.50    3.30
   2 -11  -1    3.70    2.80
   2 -11  -1    4.30    8.40
  -2  11   1   -1.20    3.10
  -2  11   1    2.00    2.60
  -2  11   1    4.70    3.10
   1 -11  -1   21.90   11.30
   1 -11  -1   -0.80    2.10
   1 -11  -1    4.10    3.40
  -1  11   1   -0.10    2.50
  -1  11   1   -0.30    2.10
  -1  11   1   -4.60    1.60
   0 -11  -1   12.40    3.40
   0 -11  -1    9.90    2.70
   0 -11  -1    9.50   10.50
   0 -11  -1   11.70    4.60
   0  11   1   10.50    3.70
   0  11   1   18.20    4.40
   0  11   1   16.20    4.80
  -1 -11  -1   33.60    9.00
  -1 -11  -1   36.30    5.30
  -1 -11  -1   34.80    7.90
  -1 -11  -1   35.60    5.00
   1  11   1   29.00    5.30
   1  11   1   26.40    4.90
   1  11   1   37.60    7.40
  -2 -11  -1   10.90    3.10
  -2 -11  -1   11.90    3.40
  -2 -11  -1   16.70    6.00
  -2 -11  -1   17.00    2.70
  -2 -11  -1    5.70    4.80
   2  11   1   13.00    3.40
   2  11   1   11.80    3.70
   2  11   1   18.70    5.20
  -3 -11  -1    7.00    3.50
  -3 -11  -1   11.30    4.80
  -3 -11  -1   15.20    4.10
   3  11   1   17.40    3.50
   3  11   1    9.00    3.70
   3  11   1    8.40    3.30
  -4 -11  -1    3.00    2.20
  -4 -11  -1    4.90    3.40
  -4 -11  -1    2.50    3.10
  -4 -11  -1    7.20    3.20
   4  11   1    1.50    1.80
   4  11   1    5.80    3.30
   4  11   1    8.60    3.70
  -5 -11  -1    3.70    2.10
  -5 -11  -1    1.50    2.90
  -5 -11  -1    1.00    2.20
  -5 -11  -1    3.70    2.80
   5  11   1    0.00    2.20
   5  11   1    1.80    1.60
   5  11   1   -1.20    1.90
  -6 -11  -1    2.70    2.70
  -6 -11  -1    1.70    2.60
  -6 -11  -1   -1.60    1.60
  -6 -11  -1   -3.70    2.40
   6  11   1    0.20    1.90
   6  11   1   -1.80    1.10
   6  11   1    1.30    1.90
  -7 -11  -1    1.60    2.60
  -7 -11  -1    0.90    2.50
  -7 -11  -1    3.10    3.40
   7  11   1   -1.10    1.10
   7  11   1    0.30    2.20
   7  11   1   -0.30    2.10
  -8 -11  -1   23.00    6.10
  -8 -11  -1   43.30    8.20
  -8 -11  -1   34.30    7.40
   8  11   1   37.80    6.50
   8  11   1   45.50    7.90
  -9 -11  -1   20.90    5.60
  -9 -11  -1   15.80    5.10
  -9 -11  -1    7.50    3.80
   9  11   1    6.30    3.70
   9  11   1   12.90    4.30
 -10 -11  -1    3.70    3.60
  10  11   1    3.60    3.70
  10  11   1    4.30    3.20
 -11 -11  -1    8.40    4.80
 -11 -11  -1    8.10    5.00
  11  11   1    9.30    4.00
  11  11   1    5.20    3.40
  11  11   1    4.80    2.70
 -12 -11  -1   -6.10    2.90
 -12 -11  -1    5.20    4.20
  12  11   1    7.40    3.70
  12  11   1    4.70    4.40
  12  11   1   -2.50    2.30
 -13 -11  -1    0.90    4.40
 -13 -11  -1   -6.10    4.00
  13  11   1   -4.10    3.10
  13  11   1   -7.00    2.50
  13  11   1    0.30    3.30
 -14 -11  -1   -2.40    4.50
 -14 -11  -1    5.50    5.30
  14  11   1    2.30    3.70
  14  11   1    3.50    4.60
  14  11   1   -0.30    3.50
   6 -12  -1   81.59   21.60
   6 -12  -1   99.99   11.30
   6 -12  -1   69.79   11.20
  -6  12   1   66.09   11.70
  -6  12   1   80.19   12.30
   5 -12  -1    3.20   12.90
   5 -12  -1    1.50    3.50
   5 -12  -1   -6.20    3.50
  -5  12   1    1.40    4.00
  -5  12   1    6.90    4.40
   4 -12  -1   38.20   18.80
  -4  12   1    0.10    3.10
  -4  12   1    1.80    3.30
   3 -12  -1   16.10   13.40
  -3  12   1    6.30    3.80
  -3  12   1   -2.30    3.00
  -3  12   1    0.40    2.30
   2 -12  -1   12.30    4.20
   2 -12  -1    6.60   16.80
   2 -12  -1    4.10    4.30
  -2  12   1    9.00    4.30
  -2  12   1   10.00    3.60
  -2  12   1   14.00    4.50
  -1  12   1   49.50    7.60
  -1  12   1   52.99    9.80
  -1  12   1   53.99    6.70
   0 -12  -1    2.60    2.80
   0 -12  -1    4.90    3.80
   0 -12  -1    8.70    9.40
   0  12   1    7.60    3.80
   0  12   1    3.50    3.10
   0  12   1    0.80    2.80
  -1 -12  -1    3.00    3.10
  -1 -12  -1    1.60    2.30
  -1 -12  -1   -0.20    5.30
  -1 -12  -1    5.90    4.10
   1  12   1    4.20    3.10
   1  12   1    1.40    2.80
   1  12   1    5.70    2.90
  -2 -12  -1   89.29   12.20
  -2 -12  -1  106.29    7.30
  -2 -12  -1   80.79    7.70
  -2 -12  -1   79.49   10.20
   2  12   1  101.49    9.20
   2  12   1   93.09    7.90
   2  12   1   98.79    9.90
  -3 -12  -1    0.80    2.40
  -3 -12  -1    7.60    4.50
  -3 -12  -1    2.70    3.50
   3  12   1    1.10    2.50
   3  12   1    5.80    2.40
   3  12   1    2.10    3.10
  -4 -12  -1   -0.80    2.10
  -4 -12  -1    2.90    3.60
  -4 -12  -1   -2.20    2.50
   4  12   1   -1.00    2.00
   4  12   1   -1.20    1.90
   4  12   1    1.10    2.80
  -5 -12  -1   77.49    8.40
  -5 -12  -1   75.69    6.50
  -5 -12  -1   81.19   10.20
  -5 -12  -1   89.39    9.80
   5  12   1   79.99    8.90
   5  12   1   74.39    5.80
   5  12   1   82.59   11.50
  -6 -12  -1   -1.10    3.20
  -6 -12  -1    1.70    2.80
  -6 -12  -1    2.30    2.80
   6  12   1    1.30    1.60
   6  12   1    0.70    2.00
   6  12   1    2.50    2.70
  -7 -12  -1   26.50    7.10
  -7 -12  -1   30.50    6.40
  -7 -12  -1   21.50    5.60
   7  12   1   18.50    4.70
   7  12   1   18.70    5.20
   7  12   1   17.20    2.50
  -8 -12  -1    2.60    3.40
  -8 -12  -1    2.30    3.20
  -8 -12  -1    1.50    3.00
   8  12   1    4.40    3.20
   8  12   1    2.10    2.70
  -9 -12  -1   30.40    7.40
  -9 -12  -1   17.00    6.10
  -9 -12  -1   23.30    6.30
   9  12   1   19.90    6.00
   9  12   1   16.90    5.00
 -10 -12  -1    0.90    3.30
 -10 -12  -1    1.30    3.80
  10  12   1   12.30    4.80
  10  12   1   -3.40    2.30
 -11 -12  -1   -4.80    3.20
 -11 -12  -1    7.20    4.50
  11  12   1    1.70    3.10
  11  12   1    2.60    3.10
 -12 -12  -1    1.10    4.20
 -12 -12  -1    6.30    5.20
  12  12   1   -3.20    2.70
  12  12   1    5.70    4.10
  12  12   1    3.60    3.80
 -13 -12  -1   24.90    7.20
 -13 -12  -1   24.40    6.70
  13  12   1   20.20    6.60
  13  12   1   19.20    5.60
  13  12   1   22.00    6.80
 -14 -12  -1    7.70    6.40
 -14 -12  -1   12.90    6.20
  14  12   1   18.70    5.20
  14  12   1   15.90    6.90
  14  12   1   12.30    5.30
   4 -13  -1    3.50    4.30
   4 -13  -1   -0.30    3.90
   4 -13  -1    1.50   21.50
  -4  13   1    2.30    3.90
  -4  13   1    4.30    3.60
   3 -13  -1    5.90    4.50
   3 -13  -1   -3.20    3.40
  -3  13   1    3.40    3.00
  -3  13   1   -6.10    2.80
  -3  13   1    2.60    2.70
   2 -13  -1    6.30    4.40
   2 -13  -1    5.30    4.10
   2 -13  -1   47.50   21.00
  -2  13   1    8.10    3.70
  -2  13   1    4.60    3.60
  -2  13   1    2.90    3.80
   1 -13  -1   -0.30    3.30
   1 -13  -1   -5.80    9.50
   1 -13  -1    7.40    5.20
  -1  13   1    2.50    3.60
  -1  13   1    6.60    3.70
  -1  13   1    0.50    2.80
   0 -13  -1    8.80    8.90
   0 -13  -1    6.90    4.80
   0 -13  -1    0.20    3.30
   0  13   1    5.60    3.70
   0  13   1    6.70    3.60
   0  13   1    0.50    2.20
   0  13   1    4.50    3.20
  -1 -13  -1   -1.70    2.40
  -1 -13  -1    9.10    8.10
  -1 -13  -1    0.60    5.90
   1  13   1    1.40    2.50
   1  13   1    2.80    2.80
   1  13   1    3.00    2.50
  -2 -13  -1    1.00    3.00
  -2 -13  -1   -0.20    2.10
  -2 -13  -1    1.00    4.40
  -2 -13  -1    9.30    6.70
   2  13   1    1.90    2.90
   2  13   1    1.50    2.70
   2  13   1    1.00    2.60
  -3 -13  -1    7.70    4.40
  -3 -13  -1   15.90    6.40
  -3 -13  -1    5.70    3.70
   3  13   1    1.10    2.40
   3  13   1   11.10    3.60
  -4 -13  -1    1.70    3.90
  -4 -13  -1    2.70    2.90
  -4 -13  -1    8.90    4.10
   4  13   1    1.60    2.90
   4  13   1   -1.30    1.70
   4  13   1    3.00    3.00
  -5 -13  -1    4.40    4.00
  -5 -13  -1   -4.40    2.00
   5  13   1    2.50    3.60
   5  13   1   -3.60    1.50
   5  13   1   -4.20    2.00
  -6 -13  -1   -2.30    1.90
  -6 -13  -1   -2.50    3.10
  -6 -13  -1   -2.80    2.80
   6  13   1    0.90    1.80
   6  13   1    1.50    2.70
   6  13   1    3.10    3.10
  -7 -13  -1    2.00    3.10
  -7 -13  -1    6.60    3.50
  -7 -13  -1   -4.80    2.70
   7  13   1    3.20    3.50
   7  13   1    1.90    2.80
  -8 -13  -1    1.10    3.60
  -8 -13  -1    0.40    3.20
  -8 -13  -1    1.00    3.30
   8  13   1    0.70    2.70
  -9 -13  -1    2.70    3.70
  -9 -13  -1   -2.60    3.50
   9  13   1    5.70    4.10
   9  13   1    1.30    2.60
 -10 -13  -1    2.50    3.90
 -10 -13  -1    5.10    4.70
  10  13   1    0.20    3.10
  10  13   1    0.50    3.60
  10  13   1   -2.80    2.70
 -11 -13  -1    0.20    4.50
 -11 -13  -1   10.40    5.10
  11  13   1   -4.70    3.00
  11  13   1   -5.50    3.30
  11  13   1   -4.50    2.90
 -12 -13  -1  -11.00    4.10
 -12 -13  -1    2.30    4.50
  12  13   1   -5.10    2.70
  12  13   1    3.20    3.80
  12  13   1    0.90    4.30
 -13 -13  -1    2.10    5.20
  13  13   1    7.00    3.90
  13  13   1    5.40    4.80
  13  13   1    8.90    5.80
   3 -14  -1   -9.30    4.00
   3 -14  -1   10.30    5.00
  -3  14   1   13.70    6.40
  -3  14   1    5.30    4.60
   2 -14  -1   41.80   17.90
   2 -14  -1   21.00    6.80
   2 -14  -1   10.10    5.60
  -2  14   1    4.20    3.80
  -2  14   1   22.70    5.30
  -2  14   1    6.50    5.90
   1 -14  -1    2.30    4.40
   1 -14  -1  -13.70    9.00
   1 -14  -1    4.00    3.70
  -1  14   1   19.30    5.10
  -1  14   1    3.40    2.80
  -1  14   1   -4.60    3.00
   0 -14  -1   63.19   14.90
   0 -14  -1   22.60    6.80
   0  14   1   33.70    6.80
   0  14   1   36.80    7.00
   0  14   1   21.30    6.20
  -1 -14  -1   20.20    9.90
  -1 -14  -1   13.50    5.40
   1  14   1   12.60    5.50
   1  14   1   14.10    4.00
   1  14   1   17.60    5.00
   1  14   1   11.70    4.20
  -2 -14  -1   43.50    9.70
  -2 -14  -1   67.99   13.70
   2  14   1   40.20    8.00
   2  14   1   60.49   10.60
   2  14   1   32.50    6.00
  -3 -14  -1    4.30    6.70
  -3 -14  -1    0.70    3.80
   3  14   1    7.10    4.00
   3  14   1    7.80    3.70
   3  14   1    6.60    3.30
  -4 -14  -1    2.10    2.40
  -4 -14  -1    2.80    4.40
  -4 -14  -1   -3.30    3.80
   4  14   1    3.90    3.30
   4  14   1   -1.60    2.20
  -5 -14  -1   -2.90    4.20
  -5 -14  -1    2.20    3.10
   5  14   1   -0.20    2.60
   5  14   1    6.60    4.00
   5  14   1    3.30    2.30
  -6 -14  -1   -1.70    3.10
  -6 -14  -1    0.90    3.90
  -6 -14  -1   -2.30    3.10
   6  14   1    5.00    2.50
   6  14   1    0.60    2.90
   6  14   1   -3.10    2.80
  -7 -14  -1   -1.60    2.80
  -7 -14  -1    5.50    3.70
  -7 -14  -1   -4.80    3.70
   7  14   1    6.80    3.70
   7  14   1    3.30    3.70
  -8 -14  -1    0.70    3.90
  -8 -14  -1    0.60    4.10
   8  14   1    0.70    4.00
   8  14   1    4.00    3.80
  -9 -14  -1    3.60    3.60
  -9 -14  -1    7.60    6.60
   9  14   1   -2.20    4.00
   9  14   1    8.60    4.50
 -10 -14  -1    4.00    4.70
 -10 -14  -1    4.70    4.60
  10  14   1   -4.10    3.40
  10  14   1   -0.70    3.80
  10  14   1    4.60    3.70
 -11 -14  -1    2.90    5.30
 -11 -14  -1   15.40    6.50
  11  14   1    0.90    4.60
  11  14   1   -0.40    3.70
  11  14   1   -0.70    3.60
 -12 -14  -1    2.90    5.10
 -12 -14  -1    0.30    5.20
  12  14   1    4.60    4.70
  12  14   1   -2.90    3.60
  12  14   1    8.20    4.20
   1 -15  -1    0.20    4.50
   1 -15  -1   -6.80    9.70
  -1  15   1   -1.50    4.50
  -1  15   1    7.20    4.30
  -1  15   1   -4.90    3.50
   0 -15  -1    6.20    4.90
   0 -15  -1    6.90    9.30
   0  15   1   -7.30    3.60
   0  15   1    1.50    3.60
   0  15   1   -1.00    3.60
  -1 -15  -1    6.70    7.40
  -1 -15  -1    1.70    4.70
   1  15   1   14.70    5.80
   1  15   1    2.70    4.70
   1  15   1    1.30    3.90
  -2 -15  -1    3.60    7.00
  -2 -15  -1   -2.60    3.90
   2  15   1   -2.80    3.50
   2  15   1   -0.60    2.90
   2  15   1   -8.00    2.90
  -3 -15  -1   -2.80    4.70
  -3 -15  -1    1.40    3.60
   3  15   1    0.70    3.30
   3  15   1    0.00    3.30
   3  15   1    4.90    3.00
   3  15   1    1.30    3.40
  -4 -15  -1   -0.80    3.10
  -4 -15  -1    0.00    4.80
   4  15   1   -1.80    2.70
   4  15   1    7.30    3.70
   4  15   1   -4.80    2.90
  -5 -15  -1   -2.30    4.20
  -5 -15  -1    0.00    5.90
   5  15   1    2.80    2.80
   5  15   1    3.60    3.20
   5  15   1    1.80    3.20
  -6 -15  -1   -1.40    3.50
  -6 -15  -1   -2.80    3.80
   6  15   1    1.80    3.30
   6  15   1   -1.30    3.10
  -7 -15  -1   14.60    5.70
  -7 -15  -1   -0.20    4.50
   7  15   1    0.80    2.60
   7  15   1    7.00    4.20
  -8 -15  -1    7.10    4.40
  -8 -15  -1   -7.70    3.80
   8  15   1    1.50    4.80
   8  15   1    8.50    4.10
   8  15   1   -1.60    4.30
  -9 -15  -1    5.80    4.90
  -9 -15  -1    9.90    6.10
   9  15   1   -3.00    4.00
   9  15   1    4.70    4.20
   9  15   1    1.00    3.90
 -10 -15  -1    9.60    6.40
  10  15   1    0.30    5.10
  10  15   1   12.00    4.80
  10  15   1    2.70    4.00
  11  15   1   -0.40    5.10
  11  15   1    0.90    5.30
  -2 -16  -1   12.50    9.00
  -2 -16  -1   -0.60    7.30
   2  16   1    1.70    3.90
   2  16   1    7.90    4.30
   2  16   1   -2.20    3.40
  -3 -16  -1    5.40    7.60
  -3 -16  -1    2.70    5.50
   3  16   1   10.70    5.00
   3  16   1    3.60    4.80
   3  16   1    2.10    6.40
   3  16   1   -0.60    3.30
  -4 -16  -1   11.80    5.40
  -4 -16  -1   -3.00    6.00
   4  16   1    1.80    4.70
   4  16   1    4.40    4.50
   4  16   1   12.30    5.50
  -5 -16  -1    6.00    5.00
  -5 -16  -1   -0.90    4.20
   5  16   1    1.10    3.80
   5  16   1   -3.00    3.30
   5  16   1   -8.70    3.60
  -6 -16  -1    6.80    5.60
  -6 -16  -1    4.30    5.30
   6  16   1    5.80    4.60
   6  16   1    1.30    4.80
   6  16   1   -8.60    3.50
  -7 -16  -1   -3.00    5.30
   7  16   1   -5.10    3.90
   7  16   1   -4.00    4.00
   7  16   1   -8.70    3.40
  -8 -16  -1    3.80    6.00
  -8 -16  -1    4.20    6.00
   8  16   1    5.20    7.90
   8  16   1   11.70    4.90
   8  16   1    3.70    4.30
   8  16  -2   11.20    6.20
  -8 -16   2   21.00    8.20
  -8 -16   2    8.40    5.40
   7  16  -2    7.40    5.40
   7  16  -2    8.70    6.20
  -7 -16   2   13.70    6.00
  -7 -16   2    0.80    5.50
  -7 -16   2   11.50    6.10
   6  16  -2    0.40    6.80
   6  16  -2    5.90    4.60
  -6 -16   2   24.00    9.50
  -6 -16   2    1.60    4.10
  -6 -16   2   -1.30    5.60
   5  16  -2    5.60    4.70
  -5 -16   2   16.90    4.70
  -5 -16   2   19.40    7.40
  -5 -16   2    3.70   10.90
   4  16  -2    2.90    3.90
   4  16  -2   -2.90    3.00
   4  16  -2   -6.00    4.20
  -4 -16   2   -3.60    4.40
  -4 -16   2   -5.10    3.20
  -4 -16   2   -5.00    5.70
   3  16  -2   13.90    4.90
   3  16  -2   34.90    7.80
   3  16  -2    9.90    4.30
  -3 -16   2    5.40    5.70
  -3 -16   2    8.90    4.60
  -3 -16   2   25.80   11.20
  10  15  -2   -0.30    3.80
 -10 -15   2    2.10    6.60
 -10 -15   2   15.90    6.10
 -10 -15   2   -0.70    5.80
   9  15  -2    0.20    3.80
   9  15  -2   -6.90    3.50
  -9 -15   2    8.80    7.00
  -9 -15   2   -2.00    5.40
  -9 -15   2    9.90    4.60
   8  15  -2    5.60    4.30
   8  15  -2    5.20    4.40
  -8 -15   2   -2.20    2.90
  -8 -15   2    2.50    5.10
   7  15  -2   -5.00    3.20
   7  15  -2    1.40    4.10
  -7 -15   2    2.50    3.80
  -7 -15   2   -2.70    3.30
   6  15  -2   -5.70    2.60
   6  15  -2    9.60    3.50
   6  15  -2    3.40    3.40
  -6 -15   2   -2.80    3.40
  -6 -15   2   -1.30    4.80
  -6 -15   2    8.10    6.10
   5  15  -2    5.10    3.80
   5  15  -2   -3.00    3.70
   5  15  -2   -3.60    2.80
  -5 -15   2    3.10    3.50
  -5 -15   2    2.30    4.40
  -5 -15   2    0.90    5.10
   4  15  -2    6.30    3.00
   4  15  -2    7.70    4.00
   4  15  -2    9.70    4.90
  -4 -15   2   10.90    6.90
  -4 -15   2   15.70    5.20
  -4 -15   2   13.00    5.80
   3  15  -2    6.30    3.20
   3  15  -2   -3.80    3.70
   3  15  -2    1.80    2.60
  -3 -15   2   -3.20    2.80
  -3 -15   2    3.40    2.80
   2  15  -2    1.40    3.60
   2  15  -2    9.10    4.10
   2  15  -2    0.90    4.20
  -2 -15   2    2.30    4.40
  -2 -15   2    5.10    2.70
  -2 -15   2   -2.20    7.00
   1  15  -2    1.10    3.50
   1  15  -2    0.40    3.50
  -1 -15   2    3.50    5.10
  -1 -15   2   -7.20    9.40
  -1 -15   2   -3.80    2.90
   0  15  -2    0.10    3.90
   0  15  -2   10.50    4.50
   0 -15   2    5.20    5.30
   0 -15   2    7.80   11.00
  12  14  -2    7.70    4.60
  12  14  -2    4.70    3.80
 -12 -14   2    9.00    6.30
 -12 -14   2   14.50    7.30
  11  14  -2    2.30    4.60
  11  14  -2   -4.30    3.30
 -11 -14   2    0.10    4.40
 -11 -14   2    1.60    5.40
 -11 -14   2   -0.20    4.90
  10  14  -2   -0.30    3.80
  10  14  -2    4.10    4.20
 -10 -14   2    0.80    4.90
 -10 -14   2    0.40    4.30
 -10 -14   2   10.00    5.50
   9  14  -2    3.70    3.70
   9  14  -2   -7.50    2.80
  -9 -14   2   -1.60    4.10
  -9 -14   2   -1.40    4.40
  -9 -14   2    1.40    3.20
   8  14  -2    6.20    4.20
   8  14  -2   12.40    5.30
   8  14  -2   10.30    3.30
  -8 -14   2    9.00    5.70
  -8 -14   2    4.70    4.10
  -8 -14   2   16.00    6.00
   7  14  -2    0.30    2.80
   7  14  -2   -1.80    3.00
   7  14  -2    0.70    2.50
  -7 -14   2    3.30    3.20
  -7 -14   2    7.40    4.30
  -7 -14   2    3.40    4.30
   6  14  -2    0.40    2.60
   6  14  -2    8.50    4.70
   6  14  -2    6.20    4.00
  -6 -14   2   -1.00    3.00
  -6 -14   2    8.20    3.60
  -6 -14   2    8.20    4.60
   5  14  -2    5.50    3.60
   5  14  -2    6.70    3.90
   5  14  -2    4.20    2.80
  -5 -14   2    6.40    3.30
  -5 -14   2   -4.60    4.30
  -5 -14   2    0.60    3.10
   4  14  -2   -1.10    2.90
   4  14  -2    0.20    2.90
   4  14  -2    7.80    4.00
  -4 -14   2   -4.10    4.10
  -4 -14   2    1.50    3.90
  -4 -14   2    3.90    4.30
   3  14  -2   11.70    3.70
   3  14  -2    1.10    4.30
   3  14  -2    6.00    3.90
  -3 -14   2    6.70    3.70
  -3 -14   2    6.50    5.10
  -3 -14   2    6.10    6.60
   2  14  -2    3.50    3.40
   2  14  -2   11.90    3.80
   2  14  -2    7.30    4.80
  -2 -14   2   12.00    5.70
  -2 -14   2    6.40    3.60
  -2 -14   2    8.70    8.70
   1  14  -2    1.60    3.40
   1  14  -2    5.10    5.10
   1  14  -2   11.00    4.30
  -1 -14   2    8.80    3.30
  -1 -14   2   -1.80    3.10
  -1 -14   2   24.60   11.50
  -1 -14   2   -1.60    4.20
   0  14  -2    4.10    4.60
   0  14  -2   -0.80    2.60
   0  14  -2    6.60    4.00
   0 -14   2    1.80    2.90
   0 -14   2    3.70    2.70
   0 -14   2    4.90    5.40
   0 -14   2    0.20    9.00
  -1  14  -2   -1.90    3.30
  -1  14  -2   -2.20    2.60
  -1  14  -2    0.90    3.70
   1 -14   2    4.90    3.40
   1 -14   2    9.20   14.40
   1 -14   2   -8.80    4.30
  -2  14  -2    1.30    3.40
  -2  14  -2   12.20    5.70
   2 -14   2   10.10    6.70
   2 -14   2    2.60    4.50
   2 -14   2   26.20   22.50
  13  13  -2   10.20    4.50
  13  13  -2    6.30    4.60
  13  13  -2    4.90    4.40
 -13 -13   2    0.00    5.10
  12  13  -2   -5.00    3.50
  12  13  -2   -0.60    3.30
 -12 -13   2   -3.60    3.80
 -12 -13   2   -4.60    4.20
  11  13  -2    5.50    4.20
  11  13  -2   -3.10    3.30
 -11 -13   2   -2.00    3.20
 -11 -13   2    2.70    4.00
 -11 -13   2    5.90    4.80
  10  13  -2   28.30    7.30
  10  13  -2   14.40    4.70
 -10 -13   2   21.50    6.20
 -10 -13   2   19.50    7.70
 -10 -13   2   19.90    6.30
   9  13  -2   -1.50    3.00
   9  13  -2    2.40    3.40
   9  13  -2   -2.40    1.90
  -9 -13   2    1.40    3.50
  -9 -13   2   -1.30    4.10
  -9 -13   2    2.10    3.90
   8  13  -2   -2.10    2.00
   8  13  -2    0.40    3.00
   8  13  -2   -0.50    2.40
  -8 -13   2    0.00    3.40
  -8 -13   2    3.10    3.60
  -8 -13   2   -4.60    3.50
   7  13  -2    3.50    3.20
   7  13  -2   -4.50    2.30
   7  13  -2    1.50    2.20
  -7 -13   2    2.00    3.70
  -7 -13   2   -0.50    3.70
   6  13  -2   -0.60    1.70
   6  13  -2    0.40    3.00
   6  13  -2   -1.30    2.00
  -6 -13   2    3.60    4.20
  -6 -13   2   -1.50    3.00
  -6 -13   2    0.10    3.10
   5  13  -2    7.60    3.00
   5  13  -2   -1.30    2.90
   5  13  -2    2.80    3.10
  -5 -13   2    3.80    3.70
  -5 -13   2    0.50    2.30
  -5 -13   2   -1.60    3.70
   4  13  -2   -1.90    2.40
   4  13  -2    5.30    3.50
   4  13  -2    4.10    3.60
  -4 -13   2   10.10    5.80
  -4 -13   2   -1.30    4.20
  -4 -13   2    1.60    3.00
   3  13  -2   -1.60    2.30
   3  13  -2    3.20    3.60
   3  13  -2    5.80    3.00
  -3 -13   2   -0.90    5.50
  -3 -13   2    1.00    2.50
  -3 -13   2    6.00    4.10
   2  13  -2   16.40    4.80
   2  13  -2   12.20    4.30
   2  13  -2   12.20    4.50
  -2 -13   2   10.20    5.10
  -2 -13   2   17.20    9.20
  -2 -13   2    6.00    3.00
   1  13  -2    1.80    2.90
   1  13  -2   -3.30    2.50
   1  13  -2    4.10    2.70
  -1 -13   2  -12.60    7.30
  -1 -13   2    6.70    5.10
  -1 -13   2    0.70    2.60
  -1 -13   2    4.10    2.00
   0  13  -2   -2.80    2.20
   0  13  -2    2.10    2.90
   0  13  -2   -1.90    2.80
   0 -13   2    1.20    2.30
   0 -13   2    2.90    4.20
   0 -13   2    2.30   10.60
   0 -13   2   -2.70    2.00
  -1  13  -2   -2.70    2.60
  -1  13  -2   -3.30    2.40
  -1  13  -2   -5.50    2.60
   1 -13   2   -3.30    3.30
   1 -13   2   -0.60    3.10
   1 -13   2   -6.30   15.70
   1 -13   2    2.30    2.40
  -2  13  -2   -5.50    3.10
  -2  13  -2    0.00    3.00
  -2  13  -2   -2.60    2.90
   2 -13   2   35.10   20.00
  -3  13  -2   -2.60    3.00
  -3  13  -2    6.10    4.00
   3 -13   2    0.20    3.70
   3 -13   2    5.10    4.00
   3 -13   2  -23.60   17.80
  -4  13  -2   -5.50    3.80
  -4  13  -2   -1.50    3.60
   4 -13   2    2.50    4.30
   4 -13   2  -19.80   17.30
   4 -13   2   -2.20    5.00
  13  12  -2   -5.30    3.10
  13  12  -2   -4.30    3.00
  13  12  -2    9.10    4.60
 -13 -12   2    2.60    4.50
 -13 -12   2   -3.00    4.60
  12  12  -2   -2.90    3.20
  12  12  -2    3.90    3.70
 -12 -12   2    2.80    4.20
 -12 -12   2    3.60    4.60
  11  12  -2    9.00    2.80
  11  12  -2    4.40    3.90
  11  12  -2    8.20    4.60
 -11 -12   2    2.30    3.90
 -11 -12   2    2.30    4.20
 -11 -12   2   12.50    4.90
  10  12  -2   88.29   10.80
  10  12  -2   83.69    9.90
  10  12  -2   76.69    5.80
 -10 -12   2   97.69   11.90
 -10 -12   2   74.29    9.70
 -10 -12   2   86.99   10.70
   9  12  -2   20.80    3.60
   9  12  -2   26.60    6.60
   9  12  -2   24.80    6.50
  -9 -12   2   17.60    5.80
  -9 -12   2   20.70    5.60
  -9 -12   2   25.30    6.50
   8  12  -2    1.10    1.90
   8  12  -2    3.90    3.40
   8  12  -2    7.40    3.50
  -8 -12   2   -1.70    2.40
  -8 -12   2   -6.30    4.70
  -8 -12   2   -0.60    2.70
   7  12  -2    9.30    4.60
   7  12  -2   11.10    4.10
   7  12  -2    3.80    2.20
  -7 -12   2    2.50    3.30
  -7 -12   2    2.10    3.30
  -7 -12   2    3.10    3.60
   6  12  -2    1.40    2.00
   6  12  -2   -0.70    2.40
   6  12  -2    4.10    3.10
  -6 -12   2    2.10    2.80
  -6 -12   2   -1.00    3.10
  -6 -12   2    5.50    3.80
   5  12  -2    6.70    3.30
   5  12  -2   -0.50    1.90
   5  12  -2    6.30    3.50
  -5 -12   2    0.50    2.60
  -5 -12   2    3.00    3.60
  -5 -12   2    1.20    2.80
   4  12  -2    2.70    2.90
   4  12  -2    0.60    2.40
  -4 -12   2    2.90    3.10
  -4 -12   2    5.40    4.50
  -4 -12   2    9.20    3.80
   3  12  -2   63.59    6.80
   3  12  -2   80.59    8.90
   3  12  -2   69.19    7.70
  -3 -12   2   68.99    7.70
  -3 -12   2   56.79    9.40
  -3 -12   2   94.59   13.00
   2  12  -2  173.88   13.70
   2  12  -2  169.18   11.60
   2  12  -2  176.18   12.10
  -2 -12   2  162.68   11.30
  -2 -12   2  148.19   14.10
  -2 -12   2  164.18   16.10
   1  12  -2   74.99    7.60
   1  12  -2   84.29    9.70
   1  12  -2   79.59    8.10
  -1 -12   2   69.69    7.00
  -1 -12   2   61.39    5.70
  -1 -12   2   95.89   15.60
  -1 -12   2   81.19   13.00
   0  12  -2   16.50    4.80
   0  12  -2   -1.30    3.20
   0  12  -2    4.00    3.20
   0 -12   2    7.40    3.20
   0 -12   2   17.70   11.80
   0 -12   2    9.50    4.60
  -1  12  -2   10.80    4.90
  -1  12  -2   11.40    4.40
  -1  12  -2   16.80    4.50
   1 -12   2  -18.30   18.30
   1 -12   2   10.70    3.10
   1 -12   2    9.40    3.70
  -2  12  -2    4.10    4.10
  -2  12  -2    3.80    3.50
   2 -12   2    0.50    2.90
   2 -12   2   -3.60    3.20
   2 -12   2  -19.60   12.30
  -3  12  -2   10.20    3.80
  -3  12  -2    2.80    4.00
   3 -12   2    2.20    4.20
   3 -12   2    4.30    3.10
   3 -12   2   -0.30   13.80
  -4  12  -2    3.80    3.20
  -4  12  -2    4.90    4.20
   4 -12   2    3.80    4.70
   4 -12   2   -1.60   10.20
  -5  12  -2   13.90    6.20
  -5  12  -2    5.40    4.50
   5 -12   2    4.40    5.00
   5 -12   2   36.50   12.40
   5 -12   2    6.00    4.20
  -6  12  -2   21.20    7.80
  -6  12  -2   21.00    8.60
   6 -12   2   17.60    5.80
   6 -12   2   25.90    8.20
   6 -12   2   10.20    9.20
  14  11  -2   -1.40    3.50
  14  11  -2    3.60    4.20
  14  11  -2    7.30    5.00
 -14 -11   2    3.40    5.00
 -14 -11   2    7.20    5.30
  13  11  -2   -2.40    3.80
  13  11  -2    0.60    3.10
  13  11  -2    1.50    3.30
  12  11  -2   -0.20    2.90
  12  11  -2   -1.50    2.90
  12  11  -2    2.50    2.30
 -12 -11   2   -0.40    3.40
 -12 -11   2    2.80    4.70
 -12 -11   2    0.70    3.90
  11  11  -2    1.40    3.30
  11  11  -2   -1.80    2.30
  11  11  -2    1.50    1.90
 -11 -11   2    0.90    3.20
 -11 -11   2   -4.60    3.20
 -11 -11   2   -1.50    3.10
  10  11  -2    2.60    1.80
  10  11  -2   11.50    4.10
  10  11  -2   -2.60    2.30
 -10 -11   2    8.10    3.60
 -10 -11   2    1.60    3.10
   9  11  -2   15.60    3.10
   9  11  -2   30.20    7.00
   9  11  -2   25.10    5.70
  -9 -11   2   22.60    5.40
  -9 -11   2   18.00    5.30
  -9 -11   2   18.30    6.10
   8  11  -2   -0.70    2.10
   8  11  -2    1.10    2.90
   8  11  -2    0.80    1.60
  -8 -11   2    3.10    3.90
  -8 -11   2   -1.70    2.80
  -8 -11   2    3.30    2.70
   7  11  -2   -1.80    2.40
   7  11  -2   -0.60    1.80
   7  11  -2    0.90    2.80
  -7 -11   2    2.80    3.10
  -7 -11   2   -2.90    2.40
  -7 -11   2    3.80    3.30
   6  11  -2   -0.70    2.40
   6  11  -2   -0.40    1.80
   6  11  -2   -0.40    1.60
  -6 -11   2   -1.00    2.10
  -6 -11   2   -0.10    2.40
  -6 -11   2   -4.70    1.80
   5  11  -2    0.90    2.40
   5  11  -2   -1.30    1.60
   5  11  -2   -3.90    1.50
  -5 -11   2   -2.00    2.10
  -5 -11   2    1.90    2.90
  -5 -11   2   -1.60    2.60
   4  11  -2    7.70    3.00
   4  11  -2    8.40    3.90
   4  11  -2   14.10    3.30
  -4 -11   2   11.40    3.70
  -4 -11   2    2.90    2.70
  -4 -11   2    8.50    4.60
   3  11  -2    9.00    3.10
   3  11  -2   12.90    4.30
   3  11  -2    9.60    3.30
  -3 -11   2    6.60    3.10
  -3 -11   2    3.10    3.70
  -3 -11   2    7.70    4.40
   2  11  -2    0.80    2.10
   2  11  -2   -0.80    1.90
   2  11  -2    0.90    2.10
  -2 -11   2   -2.00    2.40
  -2 -11   2   -0.30    3.40
  -2 -11   2    2.10    1.50
  -2 -11   2   -0.10    1.60
  -2 -11   2   -1.00    1.90
   1  11  -2    1.10    2.70
   1  11  -2   -0.80    1.90
   1  11  -2    0.60    2.10
  -1 -11   2   -0.60    1.80
  -1 -11   2   -2.80    2.20
  -1 -11   2    2.40    5.50
   0  11  -2   11.00    3.50
   0  11  -2   14.60    4.80
   0  11  -2   10.90    3.70
   0 -11   2   13.40   11.10
   0 -11   2   10.50    4.40
   0 -11   2   12.90    3.10
   0 -11   2    7.00    3.10
  -1  11  -2    8.50    4.30
  -1  11  -2    4.70    3.10
  -1  11  -2    4.10    2.10
   1 -11   2    2.20   10.00
   1 -11   2    3.70    4.10
   1 -11   2    6.60    2.30
  -2  11  -2    3.00    3.70
  -2  11  -2    1.00    2.40
  -2  11  -2    2.00    2.10
   2 -11   2  -12.10    8.20
   2 -11   2    0.50    3.80
   2 -11   2   -0.60    2.30
  -3  11  -2    1.40    1.90
  -3  11  -2   -2.60    3.30
  -3  11  -2   -1.20    2.40
   3 -11   2    2.70    4.80
   3 -11   2    1.20    2.80
  -4  11  -2   -2.00    2.70
  -4  11  -2   -2.20    2.70
   4 -11   2    1.10    2.60
   4 -11   2   -5.90    6.00
   4 -11   2    1.40    4.90
  -5  11  -2    1.60    3.90
  -5  11  -2   -1.60    3.00
   5 -11   2   -1.80    2.80
   5 -11   2    3.70    5.10
   5 -11   2   15.70   10.50
  -6  11  -2   -3.10    3.70
  -6  11  -2    0.80    3.60
   6 -11   2  -11.40    6.90
   6 -11   2    3.90    4.00
   6 -11   2   -2.70    4.20
  -7  11  -2   -5.90    4.90
  -7  11  -2    1.90    4.10
   7 -11   2    2.40    4.40
   7 -11   2    2.60    8.70
   7 -11   2   -1.00    5.30
  14  10  -2    5.80    4.60
  14  10  -2    6.70    4.00
  14  10  -2   -5.00    2.80
 -14 -10   2    5.10    4.70
 -14 -10   2    3.60    4.80
  13  10  -2   18.80    3.80
  13  10  -2   29.10    7.60
  13  10  -2   23.00    5.30
  13  10  -2   23.50    6.40
 -13 -10   2   14.60    5.90
 -13 -10   2   20.90    6.20
  12  10  -2    0.90    2.50
  12  10  -2    7.50    3.90
  12  10  -2    1.70    2.00
 -12 -10   2    1.50    4.20
 -12 -10   2    6.90    4.80
 -12 -10   2   -1.50    3.20
  11  10  -2   10.90    2.70
  11  10  -2   13.30    4.50
  11  10  -2   16.80    4.60
 -11 -10   2   14.20    4.80
 -11 -10   2    7.50    4.50
 -11 -10   2    9.20    5.30
  10  10  -2   23.60    3.80
  10  10  -2   31.30    7.10
  10  10  -2   24.20    4.90
 -10 -10   2   25.90    6.70
 -10 -10   2   29.50    5.90
 -10 -10   2   30.80    7.20
   9  10  -2   76.49    8.20
   9  10  -2   82.99    5.90
   9  10  -2   52.39    8.70
   9  10  -2   76.19    8.70
  -9 -10   2   71.69    9.60
  -9 -10   2   88.19    8.80
  -9 -10   2   84.89    9.30
   8  10  -2   -2.10    2.10
   8  10  -2   -3.30    1.80
   8  10  -2    1.30    1.50
   8  10  -2   -2.30    2.30
  -8 -10   2    4.10    3.30
  -8 -10   2    5.80    3.40
   7  10  -2    4.50    3.10
   7  10  -2    3.40    1.70
   7  10  -2    3.40    2.50
  -7 -10   2    0.90    2.60
  -7 -10   2    1.30    2.70
  -7 -10   2    0.60    1.90
  -7 -10   2   -0.70    2.40
   6  10  -2   -2.40    1.80
   6  10  -2   -0.10    2.40
   6  10  -2    0.20    1.50
  -6 -10   2    1.60    1.70
  -6 -10   2    3.70    2.50
  -6 -10   2    0.70    2.10
  -6 -10   2    2.80    3.30
   5  10  -2   96.79    8.70
   5  10  -2   93.09    6.70
   5  10  -2  107.59    9.20
  -5 -10   2   85.89    7.70
  -5 -10   2  116.39   10.80
  -5 -10   2  105.89    9.20
  -5 -10   2  103.69    9.00
   4  10  -2   25.30    4.80
   4  10  -2   20.10    4.80
   4  10  -2   27.50    4.20
  -4 -10   2   22.50    5.30
  -4 -10   2   25.50    5.20
  -4 -10   2   29.60    6.20
   3  10  -2    4.00    2.60
   3  10  -2    3.00    2.60
   3  10  -2    8.90    2.90
  -3 -10   2    2.90    3.70
  -3 -10   2   -1.00    4.40
  -3 -10   2    2.90    2.50
   2  10  -2   12.60    3.40
   2  10  -2    9.20    3.50
   2  10  -2   10.80    3.60
  -2 -10   2   10.00    2.70
  -2 -10   2    7.20    5.70
  -2 -10   2    5.10    3.70
  -2 -10   2    8.90    3.30
  -2 -10   2    9.60    2.00
   1  10  -2    3.20    2.70
   1  10  -2    3.10    2.50
   1  10  -2    6.80    3.00
  -1 -10   2    5.60    2.50
  -1 -10   2    3.20    3.00
  -1 -10   2    4.50    1.90
  -1 -10   2   21.90    7.50
  -1 -10   2    7.40    2.40
   0  10  -2   11.40    3.40
   0  10  -2   23.10    5.80
   0  10  -2   21.20    4.90
   0 -10   2   22.10    5.40
   0 -10   2    6.30    8.60
   0 -10   2    8.90    2.80
   0 -10   2   13.00    3.50
  -1  10  -2   48.10    7.60
  -1  10  -2   43.80    7.20
  -1  10  -2   40.60    5.70
  -1  10  -2   45.10    5.60
   1 -10   2   45.00    4.80
   1 -10   2   69.99   15.60
   1 -10   2   45.10    5.40
   1 -10   2   45.10    7.80
  -2  10  -2   27.00    5.60
  -2  10  -2   15.50    4.80
  -2  10  -2   10.90    3.20
   2 -10   2   15.70    5.50
   2 -10   2   13.70    4.00
   2 -10   2   11.00    7.10
   2 -10   2   16.40    3.20
  -3  10  -2   79.99    9.50
  -3  10  -2  109.79   10.00
  -3  10  -2   89.89    6.60
   3 -10   2  108.99   11.70
   3 -10   2   88.39    8.20
   3 -10   2   70.19   12.80
  -4  10  -2   49.00    8.30
  -4  10  -2   50.89    8.20
   4 -10   2   55.79   10.10
   4 -10   2   38.60   10.10
   4 -10   2   49.99    8.00
  -5  10  -2   -0.50    2.20
  -5  10  -2   -0.40    2.90
   5 -10   2   -6.70    5.30
   5 -10   2   -0.30    2.70
   5 -10   2  -15.60    6.20
  -6  10  -2   14.70    4.80
  -6  10  -2   19.70    6.10
   6 -10   2   11.20    4.90
   6 -10   2   16.90    7.10
   6 -10   2    2.30    6.20
  -7  10  -2    5.30    3.90
  -7  10  -2   -0.20    2.90
   7 -10   2    1.90    5.10
   7 -10   2   -1.50    3.30
   7 -10   2    2.30    5.90
  -8  10  -2    3.00    3.70
   8 -10   2   -4.90    5.60
   8 -10   2    3.70    3.60
  15   9  -2   -1.50    3.40
  15   9  -2   -7.10    3.20
  15   9  -2   -3.70    3.30
  15   9  -2    0.30    3.70
  14   9  -2    0.00    2.40
  14   9  -2   -0.70    2.50
  14   9  -2    3.70    3.80
  14   9  -2    3.40    2.80
 -14  -9   2    5.00    5.00
 -14  -9   2   -1.50    3.50
  13   9  -2    3.30    2.50
  13   9  -2    2.60    3.20
  13   9  -2    5.20    3.00
  13   9  -2    2.60    2.00
 -13  -9   2    5.10    4.10
 -13  -9   2   -1.40    3.10
  12   9  -2   13.40    4.10
  12   9  -2    9.20    3.90
  12   9  -2    8.60    2.30
 -12  -9   2    7.70    3.80
  11   9  -2    2.80    2.70
  11   9  -2    4.30    1.90
  11   9  -2    3.50    3.70
 -11  -9   2    6.10    4.20
 -11  -9   2    1.50    3.00
 -11  -9   2    3.90    3.20
  10   9  -2    3.30    2.10
  10   9  -2    6.40    3.60
  10   9  -2   10.10    3.80
 -10  -9   2    0.30    3.00
 -10  -9   2    4.80    3.60
 -10  -9   2    2.80    3.20
   9   9  -2   10.80    4.30
   9   9  -2    4.70    3.00
   9   9  -2   12.80    4.30
   9   9  -2   10.40    2.50
  -9  -9   2    3.90    3.10
  -9  -9   2   16.80    5.10
  -9  -9   2    8.40    3.50
   8   9  -2    6.20    3.10
   8   9  -2    3.60    2.10
   8   9  -2    3.90    1.70
   8   9  -2    5.40    3.90
  -8  -9   2    4.90    3.00
  -8  -9   2    5.90    3.70
  -8  -9   2   13.10    4.20
   7   9  -2    7.40    3.20
   7   9  -2    6.30    2.10
   7   9  -2    4.30    2.80
  -7  -9   2    4.10    2.00
  -7  -9   2   10.80    4.20
  -7  -9   2    9.50    3.30
  -7  -9   2   11.40    4.00
   6   9  -2    0.40    1.30
   6   9  -2    1.40    2.20
   6   9  -2    2.00    2.20
  -6  -9   2   -1.40    1.90
  -6  -9   2    0.40    1.90
  -6  -9   2   -1.70    1.70
   5   9  -2   -2.20    1.40
   5   9  -2    1.30    1.60
   5   9  -2   -1.70    1.40
  -5  -9   2   -2.10    1.50
  -5  -9   2    0.90    1.80
  -5  -9   2    1.70    1.90
   4   9  -2    9.10    3.30
   4   9  -2    9.30    3.30
   4   9  -2    9.60    2.50
  -4  -9   2   11.60    2.60
  -4  -9   2   11.90    3.80
  -4  -9   2   13.20    3.80
   3   9  -2    0.00    1.90
   3   9  -2    4.10    2.60
   3   9  -2    2.80    1.80
  -3  -9   2   14.40    3.90
  -3  -9   2   12.20    4.00
   2   9  -2    2.40    1.70
   2   9  -2    3.40    2.40
   2   9  -2    0.90    1.70
  -2  -9   2    5.00    3.30
  -2  -9   2    1.90    2.00
  -2  -9   2    8.00    3.30
  -2  -9   2    7.70    1.70
   1   9  -2   19.70    4.20
   1   9  -2   32.80    4.90
   1   9  -2   39.90    5.80
  -1  -9   2   34.60    6.00
  -1  -9   2   43.90    9.70
  -1  -9   2   32.30    3.40
  -1  -9   2   31.20    4.10
  -1  -9   2   30.80    4.90
   0   9  -2   -2.00    1.40
   0   9  -2   -1.80    1.90
   0   9  -2    5.30    2.30
   0   9  -2   -0.20    2.10
   0  -9   2   -5.30    2.10
   0  -9   2    0.60    1.50
   0  -9   2    5.10    6.90
   0  -9   2   -0.50    1.40
   0  -9   2    1.00    1.50
  -1   9  -2    9.20    2.70
  -1   9  -2    9.70    3.30
  -1   9  -2    7.20    3.00
   1  -9   2   16.60    5.30
   1  -9   2    9.30    2.80
   1  -9   2    8.20    2.40
  -2   9  -2    3.90    2.60
  -2   9  -2   -0.70    1.80
  -2   9  -2   -1.70    1.60
  -2   9  -2    4.30    3.40
  -2   9  -2   -3.70    1.40
   2  -9   2    0.50    1.40
   2  -9   2   -0.20    1.70
   2  -9   2    3.30    5.00
   2  -9   2    3.50    3.70
  -3   9  -2    3.10    2.60
  -3   9  -2    7.30    2.30
  -3   9  -2   11.30    4.00
   3  -9   2   12.50    3.40
   3  -9   2   10.40    5.90
   3  -9   2   17.80    5.60
  -4   9  -2   21.20    4.70
  -4   9  -2   21.50    5.20
   4  -9   2   21.40    7.30
   4  -9   2   22.80    5.20
   4  -9   2   10.60    5.20
  -5   9  -2    1.60    2.20
  -5   9  -2    1.80    2.70
   5  -9   2    0.10    3.40
   5  -9   2   -2.10    2.40
   5  -9   2    0.40    3.70
  -6   9  -2   -3.70    2.30
  -6   9  -2    3.60    2.90
   6  -9   2    6.40    5.30
   6  -9   2    1.30    2.30
   6  -9   2    1.80    4.50
  -7   9  -2    4.00    3.90
  -7   9  -2    1.80    2.50
   7  -9   2   -3.70    3.40
   7  -9   2    2.90    3.50
   7  -9   2    2.80    5.10
  -8   9  -2    6.20    4.00
  -8   9  -2    2.80    3.40
   8  -9   2    2.20    4.10
   8  -9   2    1.10    3.70
   8  -9   2   -3.30    3.70
  -9   9  -2    8.40    8.20
  -9   9  -2    5.20    4.40
   9  -9   2   10.70    6.20
   9  -9   2  -10.90    8.90
   9  -9   2    3.60    4.30
  15   8  -2   -2.80    3.80
  15   8  -2   -4.50    3.80
  15   8  -2   -2.00    3.50
  15   8  -2   -0.80    3.30
  15   8  -2   -5.60    2.70
  15   8  -2    0.90    3.20
  15   8  -2    8.60    4.00
  14   8  -2   -2.20    2.30
  14   8  -2    0.60    2.40
  14   8  -2    1.50    2.80
  14   8  -2    0.80    3.60
  14   8  -2   -3.90    2.90
 -14  -8   2   -5.80    2.80
  13   8  -2    1.60    2.40
  13   8  -2   -4.60    2.00
  13   8  -2    4.60    2.50
  13   8  -2   11.30    4.30
  13   8  -2    3.20    3.30
 -13  -8   2    3.30    3.60
 -13  -8   2   -1.40    2.50
  12   8  -2   -2.00    2.00
  12   8  -2    0.40    2.50
  12   8  -2    0.10    1.70
  12   8  -2    2.30    2.10
 -12  -8   2   -3.10    2.70
 -12  -8   2   -3.50    2.10
  11   8  -2   59.39    8.60
  11   8  -2   61.89    5.70
  11   8  -2   61.69    5.10
  11   8  -2   68.79    7.40
  11   8  -2   59.09    5.40
 -11  -8   2  104.29   10.50
 -11  -8   2   77.99    9.40
 -11  -8   2   65.19    7.80
  10   8  -2    2.70    2.60
  10   8  -2   -0.90    1.50
  10   8  -2    3.70    1.50
  10   8  -2    0.50    1.60
  10   8  -2   -0.30    2.10
 -10  -8   2    3.50    2.60
 -10  -8   2   -2.40    2.00
 -10  -8   2    0.20    3.20
   9   8  -2   48.20    7.10
   9   8  -2   36.50    4.10
   9   8  -2   41.20    6.10
  -9  -8   2   51.89    8.40
  -9  -8   2   47.70    6.20
  -9  -8   2   47.20    8.60
   8   8  -2   31.30    3.60
   8   8  -2   26.40    4.80
   8   8  -2   24.30    3.70
   8   8  -2   18.40    4.70
  -8  -8   2   33.20    6.10
  -8  -8   2   25.30    5.60
  -8  -8   2   27.20    5.60
   7   8  -2    1.70    1.60
   7   8  -2    4.90    1.80
   7   8  -2    4.90    3.00
   7   8  -2    5.40    2.50
  -7  -8   2    4.70    2.70
  -7  -8   2    2.70    2.50
  -7  -8   2    3.50    2.40
   6   8  -2    0.00    1.70
   6   8  -2    0.90    1.30
  -6  -8   2    0.20    1.70
  -6  -8   2    1.10    2.10
  -6  -8   2   -1.70    1.10
  -6  -8   2   -1.30    1.50
   5   8  -2    0.40    1.90
   5   8  -2   -0.60    1.00
   5   8  -2    1.70    2.00
   5   8  -2    2.40    2.10
  -5  -8   2    1.40    1.40
  -5  -8   2    0.70    1.90
  -5  -8   2   -0.20    1.30
   4   8  -2  117.79    6.90
   4   8  -2  126.89    8.80
   4   8  -2  112.59    8.50
   4   8  -2   86.39    8.00
  -4  -8   2  119.69    9.90
  -4  -8   2  142.99    9.00
  -4  -8   2  112.29    7.70
  -4  -8   2  124.49    9.10
   3   8  -2   14.10    3.70
   3   8  -2   18.10    3.10
   3   8  -2   16.40    3.70
  -3  -8   2   12.30    3.50
  -3  -8   2   12.90    3.00
  -3  -8   2   11.20    4.10
  -3  -8   2   15.90    2.90
   2   8  -2  319.87   16.60
   2   8  -2  325.27   15.80
   2   8  -2  330.87   15.20
  -2  -8   2  317.97   12.50
  -2  -8   2  328.27   16.60
  -2  -8   2  305.17   14.60
  -2  -8   2  344.57   15.80
  -2  -8   2  332.67   17.80
  -2  -8   2  299.67   12.30
   1   8  -2   68.59    5.60
   1   8  -2   60.09    5.50
   1   8  -2   52.89    6.10
   1   8  -2   60.79    5.50
  -1  -8   2   51.39    6.80
  -1  -8   2   58.69    4.40
  -1  -8   2   57.99    5.30
  -1  -8   2   55.29    4.10
   0   8  -2  125.59    8.00
   0   8  -2  126.19    8.10
   0   8  -2  138.99   11.30
   0   8  -2  141.59    9.10
   0  -8   2  130.89    7.70
   0  -8   2  105.29    7.80
   0  -8   2  114.99    7.20
  -1   8  -2    5.10    2.60
  -1   8  -2    0.00    1.20
  -1   8  -2   -0.60    1.50
   1  -8   2   -1.60    1.40
   1  -8   2   -5.10    3.30
   1  -8   2    2.60    1.60
   1  -8   2    1.60    3.50
   1  -8   2    4.40    2.00
  -2   8  -2    5.20    2.20
  -2   8  -2   14.70    4.20
  -2   8  -2   19.40    4.80
  -2   8  -2   10.20    2.30
   2  -8   2    3.50    1.90
   2  -8   2   -3.70    2.90
   2  -8   2    9.10    3.00
   2  -8   2    5.30    4.50
  -3   8  -2   16.40    4.30
  -3   8  -2   14.80    2.90
  -3   8  -2   12.70    4.10
   3  -8   2    9.50    5.30
   3  -8   2   11.90    4.00
   3  -8   2   11.20    5.40
  -4   8  -2   11.50    4.20
  -4   8  -2    2.70    2.80
   4  -8   2   11.60    3.70
   4  -8   2   12.50    4.70
   4  -8   2    3.50    3.80
  -5   8  -2   10.70    4.40
  -5   8  -2    4.30    3.30
   5  -8   2    7.70    4.00
   5  -8   2    5.00    4.50
   5  -8   2    9.90    3.70
  -6   8  -2   31.10    6.30
  -6   8  -2   49.00    8.80
   6  -8   2   38.40    7.30
   6  -8   2   19.60    6.50
   6  -8   2   29.60    7.20
  -7   8  -2   -0.20    2.40
  -7   8  -2   -2.20    2.40
   7  -8   2    4.30    3.60
   7  -8   2    3.20    3.80
   7  -8   2    2.90    4.80
  -8   8  -2    2.70    3.20
  -8   8  -2   -4.30    2.40
   8  -8   2    3.80    3.40
   8  -8   2    0.60    2.40
   8  -8   2    2.50    4.60
  -9   8  -2   34.80    7.10
  -9   8  -2   39.60    8.30
   9  -8   2   29.00    7.10
   9  -8   2   31.80    7.80
   9  -8   2   21.90    7.60
 -10   8  -2   12.20    5.50
 -10   8  -2   14.30    6.40
  10  -8   2  -12.60    4.60
  10  -8   2    7.70    4.80
  15   7  -2    5.40    4.50
  15   7  -2   -0.90    3.20
  15   7  -2    2.70    3.50
  15   7  -2    4.80    4.20
  15   7  -2   -2.40    2.80
  15   7  -2    1.00    3.70
  15   7  -2   -4.80    3.10
  14   7  -2    5.60    2.70
  14   7  -2   -3.50    2.70
  14   7  -2    1.70    3.80
  14   7  -2   -0.40    2.50
  14   7  -2   -2.70    2.20
  14   7  -2    3.10    3.20
  13   7  -2    2.70    2.60
  13   7  -2    2.10    2.60
  13   7  -2    2.60    2.40
  13   7  -2   -0.50    2.30
  13   7  -2   -0.40    3.10
 -13  -7   2    0.80    3.20
  12   7  -2    1.60    2.90
  12   7  -2    0.60    2.10
  12   7  -2    1.20    1.90
  12   7  -2   -3.20    2.30
 -12  -7   2    2.30    2.70
 -12  -7   2   -1.20    2.90
  11   7  -2    1.40    2.50
  11   7  -2    1.10    1.70
  11   7  -2    4.30    2.00
 -11  -7   2   -0.40    2.40
 -11  -7   2   -0.50    2.40
 -11  -7   2    0.30    2.50
  10   7  -2    9.50    4.10
  10   7  -2    4.00    1.90
  10   7  -2    3.90    1.80
  10   7  -2    4.20    2.40
 -10  -7   2    3.60    3.40
 -10  -7   2    8.40    3.60
   9   7  -2   -1.20    1.50
   9   7  -2    3.00    1.80
   9   7  -2    1.90    1.90
   9   7  -2   -1.10    1.10
   9   7  -2    2.10    1.30
  -9  -7   2    1.10    2.60
  -9  -7   2    1.00    2.30
  -9  -7   2   -2.80    1.80
   8   7  -2   22.10    2.50
   8   7  -2   22.60    4.50
   8   7  -2   22.90    3.70
   8   7  -2   18.10    4.00
   8   7  -2   27.40    3.30
  -8  -7   2   28.70    5.30
  -8  -7   2   28.10    6.10
  -8  -7   2   33.60    7.00
   7   7  -2    0.40    1.30
   7   7  -2   -0.70    1.20
   7   7  -2    3.30    2.30
   7   7  -2    0.50    1.60
  -7  -7   2    2.40    2.50
  -7  -7   2    1.90    1.70
   6   7  -2    1.80    1.50
   6   7  -2    2.00    1.30
   6   7  -2   -0.40    1.20
   6   7  -2    0.20    1.50
  -6  -7   2   -1.50    1.60
  -6  -7   2    3.10    2.30
  -6  -7   2    1.90    1.20
  -6  -7   2   -0.30    1.40
   5   7  -2    2.40    1.80
   5   7  -2    3.40    1.50
   5   7  -2    5.40    2.30
   5   7  -2    3.20    2.60
  -5  -7   2    3.00    1.50
  -5  -7   2    3.70    2.30
  -5  -7   2    4.30    2.00
  -5  -7   2    5.70    2.80
   4   7  -2   -0.30    1.00
   4   7  -2   -0.10    1.30
   4   7  -2    0.00    1.30
   4   7  -2   -2.50    1.30
  -4  -7   2    0.20    1.60
  -4  -7   2   -0.30    1.00
  -4  -7   2   -1.40    1.30
  -4  -7   2   -0.30    1.30
   3   7  -2    1.80    1.30
   3   7  -2    5.40    2.10
   3   7  -2    3.50    1.80
   3   7  -2    2.70    2.00
  -3  -7   2    3.00    1.50
  -3  -7   2   -0.30    1.60
  -3  -7   2    2.80    1.70
  -3  -7   2    2.70    2.10
   2   7  -2    2.50    1.90
   2   7  -2    1.00    1.20
   2   7  -2    3.20    1.80
   2   7  -2    2.60    1.60
   2   7  -2    4.90    2.00
   2   7  -2    4.00    1.80
  -2  -7   2    3.30    1.40
  -2  -7   2    5.80    2.30
  -2  -7   2    2.60    0.90
  -2  -7   2    4.70    1.20
  -2  -7   2    3.10    2.10
  -2  -7   2    0.10    2.40
   1   7  -2   18.10    3.30
   1   7  -2   11.80    3.00
   1   7  -2   18.70    3.40
   1   7  -2   19.60    3.50
   1   7  -2   15.90    3.90
   1   7  -2   12.80    2.70
  -1  -7   2   19.70    2.20
  -1  -7   2   16.20    3.20
  -1  -7   2   16.70    4.40
  -1  -7   2   16.00    2.90
  -1  -7   2   17.00    4.60
  -1  -7   2   15.70    2.90
   0   7  -2   51.89    4.50
   0   7  -2   54.89    5.70
   0   7  -2   51.29    5.10
   0   7  -2   53.29    4.60
   0  -7   2   50.29    4.20
   0  -7   2   53.89    4.30
   0  -7   2   48.60    7.90
   0  -7   2   47.80    4.40
   0  -7   2   53.79    6.40
  -1   7  -2   13.80    2.70
  -1   7  -2   16.80    3.10
  -1   7  -2   18.10    3.80
  -1   7  -2   13.40    3.00
   1  -7   2   10.70    4.10
   1  -7   2   14.10    3.00
   1  -7   2   13.90    4.70
   1  -7   2   10.40    2.50
   1  -7   2    9.20    2.40
   1  -7   2   11.00    2.50
  -2   7  -2   -1.10    1.10
  -2   7  -2    0.60    1.60
  -2   7  -2    1.00    1.90
  -2   7  -2   -1.10    1.10
   2  -7   2    4.50    3.60
   2  -7   2    7.60    3.10
  -3   7  -2   -1.00    1.70
  -3   7  -2    0.50    1.30
  -3   7  -2    1.80    2.20
   3  -7   2   -1.90    1.00
   3  -7   2   -0.20    2.70
   3  -7   2    5.50    3.00
  -4   7  -2    0.90    2.20
  -4   7  -2   -1.40    1.50
   4  -7   2   11.60    3.80
   4  -7   2   14.70    5.00
  -5   7  -2   24.50    5.70
  -5   7  -2   35.40    6.60
   5  -7   2   23.50    5.20
   5  -7   2   26.50    7.40
   5  -7   2   27.10    6.70
  -6   7  -2    5.60    3.40
  -6   7  -2    4.20    3.10
   6  -7   2    6.60    5.10
   6  -7   2    6.70    3.20
   6  -7   2    9.90    3.80
  -7   7  -2    3.70    3.40
  -7   7  -2    6.00    3.10
   7  -7   2    6.00    3.10
   7  -7   2    7.90    3.30
   7  -7   2    5.30    3.90
  -8   7  -2    4.50    3.00
  -8   7  -2    6.20    3.00
   8  -7   2    4.80    4.50
   8  -7   2    2.60    3.30
   8  -7   2   -0.30    2.60
  -9   7  -2   -0.40    3.10
  -9   7  -2   -0.20    3.00
   9  -7   2    2.20    2.70
   9  -7   2   -4.00    2.50
   9  -7   2    4.90    4.40
 -10   7  -2    1.60    4.30
 -10   7  -2   21.10    5.80
  10  -7   2    8.90    5.00
  10  -7   2    7.10    5.20
  10  -7   2   10.80    5.70
 -11   7  -2    7.30    5.00
 -11   7  -2   -4.00    3.70
  11  -7   2   -2.10    3.80
  11  -7   2   -5.00    3.20
  15   6  -2   -1.00    3.10
  15   6  -2    2.90    3.20
  15   6  -2    1.30    3.70
  15   6  -2   -3.70    2.90
  15   6  -2    0.30    3.00
  15   6  -2    7.50    3.40
  15   6  -2   -0.80    3.00
  14   6  -2    2.60    4.00
  14   6  -2    1.10    3.20
  14   6  -2    2.20    3.70
  14   6  -2    4.10    2.70
  14   6  -2    3.80    3.30
  14   6  -2    3.80    3.40
  14   6  -2   17.70    5.00
  13   6  -2   24.00    5.70
  13   6  -2   33.90    6.00
  13   6  -2   24.30    6.20
  13   6  -2   25.70    5.30
  13   6  -2   28.40    6.00
  13   6  -2   29.20    5.30
  12   6  -2    8.10    3.20
  12   6  -2    7.70    3.00
  12   6  -2    5.30    2.50
  12   6  -2   10.30    4.10
  12   6  -2    7.10    3.30
 -12  -6   2    7.70    4.20
  11   6  -2    0.80    2.00
  11   6  -2   -2.60    1.50
  11   6  -2    0.90    1.60
  11   6  -2   -0.90    2.70
 -11  -6   2   -0.80    2.40
 -11  -6   2    0.80    2.50
  10   6  -2   17.50    3.60
  10   6  -2    9.70    3.30
  10   6  -2   14.60    3.10
  10   6  -2   20.60    4.60
 -10  -6   2   12.30    4.00
 -10  -6   2   10.80    4.30
 -10  -6   2   18.20    5.40
   9   6  -2    4.20    2.50
   9   6  -2    2.00    1.80
   9   6  -2    3.60    1.90
   9   6  -2    0.80    1.90
   9   6  -2    2.40    1.50
  -9  -6   2    3.30    2.70
  -9  -6   2    2.50    2.30
  -9  -6   2    0.10    1.90
   8   6  -2   -0.10    1.60
   8   6  -2    1.70    1.40
   8   6  -2   -0.20    1.70
   8   6  -2    1.60    1.20
   8   6  -2   -2.40    1.20
   8   6  -2   -0.30    1.40
  -8  -6   2   -0.50    1.60
  -8  -6   2    1.70    2.40
  -8  -6   2   -1.70    1.60
   7   6  -2    4.90    1.40
   7   6  -2    3.90    2.00
   7   6  -2    4.70    1.70
   7   6  -2    2.70    1.80
   7   6  -2    2.50    2.00
  -7  -6   2    3.40    2.50
  -7  -6   2    5.20    2.40
  -7  -6   2    8.20    3.30
   6   6  -2   29.30    3.10
   6   6  -2   26.80    3.00
   6   6  -2   23.30    4.10
   6   6  -2   23.20    4.20
   6   6  -2   23.30    4.30
  -6  -6   2   27.00    4.90
  -6  -6   2   27.50    4.40
  -6  -6   2   27.50    5.20
   5   6  -2   34.40    3.20
   5   6  -2   36.80    5.30
   5   6  -2   24.00    3.10
   5   6  -2   24.90    4.30
  -5  -6   2   28.80    3.00
  -5  -6   2   30.80    5.00
  -5  -6   2   34.40    3.90
  -5  -6   2   36.80    4.50
   4   6  -2    1.10    1.80
   4   6  -2    4.10    1.80
   4   6  -2    4.70    1.50
   4   6  -2    0.60    1.30
  -4  -6   2    1.80    1.80
  -4  -6   2    0.40    1.50
  -4  -6   2    5.50    2.10
  -4  -6   2    1.40    1.60
  -4  -6   2    0.60    1.00
   3   6  -2   64.49    4.60
   3   6  -2   59.49    6.00
   3   6  -2   70.89    5.70
   3   6  -2   70.99    5.50
   3   6  -2   66.59    5.40
   3   6  -2   65.09    5.50
   3   6  -2   57.49    5.60
  -3  -6   2   68.69    5.30
  -3  -6   2   67.49    5.60
  -3  -6   2   62.49    4.50
  -3  -6   2   61.49    5.30
  -3  -6   2   65.09    6.20
   2   6  -2   89.99    5.60
   2   6  -2   81.49    6.00
   2   6  -2   82.79    6.10
   2   6  -2   78.99    5.80
   2   6  -2   83.79    5.90
   2   6  -2   90.99    6.50
  -2  -6   2   93.49    6.40
  -2  -6   2   91.59    6.50
  -2  -6   2   84.99    6.40
  -2  -6   2   91.19    5.70
  -2  -6   2   90.09    7.20
   1   6  -2   24.20    4.40
   1   6  -2   17.90    3.00
   1   6  -2   21.50    3.40
   1   6  -2    9.30    3.70
   1   6  -2   19.10    3.40
  -1  -6   2   16.00    2.20
  -1  -6   2   16.90    4.70
  -1  -6   2   15.90    3.00
  -1  -6   2   16.50    3.00
  -1  -6   2   18.50    3.00
  -1  -6   2   16.10    2.20
  -1  -6   2   19.20    4.40
   0   6  -2   24.20    3.60
   0   6  -2   25.30    4.10
   0   6  -2   35.00    4.20
   0   6  -2   25.90    3.10
   0   6  -2   35.80    3.40
   0  -6   2   22.70    3.40
   0  -6   2   33.50    5.80
   0  -6   2   19.80    4.70
   0  -6   2   26.40    3.10
   0  -6   2   24.70    2.90
   0  -6   2   27.50    2.90
  -1   6  -2  107.09    7.60
  -1   6  -2  103.69    6.70
  -1   6  -2  102.09    7.20
  -1   6  -2  107.49    6.10
  -1   6  -2   92.49    5.80
   1  -6   2   95.29    8.00
   1  -6   2   94.69    5.50
   1  -6   2   96.39    5.70
   1  -6   2   86.09    8.50
   1  -6   2   90.99    6.00
  -2   6  -2   31.30    4.70
  -2   6  -2   39.40    4.40
  -2   6  -2   32.00    4.80
  -2   6  -2   33.10    3.10
  -2   6  -2   32.60    3.20
   2  -6   2   37.30    3.20
   2  -6   2   34.30    4.80
   2  -6   2   27.70    6.60
   2  -6   2   25.20    4.40
   2  -6   2   33.40    3.00
  -3   6  -2   76.79    6.90
  -3   6  -2   76.69    4.70
  -3   6  -2   86.09    7.20
  -3   6  -2   75.99    6.80
   3  -6   2   77.09    4.70
   3  -6   2   45.70    8.50
   3  -6   2   86.59    7.60
   3  -6   2   77.39    4.50
  -4   6  -2   28.50    5.40
  -4   6  -2   20.90    4.70
  -4   6  -2   25.30    4.80
   4  -6   2    8.90    3.70
   4  -6   2   17.80    5.20
  -5   6  -2   36.30    5.80
  -5   6  -2   49.30    7.50
  -5   6  -2   54.99    6.60
   5  -6   2   36.20    7.80
   5  -6   2   42.70    7.70
  -6   6  -2    1.50    2.00
  -6   6  -2   -0.90    2.20
  -6   6  -2    2.50    3.10
   6  -6   2    1.20    2.00
   6  -6   2    2.60    3.20
  -7   6  -2    6.70    3.50
  -7   6  -2    8.40    3.60
   7  -6   2    8.20    4.00
   7  -6   2    4.10    3.40
  -8   6  -2   -0.40    2.50
  -8   6  -2    1.00    3.00
   8  -6   2    2.80    2.80
   8  -6   2   -1.00    3.00
   8  -6   2    3.80    3.00
  -9   6  -2    4.70    3.70
  -9   6  -2   -1.40    2.60
   9  -6   2    3.90    3.20
   9  -6   2    7.20    3.30
   9  -6   2    7.40    4.10
 -10   6  -2    0.40    3.20
 -10   6  -2    3.60    5.90
  10  -6   2   -2.30    3.80
  10  -6   2    4.30    3.60
  10  -6   2   -1.90    3.00
 -11   6  -2   -0.10    3.10
 -11   6  -2   -6.90    3.10
  11  -6   2    1.40    4.30
  11  -6   2   -2.20    3.70
  11  -6   2    0.10    3.10
  15   5  -2    2.30    2.90
  15   5  -2   -2.10    2.70
  15   5  -2   -0.80    2.90
  15   5  -2    3.40    3.70
  15   5  -2    2.70    3.60
  15   5  -2   -2.00    3.00
  15   5  -2   -2.60    3.10
  14   5  -2    2.40    3.60
  14   5  -2   -0.30    2.60
  14   5  -2    1.80    3.20
  14   5  -2    0.80    2.40
  14   5  -2    3.70    3.40
  14   5  -2   -0.80    2.70
  13   5  -2    3.40    3.50
  13   5  -2    9.10    3.10
  13   5  -2    4.00    3.00
  13   5  -2    5.30    3.20
  13   5  -2    7.60    3.40
  13   5  -2    5.30    3.10
  13   5  -2    6.30    2.90
  12   5  -2    1.60    2.20
  12   5  -2    0.70    2.00
  12   5  -2    2.60    2.20
  12   5  -2    6.20    3.00
  12   5  -2   -1.10    2.50
  12   5  -2    2.20    2.70
  12   5  -2    4.50    2.70
  11   5  -2   -1.90    1.60
  11   5  -2    1.10    1.90
  11   5  -2    1.70    2.20
  11   5  -2    1.00    1.80
  11   5  -2    1.00    1.70
 -11  -5   2   -3.00    2.30
 -11  -5   2    1.80    2.50
  10   5  -2    2.80    2.20
  10   5  -2    0.80    1.60
  10   5  -2    0.30    1.70
  10   5  -2    1.90    1.90
 -10  -5   2    0.40    1.80
 -10  -5   2    6.60    3.10
   9   5  -2   21.70    4.30
   9   5  -2   27.50    5.00
   9   5  -2   14.80    3.10
   9   5  -2   16.50    3.20
  -9  -5   2   26.90    5.10
  -9  -5   2   21.70    5.20
  -9  -5   2   26.50    6.00
   8   5  -2    6.80    2.60
   8   5  -2    8.00    2.80
   8   5  -2    8.50    2.40
   8   5  -2    9.90    2.40
   8   5  -2   11.70    3.10
   8   5  -2    9.20    2.40
  -8  -5   2    9.70    3.10
  -8  -5   2   12.90    3.80
  -8  -5   2   13.40    4.10
   7   5  -2    2.00    1.20
   7   5  -2   -2.00    1.10
   7   5  -2    0.00    1.30
   7   5  -2    0.50    1.20
   7   5  -2    1.20    1.20
   7   5  -2   -0.80    1.10
   7   5  -2   -0.10    1.60
  -7  -5   2    2.10    1.80
  -7  -5   2    1.40    1.80
  -7  -5   2    2.80    2.20
   6   5  -2    1.10    1.10
   6   5  -2    1.30    1.00
   6   5  -2    0.30    1.00
   6   5  -2   -2.10    1.10
   6   5  -2    2.60    1.20
   6   5  -2   -0.80    0.70
   6   5  -2    1.10    1.20
  -6  -5   2    0.90    1.60
  -6  -5   2    0.40    1.40
  -6  -5   2    0.30    1.40
   5   5  -2   13.40    3.60
   5   5  -2   15.20    3.20
   5   5  -2   12.20    2.70
   5   5  -2    9.90    1.40
   5   5  -2   10.00    2.20
   5   5  -2   12.30    3.10
   5   5  -2    9.00    2.60
   5   5  -2   12.00    2.20
   5   5  -2   10.90    1.60
  -5  -5   2   13.30    3.30
  -5  -5   2   18.70    3.30
  -5  -5   2   11.70    3.20
  -5  -5   2   13.60    2.50
  -5  -5   2   18.60    3.60
   4   5  -2   32.30    3.60
   4   5  -2   25.50    3.50
   4   5  -2   30.30    3.40
   4   5  -2   31.40    3.10
   4   5  -2   33.50    3.00
   4   5  -2   37.80    4.00
   4   5  -2   33.80    3.90
  -4  -5   2   30.60    3.60
  -4  -5   2   33.30    3.50
  -4  -5   2   38.00    4.40
  -4  -5   2   32.30    3.00
  -4  -5   2   35.50    4.00
   3   5  -2   18.10    3.40
   3   5  -2   22.00    2.50
   3   5  -2   20.50    3.60
   3   5  -2   35.90    4.20
  -3  -5   2   15.50    2.70
  -3  -5   2   20.00    3.30
  -3  -5   2   22.90    3.30
  -3  -5   2   25.70    4.50
  -3  -5   2   18.60    2.60
   2   5  -2   57.79    4.70
   2   5  -2   62.19    4.20
   2   5  -2   52.79    4.40
   2   5  -2   62.79    4.70
   2   5  -2   64.39    5.10
  -2  -5   2   60.69    4.80
  -2  -5   2   58.09    4.20
   1   5  -2   61.09    4.40
   1   5  -2   41.00    3.80
   1   5  -2   43.70    3.80
   1   5  -2   49.70    4.00
   1   5  -2   53.69    4.40
   1   5  -2   43.60    4.30
  -1  -5   2   44.00    2.80
  -1  -5   2   41.70    3.60
  -1  -5   2   45.40    3.90
   0   5  -2  170.68    8.30
   0   5  -2  163.58    8.20
   0   5  -2  130.99   10.30
   0   5  -2  167.68    8.80
   0   5  -2  203.98   10.50
   0   5  -2  169.98    9.10
   0   5  -2  170.48    9.20
   0  -5   2  184.48   11.00
   0  -5   2  161.58   10.20
   0  -5   2  163.48    7.90
   0  -5   2  166.68    7.80
   0  -5   2  163.08    8.60
   0  -5   2  160.48    8.20
   0  -5   2  165.28    8.90
  -1   5  -2   12.00    2.80
  -1   5  -2    0.20    1.30
  -1   5  -2    1.50    1.50
  -1   5  -2    4.40    1.90
  -1   5  -2    0.20    1.10
  -1   5  -2    9.30    1.80
  -1   5  -2    1.30    1.10
   1  -5   2    0.30    0.90
   1  -5   2    1.70    1.20
   1  -5   2    0.90    1.00
   1  -5   2    0.00    1.10
   1  -5   2    0.50    1.40
   1  -5   2    7.90    3.10
  -2   5  -2    7.80    1.60
  -2   5  -2    6.60    1.60
  -2   5  -2   11.30    3.20
  -2   5  -2    8.00    2.70
  -2   5  -2    8.50    2.90
  -2   5  -2    6.40    2.10
  -2   5  -2    5.20    2.00
   2  -5   2    2.90    1.60
   2  -5   2    1.50    1.60
   2  -5   2    8.10    1.60
   2  -5   2    4.30    2.90
   2  -5   2    4.20    2.00
   2  -5   2    8.30    2.70
  -3   5  -2    1.80    1.80
  -3   5  -2    4.60    1.40
  -3   5  -2    1.70    2.00
  -3   5  -2    4.20    2.00
   3  -5   2    3.50    2.10
   3  -5   2    4.00    1.30
   3  -5   2    1.70    2.20
  -4   5  -2   85.69    7.20
  -4   5  -2   70.89    6.70
  -4   5  -2   59.89    6.10
   4  -5   2   56.39    6.90
   4  -5   2   72.99    6.80
  -5   5  -2   25.20    5.10
  -5   5  -2   25.10    5.20
  -5   5  -2   21.90    4.20
   5  -5   2   20.10    4.90
   5  -5   2   21.40    5.00
  -6   5  -2   18.90    4.90
  -6   5  -2   17.10    4.10
  -6   5  -2   20.10    5.10
   6  -5   2   20.80    5.00
   6  -5   2   13.10    4.10
  -7   5  -2    1.70    2.10
  -7   5  -2   -0.70    1.80
  -7   5  -2    2.50    2.80
   7  -5   2    0.90    2.30
   7  -5   2   -2.00    1.60
  -8   5  -2    0.40    2.00
  -8   5  -2    0.30    2.20
  -8   5  -2    2.30    2.50
   8  -5   2   -1.10    1.90
   8  -5   2    0.70    2.50
  -9   5  -2   -3.70    4.00
  -9   5  -2   -4.10    1.90
   9  -5   2    0.70    2.70
   9  -5   2   -5.00    2.00
 -10   5  -2   10.80    4.60
 -10   5  -2    5.10    3.20
  10  -5   2    9.70    4.80
  10  -5   2    4.30    3.50
  10  -5   2    4.40    3.60
 -11   5  -2   13.40    5.30
 -11   5  -2    1.60    3.90
  11  -5   2   11.00    4.30
  11  -5   2    0.50    2.80
  11  -5   2   10.80    5.00
 -12   5  -2    4.80    4.00
 -12   5  -2    6.90    4.80
  12  -5   2    6.20    4.80
  15   4  -2   16.30    5.30
  15   4  -2    5.00    3.90
  15   4  -2   11.70    5.20
  15   4  -2   17.80    5.70
  15   4  -2    9.30    4.60
  15   4  -2    7.30    3.80
  15   4  -2    7.10    3.70
  14   4  -2   -1.80    2.30
  14   4  -2   -3.30    2.30
  14   4  -2   -0.60    2.90
  14   4  -2   -1.70    2.20
  14   4  -2   -3.00    3.00
  14   4  -2   -0.20    3.00
  13   4  -2   20.40    5.50
  13   4  -2   28.80    5.70
  13   4  -2   17.20    5.30
  13   4  -2   31.30    6.10
  13   4  -2   17.90    4.60
  13   4  -2   13.00    3.80
  13   4  -2   15.90    4.90
  12   4  -2   -2.30    2.00
  12   4  -2    0.10    2.00
  12   4  -2    0.10    2.00
  12   4  -2    2.70    2.80
  12   4  -2    3.90    2.50
  12   4  -2   -1.10    2.10
  12   4  -2    0.90    2.20
  11   4  -2    6.10    3.20
  11   4  -2    8.90    3.10
  11   4  -2    4.10    2.90
  11   4  -2    2.90    1.90
  11   4  -2    9.90    3.20
  11   4  -2    2.00    2.20
  11   4  -2    0.90    2.10
  10   4  -2   11.10    3.70
  10   4  -2    7.80    2.70
  10   4  -2    9.80    2.80
 -10  -4   2   10.80    3.60
   9   4  -2   29.80    5.00
   9   4  -2   33.80    4.30
   9   4  -2   32.30    4.90
  -9  -4   2   36.70    7.00
  -9  -4   2   42.60    6.70
  -9  -4   2   37.50    5.10
   8   4  -2  320.97   15.00
   8   4  -2  312.67   14.90
   8   4  -2  323.27   15.80
   8   4  -2  325.87   15.10
   8   4  -2  335.37   16.40
  -8  -4   2  369.66   17.90
  -8  -4   2  351.56   18.10
  -8  -4   2  386.26   18.90
   7   4  -2    2.40    1.50
   7   4  -2   -0.20    1.40
   7   4  -2    3.00    1.60
   7   4  -2   -2.60    1.00
   7   4  -2    0.40    1.20
   7   4  -2    1.30    1.70
  -7  -4   2    2.00    2.00
  -7  -4   2    1.80    1.80
  -7  -4   2    1.60    1.80
   6   4  -2  259.77   11.90
   6   4  -2  270.87   11.60
   6   4  -2  262.77   12.90
   6   4  -2  273.17   13.50
   6   4  -2  248.58   13.10
   6   4  -2  265.07   12.80
   6   4  -2  288.47   12.30
   6   4  -2  249.58   12.30
   6   4  -2  278.47   11.70
  -6  -4   2  302.17   14.90
  -6  -4   2  286.07   13.60
  -6  -4   2  289.37   14.50
   5   4  -2   20.20    3.40
   5   4  -2   18.90    2.70
   5   4  -2   17.20    3.10
   5   4  -2   13.00    2.50
   5   4  -2   14.70    1.80
   5   4  -2   12.80    2.60
   5   4  -2   16.00    3.30
   5   4  -2   14.80    3.10
   5   4  -2   16.10    2.50
   5   4  -2   15.30    1.90
   5   4  -2   18.70    3.70
  -5  -4   2   18.10    3.70
  -5  -4   2   18.00    3.20
  -5  -4   2   15.50    3.30
   4   4  -2  359.16   15.20
   4   4  -2  362.56   12.90
   4   4  -2  354.66   12.80
   4   4  -2  364.46   14.10
   4   4  -2  361.66   15.50
   4   4  -2  326.97   15.20
   4   4  -2  341.57   14.20
   4   4  -2  328.87   16.10
  -4  -4   2  362.56   15.70
  -4  -4   2  357.16   14.60
  -4  -4   2  363.06   16.40
  -4  -4   2  395.56   16.50
   3   4  -2   27.30    3.20
   3   4  -2   30.80    3.20
   3   4  -2   22.00    2.90
   3   4  -2   26.20    2.50
   3   4  -2   29.10    3.30
   3   4  -2   23.30    2.40
  -3  -4   2   29.90    2.90
  -3  -4   2   28.30    3.50
  -3  -4   2   22.80    2.40
  -3  -4   2   33.20    3.50
  -3  -4   2   30.60    3.20
   2   4  -2   48.30    3.40
   2   4  -2   46.60    4.20
   2   4  -2   42.90    3.70
   2   4  -2   41.20    3.60
   2   4  -2   47.90    4.00
   2   4  -2   51.69    4.10
  -2  -4   2   42.30    3.40
  -2  -4   2   48.00    4.30
  -2  -4   2   38.00    3.70
  -2  -4   2   35.40    3.40
  -2  -4   2   48.00    3.30
   1   4  -2  323.07   13.30
   1   4  -2  305.27   12.70
   1   4  -2  313.07   12.60
   1   4  -2  292.67   11.30
   1   4  -2  302.97   12.70
   1   4  -2  298.27   12.60
   1   4  -2  287.37   12.50
  -1  -4   2  282.77   11.00
  -1  -4   2  301.27   12.30
  -1  -4   2  292.27   12.60
  -1  -4   2  291.87   12.80
  -1  -4   2  311.57   13.80
   0   4  -2    7.00    2.00
   0   4  -2    0.80    1.10
   0   4  -2    3.70    1.30
   0   4  -2    2.80    1.10
   0   4  -2   -0.70    1.70
   0   4  -2    2.60    1.20
   0   4  -2    0.50    1.10
   0  -4   2    2.20    1.10
   0  -4   2    3.70    1.20
   0  -4   2    1.10    1.20
   0  -4   2    3.00    1.40
   0  -4   2    5.60    2.00
   0  -4   2    3.30    1.50
  -1   4  -2   25.40    2.40
  -1   4  -2   31.00    3.60
  -1   4  -2   28.90    2.70
  -1   4  -2   27.20    3.00
  -1   4  -2   26.30    3.30
  -1   4  -2   28.50    3.30
  -1   4  -2   25.30    4.10
   1  -4   2   23.50    3.00
   1  -4   2   28.90    3.50
   1  -4   2   22.70    3.10
   1  -4   2   16.20    4.20
   1  -4   2   24.30    2.50
   1  -4   2   25.20    2.20
   1  -4   2   20.20    2.60
  -2   4  -2  203.08   11.10
  -2   4  -2  213.48   11.50
  -2   4  -2  211.28    8.60
  -2   4  -2  212.08   10.80
  -2   4  -2  211.28   10.50
  -2   4  -2  214.78   10.70
  -2   4  -2  207.68    9.00
   2  -4   2  193.48    9.90
   2  -4   2  201.08   10.80
   2  -4   2  199.78   10.60
   2  -4   2  206.98    8.30
   2  -4   2  216.78   10.40
   2  -4   2  173.78   11.60
   2  -4   2  210.78    8.80
  -3   4  -2   51.19    3.40
  -3   4  -2   46.60    5.20
  -3   4  -2   53.69    5.10
  -3   4  -2   47.10    4.80
  -3   4  -2   55.09    5.20
  -3   4  -2   51.39    4.80
   3  -4   2   55.99    5.70
   3  -4   2   51.89    3.40
   3  -4   2   52.69    5.40
   3  -4   2   56.29    4.50
   3  -4   2   49.00    4.60
   3  -4   2   40.10    4.80
  -4   4  -2   57.99    5.80
  -4   4  -2   55.59    5.60
  -4   4  -2   65.39    4.00
  -4   4  -2   65.99    5.70
   4  -4   2   58.59    3.60
   4  -4   2   52.29    5.80
   4  -4   2   64.19    6.20
   4  -4   2   53.09    4.90
  -5   4  -2   -1.00    0.90
  -5   4  -2    1.00    1.70
  -5   4  -2    1.40    1.70
  -5   4  -2   -0.20    1.40
   5  -4   2    1.60    2.00
   5  -4   2   -1.00    1.30
  -6   4  -2    1.10    2.20
  -6   4  -2   -0.40    1.60
  -6   4  -2   -0.80    1.70
   6  -4   2    3.10    2.30
   6  -4   2   -3.50    1.70
  -7   4  -2    9.40    3.80
  -7   4  -2   16.20    4.50
   7  -4   2   16.70    4.90
   7  -4   2   16.60    4.60
  -8   4  -2   12.90    4.50
  -8   4  -2    7.60    3.00
  -8   4  -2   10.70    3.90
   8  -4   2    9.60    3.80
   8  -4   2   10.90    4.80
  -9   4  -2    7.20    3.80
  -9   4  -2    0.40    2.00
  -9   4  -2   -0.30    2.40
   9  -4   2    3.70    2.80
   9  -4   2    3.90    3.30
 -10   4  -2   13.50    4.70
 -10   4  -2   16.50    5.70
  10  -4   2   16.50    5.40
  10  -4   2   21.60    5.90
 -11   4  -2    8.10    4.80
 -11   4  -2    7.20    3.90
  11  -4   2    0.00    3.30
  11  -4   2    5.50    3.30
 -12   4  -2    3.80    4.20
 -12   4  -2   10.70    4.60
  12  -4   2   -0.60    2.90
  12  -4   2    5.60    3.90
  12  -4   2   -3.70    3.30
  15   3  -2   -2.40    3.40
  15   3  -2    4.90    3.50
  15   3  -2    6.50    3.90
  15   3  -2    4.00    3.20
  15   3  -2    1.50    3.70
  15   3  -2    3.60    4.00
  14   3  -2    0.70    2.40
  14   3  -2   -2.70    2.70
  14   3  -2    2.60    2.90
  14   3  -2   -2.80    2.50
  14   3  -2    6.20    3.40
  14   3  -2    5.70    3.00
  13   3  -2   13.00    4.80
  13   3  -2   16.20    4.10
  13   3  -2    7.20    3.50
  13   3  -2   15.70    5.40
  13   3  -2    9.20    3.80
  13   3  -2   16.50    4.10
  13   3  -2   11.10    3.90
  12   3  -2    3.60    2.60
  12   3  -2   -0.80    1.90
  12   3  -2    0.30    2.40
  12   3  -2    3.70    2.60
  12   3  -2   -0.60    2.00
  12   3  -2    5.90    2.60
  12   3  -2    0.10    2.20
  11   3  -2   23.00    5.50
  11   3  -2   11.10    3.70
  11   3  -2   16.40    4.40
  11   3  -2   13.30    4.30
  11   3  -2   13.60    3.90
  11   3  -2   15.60    4.10
  11   3  -2   14.30    3.80
  10   3  -2    1.60    2.00
  10   3  -2    1.20    1.60
  10   3  -2   -1.90    1.40
  10   3  -2    1.70    1.90
  10   3  -2    1.40    1.90
  10   3  -2   -0.90    1.40
  10   3  -2   -0.60    1.50
   9   3  -2   12.80    3.60
   9   3  -2    9.90    2.90
   9   3  -2   12.90    3.30
   8   3  -2   57.79    5.50
   8   3  -2   56.79    5.30
  -8  -3   2   65.89    6.20
  -8  -3   2   67.49    6.30
  -8  -3   2   60.69    6.30
   7   3  -2   16.90    3.40
   7   3  -2   16.80    3.50
   7   3  -2   15.90    3.50
   7   3  -2   19.60    3.50
   7   3  -2   14.90    2.80
   7   3  -2   16.40    3.20
   7   3  -2   14.00    3.00
  -7  -3   2   19.20    3.70
  -7  -3   2   23.00    4.20
  -7  -3   2   26.10    4.70
  -7  -3   2   14.50    3.20
   6   3  -2    6.10    2.00
   6   3  -2    4.80    1.70
   6   3  -2    2.90    1.40
   6   3  -2    4.30    1.50
   6   3  -2    5.70    1.90
   6   3  -2    4.60    1.80
   6   3  -2    4.70    1.90
   6   3  -2    6.20    1.70
   6   3  -2    5.00    1.90
  -6  -3   2    3.80    2.10
  -6  -3   2    5.10    2.40
  -6  -3   2    7.20    2.20
  -6  -3   2    4.80    2.40
   5   3  -2    4.70    1.60
   5   3  -2    6.00    1.80
   5   3  -2    6.00    1.80
   5   3  -2    2.50    1.20
   5   3  -2    3.50    1.50
   5   3  -2    4.00    1.40
   5   3  -2    4.70    1.40
  -5  -3   2    1.60    1.30
  -5  -3   2    6.10    1.80
  -5  -3   2    3.40    1.70
  -5  -3   2    3.40    1.80
   4   3  -2    4.00    1.60
   4   3  -2    3.10    1.00
   4   3  -2    3.70    1.40
   4   3  -2    4.00    1.70
   4   3  -2    3.60    1.20
   4   3  -2    2.50    1.20
   4   3  -2    1.00    1.20
   4   3  -2    4.10    1.50
   4   3  -2    2.10    1.00
   4   3  -2    2.20    0.90
  -4  -3   2    4.40    1.50
  -4  -3   2    4.40    1.90
  -4  -3   2    4.90    2.00
  -4  -3   2    3.30    1.70
   3   3  -2   11.40    1.80
   3   3  -2    8.10    1.70
   3   3  -2    8.00    2.00
   3   3  -2    8.20    2.00
   3   3  -2    9.40    1.20
   3   3  -2   12.50    2.00
   3   3  -2   13.10    2.60
   3   3  -2   12.50    1.20
  -3  -3   2    8.70    2.10
  -3  -3   2    8.00    1.60
  -3  -3   2   10.90    1.90
  -3  -3   2   11.80    2.20
  -3  -3   2   10.80    2.40
  -3  -3   2   11.90    2.50
   2   3  -2    7.90    1.90
   2   3  -2    9.60    1.60
   2   3  -2    8.40    1.80
   2   3  -2    8.20    1.90
   2   3  -2    7.60    1.70
   2   3  -2    6.20    1.40
  -2  -3   2    7.60    1.90
  -2  -3   2    9.70    1.70
  -2  -3   2    6.80    1.50
  -2  -3   2   12.40    2.70
  -2  -3   2    7.20    1.50
   1   3  -2   66.19    4.10
   1   3  -2   75.69    4.20
   1   3  -2   63.19    5.10
   1   3  -2   68.59    4.20
   1   3  -2   70.89    3.10
   1   3  -2   64.69    4.00
   1   3  -2   69.59    4.20
  -1  -3   2   72.99    5.10
  -1  -3   2   63.19    4.20
  -1  -3   2   62.19    2.90
  -1  -3   2   70.79    4.30
  -1  -3   2   69.79    4.00
   0   3  -2   26.60    3.10
   0   3  -2   32.90    2.50
   0   3  -2   33.80    2.60
   0   3  -2   31.90    2.40
   0   3  -2   24.30    3.30
   0   3  -2   32.70    3.70
   0   3  -2   27.30    2.40
   0  -3   2   27.70    2.70
   0  -3   2   35.90    2.80
   0  -3   2   28.20    3.70
   0  -3   2   33.60    3.00
   0  -3   2   29.20    2.30
   0  -3   2   25.90    2.70
  -1   3  -2   13.10    2.60
  -1   3  -2   16.80    1.90
  -1   3  -2   20.40    3.40
  -1   3  -2   17.20    2.70
  -1   3  -2   14.50    2.40
  -1   3  -2    9.90    2.10
  -1   3  -2   14.80    1.60
   1  -3   2   13.10    2.10
   1  -3   2   13.30    2.30
   1  -3   2   15.30    1.60
   1  -3   2   19.00    3.90
   1  -3   2   12.90    2.20
   1  -3   2   13.90    2.00
   1  -3   2   11.40    1.90
  -2   3  -2    1.40    1.30
  -2   3  -2    0.60    1.10
  -2   3  -2    1.50    1.30
  -2   3  -2    1.00    1.40
  -2   3  -2    0.20    0.90
  -2   3  -2    0.40    1.30
   2  -3   2    2.90    1.30
   2  -3   2    1.00    0.80
   2  -3   2   -0.50    0.90
   2  -3   2    1.20    1.40
   2  -3   2   -0.40    1.00
   2  -3   2    1.10    1.10
  -3   3  -2    0.60    0.80
  -3   3  -2    2.50    1.40
  -3   3  -2    0.20    1.20
  -3   3  -2   -2.40    0.90
  -3   3  -2    0.80    1.20
  -3   3  -2    0.50    1.10
   3  -3   2    0.70    1.00
   3  -3   2   -1.20    0.90
  -4   3  -2    0.70    1.30
  -4   3  -2    1.00    1.40
  -4   3  -2    1.30    0.90
  -4   3  -2    1.50    1.60
  -4   3  -2    1.90    1.60
   4  -3   2    1.60    1.30
   4  -3   2   -0.20    1.50
   4  -3   2    1.40    1.30
   4  -3   2    0.30    0.80
   4  -3   2    0.20    1.30
  -5   3  -2   15.20    3.60
  -5   3  -2   13.80    2.40
  -5   3  -2   12.70    3.20
  -5   3  -2   16.60    3.80
   5  -3   2   12.80    3.20
   5  -3   2   11.10    2.40
   5  -3   2   12.40    2.20
   5  -3   2   16.30    3.70
  -6   3  -2    0.20    1.60
  -6   3  -2    1.70    2.50
  -6   3  -2    1.30    1.50
   6  -3   2   -1.40    2.00
   6  -3   2    3.60    1.20
   6  -3   2    1.20    1.20
   6  -3   2    0.00    1.60
  -7   3  -2   14.70    3.90
  -7   3  -2   16.80    4.00
  -7   3  -2   19.50    4.90
   7  -3   2   16.20    2.70
   7  -3   2   15.30    2.40
   7  -3   2   15.30    4.10
   7  -3   2   23.80    6.40
  -8   3  -2   -0.40    1.70
  -8   3  -2    4.00    2.80
   8  -3   2   -2.30    1.60
   8  -3   2    0.90    1.10
   8  -3   2   -0.80    1.30
   8  -3   2    0.50    1.90
  -9   3  -2   -3.60    2.00
  -9   3  -2    1.10    2.20
  -9   3  -2    6.40    3.70
   9  -3   2    4.20    2.90
   9  -3   2   -0.70    1.90
   9  -3   2    2.20    1.40
 -10   3  -2    1.80    3.40
 -10   3  -2    7.40    3.50
 -10   3  -2    2.70    2.90
  10  -3   2    3.20    3.00
  10  -3   2   -0.90    2.30
 -11   3  -2   -1.60    2.60
 -11   3  -2   -1.70    2.40
  11  -3   2   -1.10    3.00
  11  -3   2   -2.00    2.20
  11  -3   2    2.20    2.30
 -12   3  -2    4.30    3.80
 -12   3  -2    2.60    3.10
  12  -3   2    7.30    4.10
  12  -3   2    6.70    4.60
  12  -3   2   -2.00    2.90
 -13   3  -2   -1.60    3.70
 -13   3  -2   -0.60    3.50
  13  -3   2    0.80    3.80
  13  -3   2    0.50    4.20
  13  -3   2    2.20    3.10
  15   2  -2   -1.90    3.10
  15   2  -2   -0.10    3.30
  15   2  -2   -0.10    2.90
  15   2  -2    9.60    5.00
  15   2  -2   -7.00    3.10
  15   2  -2   -8.10    3.50
  15   2  -2   -4.90    2.90
  14   2  -2    1.50    6.10
  14   2  -2    1.70    3.40
  14   2  -2   -2.00    2.90
  14   2  -2    0.60    3.80
  14   2  -2    5.90    2.70
  14   2  -2    1.50    3.60
  14   2  -2    5.70    3.00
  13   2  -2  135.39   11.20
  13   2  -2  118.59   10.90
  13   2  -2  122.89   19.00
  13   2  -2  128.89   10.70
  13   2  -2  125.89    9.90
  13   2  -2  128.69   10.10
  13   2  -2  110.89   11.10
  12   2  -2   -0.70    2.30
  12   2  -2    2.00    2.30
  12   2  -2   -1.90    2.00
  12   2  -2    4.50    3.00
  12   2  -2    3.60    2.60
  11   2  -2   14.00    3.70
  11   2  -2   10.50    3.80
  11   2  -2   12.10    4.20
  11   2  -2   13.60    4.50
  11   2  -2   12.40    4.00
 -11  -2   2   14.40    3.90
 -11  -2   2   10.20    3.70
  10   2  -2   87.39    8.00
  10   2  -2   90.99    8.30
  10   2  -2   87.49    8.00
  10   2  -2   92.39    7.50
 -10  -2   2  101.19    8.40
 -10  -2   2  100.69    8.50
   9   2  -2   43.70    6.90
   9   2  -2   42.90    5.00
   9   2  -2   45.20    5.60
   9   2  -2   47.10    5.70
  -9  -2   2   47.60    6.60
  -9  -2   2   45.30    5.50
  -9  -2   2   46.60    5.40
   8   2  -2  268.77   14.60
   8   2  -2  286.57   14.80
  -8  -2   2  290.47   14.80
  -8  -2   2  298.97   14.90
  -8  -2   2  283.87   14.70
   7   2  -2   43.50    4.20
   7   2  -2   35.50    4.00
   7   2  -2   35.30    4.10
   7   2  -2   43.20    4.20
   7   2  -2   39.00    4.30
   7   2  -2   37.80    4.40
   7   2  -2   38.10    4.00
  -7  -2   2   40.80    4.60
  -7  -2   2   43.70    5.00
  -7  -2   2   42.80    4.50
  -7  -2   2   46.50    4.80
  -7  -2   2   49.40    4.80
  -7  -2   2   45.80    4.70
   6   2  -2   -0.60    0.90
   6   2  -2    0.20    1.00
   6   2  -2   -1.60    0.80
   6   2  -2    1.80    1.20
   6   2  -2    1.20    1.10
   6   2  -2    0.40    0.90
   6   2  -2   -0.40    0.90
  -6  -2   2   -0.40    1.10
  -6  -2   2    1.10    1.50
  -6  -2   2    0.20    1.50
  -6  -2   2    0.80    1.40
  -6  -2   2    0.00    1.40
  -6  -2   2    0.70    1.30
  -6  -2   2   -0.70    1.20
   5   2  -2   45.90    3.90
   5   2  -2   41.30    3.80
   5   2  -2   42.90    3.80
   5   2  -2   37.50    3.40
   5   2  -2   44.20    3.80
   5   2  -2   41.80    3.60
   5   2  -2   40.90    3.70
  -5  -2   2   46.80    4.20
  -5  -2   2   50.79    4.40
  -5  -2   2   50.59    4.50
  -5  -2   2   48.90    4.00
  -5  -2   2   52.09    4.40
  -5  -2   2   49.40    4.30
   4   2  -2    4.70    1.60
   4   2  -2    6.20    1.60
   4   2  -2    5.30    1.50
   4   2  -2    7.80    1.90
   4   2  -2    6.50    1.60
   4   2  -2   10.20    1.80
   4   2  -2    7.20    1.70
   4   2  -2    5.90    1.60
  -4  -2   2    9.40    2.20
  -4  -2   2    8.90    2.00
  -4  -2   2    8.20    2.00
  -4  -2   2   13.10    2.50
   3   2  -2    2.00    0.90
   3   2  -2    1.90    0.80
   3   2  -2    1.40    0.90
   3   2  -2    2.90    1.20
   3   2  -2    1.50    0.90
   3   2  -2    1.00    0.90
   3   2  -2    1.70    1.00
   3   2  -2    2.60    1.10
  -3  -2   2    0.90    1.30
  -3  -2   2    1.20    1.10
  -3  -2   2    4.00    1.50
  -3  -2   2    3.90    1.60
   2   2  -2  616.54   23.00
   2   2  -2  626.64   23.10
   2   2  -2  625.54   23.10
   2   2  -2  632.94   22.50
   2   2  -2  632.24   23.00
   2   2  -2  647.24   21.70
  -2  -2   2  645.34   22.60
  -2  -2   2  644.24   23.50
  -2  -2   2  641.84   23.60
  -2  -2   2  655.23   23.70
  -2  -2   2  627.14   23.00
  -2  -2   2  648.54   23.60
   1   2  -2  294.97   11.60
   1   2  -2  308.57   12.60
   1   2  -2  323.27   12.00
   1   2  -2  316.67   11.90
   1   2  -2  284.37   11.50
   1   2  -2  309.47   10.70
  -1  -2   2  314.97   11.20
  -1  -2   2  320.97   11.90
  -1  -2   2  315.37   12.40
  -1  -2   2  334.67   12.90
  -1  -2   2  318.37   12.40
  -1  -2   2  319.17   12.10
  -1  -2   2  324.57   12.50
   0   2  -2  484.85   17.00
   0   2  -2  450.35   17.30
   0   2  -2  487.65   17.60
   0   2  -2  498.15   17.10
   0   2  -2  483.05   17.10
   0   2  -2  444.76   18.60
   0   2  -2  479.75   17.50
   0   2  -2  473.45   17.50
   0  -2   2  484.65   16.90
   0  -2   2  465.45   16.80
   0  -2   2  457.95   16.70
   0  -2   2  477.35   16.40
   0  -2   2  445.46   16.80
   0  -2   2  391.86   18.10
  -1   2  -2 4289.07  145.99
  -1   2  -2 4326.07  146.49
  -1   2  -2 4537.15  147.39
  -1   2  -2 4324.07  146.99
  -1   2  -2 4283.97  146.59
   1  -2   2 4729.43  146.79
   1  -2   2 4069.99  145.19
   1  -2   2 4102.39  145.69
   1  -2   2 4440.76  145.39
   1  -2   2 4241.88  145.49
  -2   2  -2   84.69    5.40
  -2   2  -2   91.59    5.40
  -2   2  -2   82.09    5.30
  -2   2  -2   82.79    4.30
  -2   2  -2   84.19    5.40
  -2   2  -2   87.49    5.00
   2  -2   2   88.59    5.20
   2  -2   2   81.89    4.20
   2  -2   2   94.89    5.60
   2  -2   2   77.89    4.60
   2  -2   2   87.79    5.60
   2  -2   2   85.29    5.10
  -3   2  -2   15.50    2.50
  -3   2  -2   19.10    2.40
  -3   2  -2   19.00    3.20
  -3   2  -2   18.40    3.20
  -3   2  -2   11.10    2.50
   3  -2   2   15.60    1.80
   3  -2   2   15.20    2.90
   3  -2   2   17.20    2.90
   3  -2   2   15.80    2.90
   3  -2   2   15.70    2.40
   3  -2   2   17.90    3.40
   3  -2   2   18.00    3.20
  -4   2  -2   16.80    3.60
  -4   2  -2   17.80    2.90
  -4   2  -2   20.40    3.60
  -4   2  -2   16.90    2.50
   4  -2   2   12.80    3.00
   4  -2   2   11.60    2.90
   4  -2   2   12.60    2.70
   4  -2   2   17.20    2.40
   4  -2   2   12.80    2.40
   4  -2   2   17.00    3.30
   4  -2   2   13.60    2.70
  -5   2  -2  168.58   10.30
  -5   2  -2  165.58   10.20
  -5   2  -2  186.58   10.30
  -5   2  -2  168.18    9.20
   5  -2   2  168.08    7.90
   5  -2   2  151.38   11.10
   5  -2   2  164.18    9.80
   5  -2   2  171.28   10.40
  -6   2  -2  263.67   13.10
  -6   2  -2  268.07   14.50
  -6   2  -2  254.47   13.90
   6  -2   2  245.68   10.70
   6  -2   2  232.08   12.90
   6  -2   2  227.78   13.40
   6  -2   2  224.18   11.40
   6  -2   2  235.18   10.60
  -7   2  -2  189.98   11.00
  -7   2  -2  185.28   12.50
  -7   2  -2  208.68   15.20
   7  -2   2  162.28   11.60
   7  -2   2  161.08    8.50
   7  -2   2  177.88    8.80
   7  -2   2  176.98   11.30
  -8   2  -2  551.44   25.70
  -8   2  -2  549.54   26.50
  -8   2  -2  521.65   23.80
   8  -2   2  460.25   19.80
   8  -2   2  474.45   19.90
   8  -2   2  500.15   23.50
   8  -2   2  521.25   24.80
  -9   2  -2    0.40    2.50
  -9   2  -2   -4.90    1.70
  -9   2  -2    2.30    2.70
   9  -2   2    2.30    2.60
   9  -2   2    2.80    2.50
   9  -2   2    0.40    1.20
 -10   2  -2   12.10    4.50
 -10   2  -2    3.40    2.30
 -10   2  -2    4.30    3.20
  10  -2   2    0.70    2.10
  10  -2   2    5.40    1.80
  10  -2   2    2.90    2.40
 -11   2  -2    3.50    2.40
 -11   2  -2   -5.50    2.30
 -11   2  -2    0.20    2.90
  11  -2   2    3.40    2.00
  11  -2   2   -0.30    2.70
 -12   2  -2    6.80    4.40
 -12   2  -2   22.40    5.20
  12  -2   2    5.90    3.70
  12  -2   2    6.80    4.90
 -13   2  -2    9.80    4.30
 -13   2  -2    8.50    5.00
  13  -2   2    7.10    3.50
  13  -2   2    5.80    3.60
  13  -2   2    8.00    3.80
  15   1  -2    5.10    4.20
  15   1  -2    0.80    2.70
  15   1  -2   -0.20    3.60
  15   1  -2    3.50    3.70
  15   1  -2    0.10    3.00
  14   1  -2   -6.70    2.20
  14   1  -2    7.70    4.00
  14   1  -2   -5.90    2.30
  14   1  -2   -2.60    2.90
  14   1  -2    2.20    3.10
  14   1  -2   -3.90    2.40
  13   1  -2   -2.30    2.80
  13   1  -2    2.10    2.50
  13   1  -2    1.70    3.00
  13   1  -2    0.80    2.40
  13   1  -2    0.60    2.30
 -13  -1   2   -0.70    2.70
 -13  -1   2   -4.60    2.20
  12   1  -2    1.90    2.50
  12   1  -2    0.00    2.30
  12   1  -2    0.20    2.00
  12   1  -2    1.70    1.90
  12   1  -2   -4.00    1.70
 -12  -1   2    0.40    2.10
 -12  -1   2    0.80    2.40
  11   1  -2    7.60    2.60
  11   1  -2    3.50    2.40
  11   1  -2    1.00    2.50
  11   1  -2   -1.90    1.90
 -11  -1   2   -0.70    2.20
 -11  -1   2    1.70    2.20
  10   1  -2   -2.50    1.50
  10   1  -2    1.90    2.00
  10   1  -2   -3.10    1.60
  10   1  -2   -0.60    1.70
 -10  -1   2   -2.70    1.90
 -10  -1   2    0.30    1.90
   9   1  -2   21.40    4.70
   9   1  -2   27.20    4.90
   9   1  -2   27.80    4.40
   9   1  -2   22.90    4.80
  -9  -1   2   34.80    5.70
  -9  -1   2   21.60    4.10
  -9  -1   2   26.20    4.70
   8   1  -2    2.20    1.80
   8   1  -2    0.80    1.40
   8   1  -2    3.10    2.10
   8   1  -2    2.80    1.60
  -8  -1   2    5.30    2.40
  -8  -1   2    6.30    2.60
  -8  -1   2    0.50    1.80
   7   1  -2   14.30    3.50
   7   1  -2   12.30    3.00
   7   1  -2    9.50    2.60
   7   1  -2    9.20    2.30
   7   1  -2   13.90    3.00
  -7  -1   2   16.50    3.30
  -7  -1   2   12.60    2.80
  -7  -1   2   12.50    3.20
  -7  -1   2   13.50    3.00
   6   1  -2   46.00    4.50
   6   1  -2   53.99    4.60
   6   1  -2   56.09    4.70
   6   1  -2   50.79    4.30
   6   1  -2   58.59    5.10
   6   1  -2   50.29    4.50
   6   1  -2   50.09    4.70
   6   1  -2   54.19    4.60
   6   1  -2   52.09    4.20
  -6  -1   2   58.79    5.10
  -6  -1   2   56.39    5.00
  -6  -1   2   55.59    5.10
  -6  -1   2   56.89    4.80
  -6  -1   2   58.09    4.70
   5   1  -2    6.90    2.00
   5   1  -2    3.70    1.50
   5   1  -2    6.70    1.80
   5   1  -2    3.10    1.30
   5   1  -2    2.40    1.50
   5   1  -2    3.80    1.50
   5   1  -2    2.10    1.30
  -5  -1   2    6.00    1.90
  -5  -1   2    3.10    1.60
  -5  -1   2    6.20    1.90
  -5  -1   2    4.70    1.70
  -5  -1   2    4.90    1.90
  -5  -1   2    5.10    2.00
   4   1  -2    7.90    1.70
   4   1  -2    5.60    1.70
   4   1  -2    5.40    1.60
   4   1  -2    5.90    1.60
   4   1  -2    3.40    1.30
   4   1  -2    5.00    1.30
   4   1  -2    3.40    1.40
  -4  -1   2    5.40    1.70
  -4  -1   2    3.90    1.40
  -4  -1   2    5.10    1.80
  -4  -1   2    5.90    1.80
  -4  -1   2    6.40    1.80
  -4  -1   2    4.30    1.80
   3   1  -2    1.60    0.90
   3   1  -2    1.50    0.90
   3   1  -2    0.70    0.90
   3   1  -2    0.20    0.80
   3   1  -2    0.50    0.90
   3   1  -2    2.70    1.10
   3   1  -2    0.90    0.90
   3   1  -2    1.30    0.90
  -3  -1   2    0.80    1.10
  -3  -1   2    3.40    1.40
  -3  -1   2    3.10    1.30
  -3  -1   2    0.90    0.90
  -3  -1   2    1.30    1.10
  -3  -1   2   -0.20    0.90
   2   1  -2    6.70    1.10
   2   1  -2    6.50    1.40
   2   1  -2    7.60    1.50
   2   1  -2    6.90    1.40
   2   1  -2    4.60    1.10
   2   1  -2    9.20    1.60
  -2  -1   2    8.80    1.50
  -2  -1   2    4.30    1.20
  -2  -1   2    5.20    1.30
  -2  -1   2    8.00    1.30
  -2  -1   2    6.80    1.30
   1   1  -2   -0.20    0.50
   1   1  -2    0.50    0.70
   1   1  -2    0.20    0.50
  -1  -1   2    0.90    0.70
  -1  -1   2    0.00    0.40
  -1  -1   2   -0.10    0.70
  -1  -1   2    1.00    0.70
  -1  -1   2    0.30    0.40
  -1  -1   2   -0.30    0.40
   0   1  -2    4.90    1.10
   0   1  -2    6.10    1.10
   0   1  -2    5.20    0.90
   0   1  -2    5.60    0.80
   0  -1   2    6.80    1.50
   0  -1   2    5.80    0.90
   0  -1   2    4.70    0.80
   0  -1   2    5.80    1.10
  -1   1  -2    2.80    1.00
  -1   1  -2    2.70    1.00
  -1   1  -2    1.20    0.70
  -1   1  -2    3.20    1.10
  -1   1  -2    3.00    1.00
   1  -1   2    3.20    1.20
   1  -1   2    2.50    1.00
   1  -1   2    2.50    0.90
   1  -1   2    2.00    0.70
   1  -1   2    2.10    0.90
   1  -1   2    2.60    0.80
   1  -1   2    2.90    1.10
  -2   1  -2  298.77   11.50
  -2   1  -2  300.77   11.50
  -2   1  -2  298.07   12.50
  -2   1  -2  284.47   12.10
  -2   1  -2  310.87   12.50
   2  -1   2  298.27   12.40
   2  -1   2  289.17   11.80
   2  -1   2  301.57   12.40
   2  -1   2  305.27   12.20
   2  -1   2  277.67   11.20
   2  -1   2  295.87   11.30
  -3   1  -2  106.89    5.50
  -3   1  -2  107.99    6.40
  -3   1  -2  117.49    6.60
  -3   1  -2  103.49    5.30
  -3   1  -2  103.09    6.10
   3  -1   2  103.19    5.20
   3  -1   2  104.79    5.20
   3  -1   2   99.09    6.30
   3  -1   2  108.69    6.10
   3  -1   2   96.49    6.00
   3  -1   2   98.79    6.20
   3  -1   2   98.79    5.70
  -4   1  -2    0.60    1.10
  -4   1  -2    0.10    1.20
  -4   1  -2   -0.60    0.80
  -4   1  -2    0.10    1.20
  -4   1  -2    0.30    0.90
   4  -1   2   -0.30    1.10
   4  -1   2    1.50    1.60
   4  -1   2    0.20    1.30
   4  -1   2    0.30    0.80
   4  -1   2    0.60    1.00
   4  -1   2    2.20    1.40
   4  -1   2    0.10    0.70
  -5   1  -2   47.40    5.10
  -5   1  -2   59.19    5.10
  -5   1  -2   54.99    4.40
   5  -1   2   45.60    3.60
   5  -1   2   46.00    4.90
   5  -1   2   46.50    3.80
   5  -1   2   45.70    4.20
   5  -1   2   52.19    5.00
   5  -1   2   49.30    3.00
   5  -1   2   46.10    4.70
   5  -1   2   55.09    4.80
   5  -1   2   47.70    3.70
  -6   1  -2   13.10    3.30
  -6   1  -2   17.90    4.00
  -6   1  -2   14.80    2.90
   6  -1   2   13.20    3.10
   6  -1   2   13.00    2.60
   6  -1   2   15.60    1.80
   6  -1   2    7.30    2.50
   6  -1   2   12.90    2.50
  -7   1  -2    2.00    2.00
  -7   1  -2    4.80    2.10
  -7   1  -2    8.40    2.80
   7  -1   2    2.20    1.50
   7  -1   2    2.60    1.30
   7  -1   2    2.80    1.20
   7  -1   2    4.20    2.60
   7  -1   2    5.60    2.00
   7  -1   2    3.30    2.20
  -8   1  -2   13.00    3.20
  -8   1  -2   17.10    4.10
  -8   1  -2   15.00    4.50
   8  -1   2   13.30    2.30
   8  -1   2    5.20    2.90
   8  -1   2   16.40    2.50
   8  -1   2   19.20    4.80
   8  -1   2   16.00    3.20
   8  -1   2   11.70    2.80
  -9   1  -2   41.70    5.10
  -9   1  -2   48.40    7.90
  -9   1  -2   43.70    6.90
   9  -1   2   42.40    4.40
   9  -1   2   25.10    5.90
   9  -1   2   48.00    7.70
 -10   1  -2   -1.30    2.50
 -10   1  -2    1.30    2.50
 -10   1  -2    0.60    1.90
  10  -1   2    3.00    1.60
  10  -1   2    0.50    2.00
  10  -1   2   -0.80    2.20
 -11   1  -2   16.10    4.30
 -11   1  -2   12.20    4.80
 -11   1  -2    8.90    3.60
  11  -1   2   14.30    3.10
  11  -1   2   16.00    4.70
  11  -1   2   29.40    6.80
 -12   1  -2   14.90    4.40
 -12   1  -2   16.40    5.50
  12  -1   2   10.60    2.80
  12  -1   2    6.00    3.50
  12  -1   2    3.50    3.30
 -13   1  -2   25.60    6.80
 -13   1  -2   29.20    6.10
  13  -1   2   29.90    6.50
  13  -1   2   16.70    3.80
  13  -1   2   22.40    6.00
  13  -1   2   24.90    6.30
 -14   1  -2    7.40    5.40
 -14   1  -2    5.00    4.20
  14  -1   2    6.50    4.20
  14  -1   2    2.40    4.00
  14  -1   2    3.90    3.60
  14   0  -2    1.50    3.40
  14   0  -2    3.90    3.20
  14   0  -2   -2.50    3.10
  14   0  -2   -4.20    3.30
 -14   0   2    3.30    3.50
 -14   0   2    0.70    3.30
  13   0  -2   31.70    6.20
  13   0  -2   36.90    5.70
  13   0  -2   39.80    8.30
  13   0  -2   41.20    6.00
  13   0  -2   33.20    7.10
 -13   0   2   40.70    7.30
 -13   0   2   33.70    7.00
  12   0  -2    6.10    2.60
  12   0  -2   -2.00    2.30
  12   0  -2    3.60    2.60
  12   0  -2    1.60    2.40
 -12   0   2    3.60    3.00
 -12   0   2    0.90    2.70
  11   0  -2   30.30    6.10
  11   0  -2   24.40    5.00
  11   0  -2   32.90    6.90
  11   0  -2   36.80    5.50
 -11   0   2   36.50    6.80
 -11   0   2   40.50    7.30
  10   0  -2    2.70    2.50
  10   0  -2   -0.70    1.70
  10   0  -2    0.40    2.10
  10   0  -2    7.70    3.20
 -10   0   2    5.70    2.40
 -10   0   2    0.10    2.20
 -10   0   2    8.20    3.60
   9   0  -2  266.27   15.80
   9   0  -2  284.37   13.70
   9   0  -2  300.57   16.60
   9   0  -2  298.17   15.50
   9   0  -2  243.78   14.10
  -9   0   2  311.27   15.60
  -9   0   2  330.67   18.60
  -9   0   2  318.97   17.30
   8   0  -2    7.30    2.80
   8   0  -2    3.60    2.20
   8   0  -2    3.10    1.60
   8   0  -2    4.50    1.90
   8   0  -2    3.10    1.80
  -8   0   2    1.50    2.30
  -8   0   2    3.30    2.10
  -8   0   2    6.30    2.10
   7   0  -2  170.88    8.90
   7   0  -2  180.78    9.20
   7   0  -2  167.98   10.00
   7   0  -2  183.88    9.30
   7   0  -2  182.58   10.30
   7   0  -2  176.68   10.90
  -7   0   2  199.78   11.20
  -7   0   2  192.48   11.70
  -7   0   2  195.68   10.50
  -7   0   2  201.98   11.60
   6   0  -2   75.89    6.30
   6   0  -2   80.89    5.90
   6   0  -2   89.19    6.50
   6   0  -2   85.09    5.90
   6   0  -2   87.79    6.60
   6   0  -2   77.79    5.20
   6   0  -2   80.19    6.80
   6   0  -2   80.39    5.30
   6   0  -2   83.59    5.20
   6   0  -2   74.49    5.60
  -6   0   2   84.59    6.50
  -6   0   2   97.19    6.90
  -6   0   2   95.19    7.10
  -6   0   2   99.19    6.30
   5   0  -2   21.40    2.80
   5   0  -2   21.20    2.90
   5   0  -2   23.20    2.50
   5   0  -2   24.80    3.20
   5   0  -2   20.00    2.50
   5   0  -2   20.30    3.30
   5   0  -2   16.90    2.70
   5   0  -2   23.20    4.40
   5   0  -2   26.70    3.90
  -5   0   2   31.70    4.50
  -5   0   2   24.00    2.70
  -5   0   2   32.20    4.40
  -5   0   2   23.60    3.00
  -5   0   2   25.30    4.00
   4   0  -2   28.10    3.00
   4   0  -2   27.60    3.10
   4   0  -2   31.00    2.50
   4   0  -2   34.40    3.20
   4   0  -2   27.80    2.70
   4   0  -2   27.50    3.10
   4   0  -2   24.60    2.70
   4   0  -2   25.60    2.80
   4   0  -2   28.40    3.00
  -4   0   2   28.50    3.30
  -4   0   2   33.40    3.40
  -4   0   2   33.60    2.80
  -4   0   2   33.40    3.50
  -4   0   2   30.40    3.10
   3   0  -2  107.39    5.70
   3   0  -2  104.19    5.30
   3   0  -2  108.79    5.80
   3   0  -2  113.39    5.50
   3   0  -2  105.99    5.80
   3   0  -2  114.29    5.90
   3   0  -2  112.49    5.50
   3   0  -2  102.09    5.60
   3   0  -2  107.99    5.10
  -3   0   2  116.69    5.50
  -3   0   2  121.59    6.00
  -3   0   2  111.49    6.10
   2   0  -2  111.89    5.40
   2   0  -2  110.59    5.20
   2   0  -2  112.19    5.40
   2   0  -2  109.89    5.40
   2   0  -2  110.79    4.90
   2   0  -2  117.49    5.40
   2   0  -2  117.09    4.90
   2   0  -2  115.89    5.50
  -2   0   2  108.99    5.30
  -2   0   2  114.09    5.00
  -2   0   2  115.09    5.00
  -2   0   2  118.09    5.40
  -2   0   2  116.89    5.60
  -1   0   2  205.98    8.60
  -1   0   2  244.98    8.90
  -1   0   2  235.18    8.50
  -1   0   2  236.28    8.50
  -1   0  -2   24.20    1.70
  -1   0  -2   24.90    2.00
  -1   0  -2   25.60    1.30
  -1   0  -2   18.10    1.50
  -1   0  -2   22.80    1.10
  -1   0  -2   21.50    1.80
   1   0   2    7.30    1.20
  -2   0  -2 1019.80   37.80
  -2   0  -2 1084.29   36.60
  -2   0  -2 1068.39   37.30
  -2   0  -2 1109.99   38.10
  -2   0  -2 1087.09   37.30
   2   0   2 1063.29   36.00
   2   0   2 1053.29   36.70
   2   0   2 1067.29   35.90
   2   0   2 1059.99   37.30
   2   0   2 1067.79   37.40
   2   0   2 1023.90   37.00
   2   0   2 1061.29   36.70
  -3   0  -2  212.58    9.90
  -3   0  -2  216.78    9.40
  -3   0  -2  215.88    9.20
  -3   0  -2  216.38    8.70
  -3   0  -2  208.68   10.10
   3   0   2  205.08    9.60
   3   0   2  214.88    9.60
   3   0   2  199.58    8.80
   3   0   2  206.68    8.20
   3   0   2  204.88    9.30
   3   0   2  190.58    9.40
   3   0   2  211.48    8.00
   3   0   2  203.08    8.80
   3   0   2  201.08    8.20
  -4   0  -2  144.69    8.60
  -4   0  -2  161.78    7.90
  -4   0  -2  150.78    7.10
  -4   0  -2  149.79    8.30
   4   0   2  146.79    8.20
   4   0   2  143.79    7.80
   4   0   2  145.99    6.40
   4   0   2  146.39    6.70
   4   0   2  138.99    7.20
   4   0   2  153.38    6.50
   4   0   2  147.89    8.10
   4   0   2  149.88    8.10
   4   0   2  145.49    7.40
  -5   0  -2   15.60    3.00
  -5   0  -2   18.10    3.90
  -5   0  -2   17.20    2.90
  -5   0  -2   21.40    3.00
   5   0   2   18.00    2.50
   5   0   2   18.90    2.10
   5   0   2   19.10    3.00
   5   0   2   18.20    2.00
   5   0   2   16.20    2.60
   5   0   2   16.80    2.60
   5   0   2   15.20    3.00
   5   0   2   19.00    3.30
   5   0   2   22.00    3.50
  -6   0  -2    1.40    1.70
  -6   0  -2    1.10    1.30
  -6   0  -2    3.10    1.90
   6   0   2    2.30    1.20
   6   0   2    0.50    1.60
   6   0   2    2.40    1.20
   6   0   2    0.70    1.00
   6   0   2    3.00    1.90
   6   0   2    2.20    1.30
   6   0   2    4.40    1.80
   6   0   2    1.50    1.50
  -7   0  -2   74.89    6.40
  -7   0  -2   66.89    5.50
  -7   0  -2   88.79    7.40
   7   0   2   63.89    5.10
   7   0   2   73.79    6.50
   7   0   2   72.99    5.20
   7   0   2   69.69    4.70
   7   0   2   78.29    7.10
   7   0   2   75.89    5.60
   7   0   2   65.89    4.60
  -8   0  -2   49.20    4.90
  -8   0  -2   46.40    6.50
  -8   0  -2   51.19    7.30
   8   0   2   36.60    3.70
   8   0   2   42.30    3.60
   8   0   2   46.20    4.50
   8   0   2   35.10    4.20
   8   0   2   44.50    5.70
   8   0   2   39.90    6.40
  -9   0  -2   27.70    4.60
  -9   0  -2   31.10    5.60
  -9   0  -2   22.00    5.30
   9   0   2   24.60    3.70
   9   0   2   23.60    4.40
   9   0   2   20.10    5.30
   9   0   2   23.30    3.70
   9   0   2   21.10    5.10
 -10   0  -2   20.60    4.80
 -10   0  -2   17.80    4.10
 -10   0  -2   18.70    5.30
  10   0   2   15.40    4.20
  10   0   2   16.80    3.60
  10   0   2    8.80    2.50
  10   0   2   17.50    3.20
  10   0   2    7.80    3.50
 -11   0  -2   40.30    7.70
 -11   0  -2   75.89    8.10
 -11   0  -2   59.49    6.30
  11   0   2   60.99    6.00
  11   0   2   50.19    9.00
  11   0   2   50.09    4.90
  11   0   2   50.79    6.90
 -12   0  -2  241.58   14.50
 -12   0  -2  225.78   17.30
 -12   0  -2  219.98   15.70
  12   0   2  206.78   18.80
  12   0   2  206.58   12.50
  12   0   2  221.28   11.20
  12   0   2  195.38   14.70
 -13   0  -2   31.40    6.20
 -13   0  -2   32.30    7.20
  13   0   2   30.60    5.10
  13   0   2   19.50    5.80
  13   0   2   26.60    6.70
  13   0   2   30.10    7.10
 -14   0  -2   43.20    8.00
  14   0   2   30.90    7.60
  14   0   2   39.00    8.20
  14   0   2   34.60    7.00
  14   0   2   33.70    5.50
  14  -1  -2    5.80    4.50
  14  -1  -2    2.40    3.80
  14  -1  -2    4.70    3.00
 -14   1   2    7.20    4.50
 -14   1   2   13.90    5.60
  13  -1  -2    1.50    2.90
  13  -1  -2    9.60    4.20
  13  -1  -2    3.30    3.00
  13  -1  -2    5.60    3.80
 -13   1   2    5.70    4.60
 -13   1   2    1.00    3.80
  12  -1  -2    5.20    3.20
  12  -1  -2    0.10    2.60
  12  -1  -2   -1.80    2.40
  12  -1  -2    0.30    1.90
  12  -1  -2   -1.90    1.90
 -12   1   2   -0.50    2.70
 -12   1   2    4.60    3.10
  11  -1  -2    3.80    2.80
  11  -1  -2    2.90    2.90
  11  -1  -2    2.30    2.40
  11  -1  -2    0.50    1.70
 -11   1   2    5.30    2.90
 -11   1   2    6.40    4.30
  10  -1  -2   -1.70    1.40
  10  -1  -2   -0.20    2.00
  10  -1  -2   -1.80    1.60
  10  -1  -2    1.70    2.00
  10  -1  -2   -0.80    1.80
 -10   1   2   -2.80    1.70
 -10   1   2    0.40    2.10
 -10   1   2   -0.50    1.50
   9  -1  -2   -0.30    1.60
   9  -1  -2    1.70    1.60
   9  -1  -2    1.00    2.00
   9  -1  -2    1.40    1.60
   9  -1  -2   -1.10    2.00
  -9   1   2    1.50    2.10
  -9   1   2   -1.60    1.40
  -9   1   2    1.00    1.90
   8  -1  -2   68.49    4.80
   8  -1  -2   56.79    4.80
   8  -1  -2   53.09    6.40
   8  -1  -2   63.19    6.60
   8  -1  -2   61.89    4.80
   8  -1  -2   53.29    5.70
  -8   1   2   69.09    5.70
  -8   1   2   68.29    6.80
  -8   1   2   65.29    7.00
   7  -1  -2    1.70    1.80
   7  -1  -2    3.30    1.50
   7  -1  -2    1.80    1.30
   7  -1  -2    3.50    1.90
   7  -1  -2    1.10    1.20
   7  -1  -2    0.00    1.70
  -7   1   2    0.90    1.30
  -7   1   2    2.00    1.90
  -7   1   2   -2.00    1.30
   6  -1  -2    6.30    2.10
   6  -1  -2    6.90    1.80
   6  -1  -2    9.20    1.80
   6  -1  -2    2.60    1.60
   6  -1  -2    7.60    2.00
   6  -1  -2    5.00    2.20
  -6   1   2    5.60    2.60
  -6   1   2    7.40    2.30
  -6   1   2    5.90    2.00
   5  -1  -2    0.50    0.70
   5  -1  -2    0.00    0.90
   5  -1  -2   -0.30    1.00
   5  -1  -2   -1.20    0.60
   5  -1  -2   -0.70    1.00
   5  -1  -2   -0.40    1.00
   5  -1  -2    1.70    1.10
   5  -1  -2    0.60    1.10
   5  -1  -2    1.30    1.40
   5  -1  -2   -0.30    1.10
  -5   1   2    0.90    1.20
  -5   1   2    0.50    1.40
  -5   1   2   -0.30    1.00
  -5   1   2    0.30    1.20
   4  -1  -2   23.20    2.10
   4  -1  -2   27.80    3.20
   4  -1  -2   23.60    2.80
   4  -1  -2   25.50    2.50
   4  -1  -2   29.00    3.10
   4  -1  -2   26.90    2.20
   4  -1  -2   29.10    3.30
   4  -1  -2   26.00    3.20
   4  -1  -2   28.90    3.40
  -4   1   2   29.60    3.60
  -4   1   2   29.70    2.90
  -4   1   2   26.50    3.30
  -4   1   2   22.90    3.20
   3  -1  -2    0.20    0.80
   3  -1  -2    0.70    0.60
   3  -1  -2   -0.30    0.80
   3  -1  -2    1.60    1.10
   3  -1  -2    0.80    1.00
   3  -1  -2    0.50    1.00
   3  -1  -2    0.10    0.90
   3  -1  -2    0.80    0.70
  -3   1   2    1.30    0.80
  -3   1   2    0.10    1.00
  -3   1   2    2.20    1.20
  -3   1   2   -1.10    0.90
  -3   1   2    0.40    1.10
  -3   1   2    1.00    0.90
   2  -1  -2    1.50    1.20
   2  -1  -2    1.70    1.10
   2  -1  -2    1.80    1.10
   2  -1  -2    1.40    1.10
   2  -1  -2    2.60    1.00
   2  -1  -2    1.90    1.10
   2  -1  -2    0.70    0.80
  -2   1   2    3.10    1.30
  -2   1   2    1.50    1.10
  -2   1   2    0.70    1.00
  -2   1   2    1.60    1.20
   1  -1  -2    0.70    0.80
   1  -1  -2    2.10    0.80
   1  -1  -2    2.50    0.90
   1  -1  -2    0.30    0.60
   1  -1  -2    0.80    0.80
   1  -1  -2    0.50    0.50
  -1   1   2    1.10    0.70
  -1   1   2    1.40    0.60
  -1   1   2    0.40    0.80
  -1   1   2    2.30    1.00
  -1   1   2    0.00    0.80
  -1   1   2    1.20    0.80
   0  -1  -2    2.90    0.60
   0  -1  -2    3.60    0.80
   0  -1  -2    4.30    1.10
   0   1   2    3.00    0.80
   0   1   2    3.60    0.70
   0   1   2    2.70    0.70
  -1  -1  -2    1.10    0.80
  -1  -1  -2    1.60    0.70
  -1  -1  -2    1.20    0.40
  -1  -1  -2    1.40    0.70
  -1  -1  -2    1.70    0.60
  -1  -1  -2    1.60    0.40
   1   1   2    0.40    0.50
   1   1   2    1.40    0.70
   1   1   2    1.60    0.80
  -2  -1  -2    0.40    0.70
  -2  -1  -2    0.50    0.80
  -2  -1  -2    1.00    0.80
  -2  -1  -2    0.70    1.10
  -2  -1  -2    1.30    1.00
  -2  -1  -2    0.90    1.30
   2   1   2    0.50    0.40
   2   1   2   -0.20    0.70
   2   1   2    0.50    0.70
   2   1   2    0.90    1.00
   2   1   2    0.70    0.60
   2   1   2    1.00    1.00
   2   1   2    1.90    0.60
   2   1   2    0.60    0.50
  -3  -1  -2   84.49    4.00
  -3  -1  -2   82.89    4.90
  -3  -1  -2   81.59    4.30
   3   1   2   91.99    5.30
   3   1   2   78.49    4.60
   3   1   2   76.49    4.10
   3   1   2   82.59    4.70
   3   1   2   83.29    4.80
   3   1   2   80.59    4.20
   3   1   2   83.09    4.30
   3   1   2   87.09    5.20
  -4  -1  -2    8.30    2.10
  -4  -1  -2    7.70    1.90
  -4  -1  -2    6.20    1.30
   4   1   2    4.50    1.50
   4   1   2    6.00    1.60
   4   1   2    9.20    2.30
   4   1   2    2.70    1.30
   4   1   2    4.10    1.30
   4   1   2    5.30    1.40
   4   1   2    6.90    1.30
   4   1   2    8.40    1.90
   4   1   2    8.00    1.60
  -5  -1  -2   31.70    4.70
  -5  -1  -2   27.70    3.50
  -5  -1  -2   26.30    2.70
  -5  -1  -2   24.20    3.30
   5   1   2   24.80    3.40
   5   1   2   25.70    2.50
   5   1   2   26.40    2.90
   5   1   2   26.30    3.10
   5   1   2   28.10    2.80
   5   1   2   26.40    3.00
   5   1   2   25.00    2.50
   5   1   2   22.00    3.40
   5   1   2   25.40    2.60
  -6  -1  -2    2.20    1.80
  -6  -1  -2    1.90    1.40
  -6  -1  -2    1.70    1.30
  -6  -1  -2    2.30    1.90
   6   1   2    1.30    1.20
   6   1   2    1.60    1.10
   6   1   2    6.90    2.20
   6   1   2    3.60    1.70
   6   1   2    2.50    1.50
   6   1   2    1.10    1.00
   6   1   2    1.50    1.60
   6   1   2    4.10    1.80
   6   1   2    4.50    2.10
  -7  -1  -2    2.90    1.40
  -7  -1  -2    2.70    1.90
  -7  -1  -2    0.60    1.60
  -7  -1  -2   -2.20    1.10
   7   1   2   -2.00    1.00
   7   1   2   -0.10    1.20
   7   1   2   -2.00    1.00
   7   1   2   -0.50    1.10
   7   1   2    1.60    1.30
   7   1   2    1.70    1.50
   7   1   2    1.30    1.20
  -8  -1  -2    0.20    1.40
  -8  -1  -2    1.70    1.90
  -8  -1  -2   -1.00    1.70
   8   1   2    4.50    1.90
   8   1   2    3.00    2.20
   8   1   2    1.50    1.60
   8   1   2   -0.40    1.20
   8   1   2    2.00    1.50
  -9  -1  -2   22.90    5.10
  -9  -1  -2   29.60    4.50
   9   1   2   33.80    6.00
   9   1   2   24.50    5.40
   9   1   2   27.60    4.50
   9   1   2   27.30    4.20
   9   1   2   22.60    3.80
 -10  -1  -2    0.00    2.40
 -10  -1  -2    1.00    1.60
 -10  -1  -2   -1.00    1.70
  10   1   2    1.20    1.50
  10   1   2    0.30    1.60
  10   1   2   -2.40    1.70
  10   1   2   -2.50    1.60
 -11  -1  -2   -0.30    2.00
 -11  -1  -2   -0.60    1.70
 -11  -1  -2    4.00    3.00
  11   1   2    3.70    2.70
  11   1   2    1.90    2.80
  11   1   2   -0.50    2.10
  11   1   2    1.60    1.90
 -12  -1  -2   26.00    6.00
 -12  -1  -2   29.90    5.80
 -12  -1  -2   12.60    3.90
  12   1   2   14.40    4.00
  12   1   2   17.90    5.20
  12   1   2   30.80    5.40
  12   1   2   19.30    5.20
  13   1   2   21.10    4.60
  13   1   2   28.50    6.90
 -14  -1  -2    3.60    4.00
  14   1   2    4.00    3.10
  14   1   2   -2.60    3.00
  14   1   2    5.10    3.90
  14   1   2   13.50    5.10
  14   1   2    1.60    3.40
 -15  -1  -2    7.20    4.50
  15   1   2   -4.10    4.10
  15   1   2   -4.70    3.70
  15   1   2    2.50    3.60
  14  -2  -2    7.00    4.30
  14  -2  -2    9.70    5.80
 -14   2   2   13.00    5.70
 -14   2   2   15.90    9.80
  13  -2  -2   52.69   10.20
  13  -2  -2   48.90    9.60
 -13   2   2   78.69    9.60
 -13   2   2   49.50    9.70
  12  -2  -2    6.70    4.40
  12  -2  -2   10.30    3.20
  12  -2  -2   11.50    3.80
  12  -2  -2    8.40    4.00
 -12   2   2    3.60    3.80
 -12   2   2   15.80    5.60
  11  -2  -2    6.30    2.90
  11  -2  -2    7.80    3.80
 -11   2   2    2.40    2.80
 -11   2   2    3.50    3.60
  10  -2  -2    7.30    3.60
  10  -2  -2   12.20    3.60
  10  -2  -2    8.70    3.60
 -10   2   2   13.10    5.00
 -10   2   2   14.80    3.50
 -10   2   2    7.30    3.50
   9  -2  -2   31.80    6.10
   9  -2  -2   44.20    7.20
   9  -2  -2   29.90    6.30
  -9   2   2   42.80    4.50
  -9   2   2   53.19    8.60
  -9   2   2   49.50    7.90
   8  -2  -2  182.48    9.80
   8  -2  -2  208.68    9.40
   8  -2  -2  205.98   12.00
   8  -2  -2  211.88   13.40
   8  -2  -2  183.58   12.90
  -8   2   2  236.78   14.50
  -8   2   2  230.18   11.90
  -8   2   2  240.78   14.10
   7  -2  -2   53.39    5.30
   7  -2  -2   57.89    6.10
   7  -2  -2   54.79    6.40
   7  -2  -2   54.79    5.40
  -7   2   2   64.09    5.10
  -7   2   2   63.19    6.30
  -7   2   2   65.89    6.80
   6  -2  -2   37.60    4.70
   6  -2  -2   37.80    4.40
   6  -2  -2   38.20    3.50
   6  -2  -2   42.90    5.30
   6  -2  -2   39.80    4.30
  -6   2   2   42.00    4.00
  -6   2   2   47.80    6.50
  -6   2   2   48.80    5.10
   5  -2  -2  597.04   24.10
   5  -2  -2  605.54   23.00
   5  -2  -2  637.24   25.90
   5  -2  -2  600.04   24.40
   5  -2  -2  585.44   25.20
   5  -2  -2  624.44   25.90
  -5   2   2  652.33   26.90
  -5   2   2  698.53   28.00
  -5   2   2  703.03   26.00
  -5   2   2  693.43   27.70
   4  -2  -2  129.89    7.00
   4  -2  -2  130.69    7.60
   4  -2  -2  125.19    8.00
   4  -2  -2  119.69    6.30
   4  -2  -2  136.19    7.90
   4  -2  -2  118.69    7.60
  -4   2   2  133.49    7.90
  -4   2   2  127.69    7.70
  -4   2   2  128.79    7.30
  -4   2   2  128.59    6.70
  -4   2   2  129.09    8.20
   3  -2  -2  151.88    7.50
   3  -2  -2  148.49    8.10
   3  -2  -2  144.59    8.00
   3  -2  -2  149.59    6.90
   3  -2  -2  151.88    7.80
   3  -2  -2  154.78    8.30
   3  -2  -2  150.48    7.90
  -3   2   2  155.18    7.40
  -3   2   2  164.08    7.90
  -3   2   2  159.78    8.40
  -3   2   2  168.28    8.90
  -3   2   2  153.18    8.30
   2  -2  -2  929.91   33.60
   2  -2  -2 1020.60   35.10
   2  -2  -2  927.81   34.30
   2  -2  -2  932.61   34.50
   2  -2  -2  965.80   34.30
   2  -2  -2  964.70   34.60
   2  -2  -2  946.01   34.30
  -2   2   2  995.40   34.50
  -2   2   2  961.10   35.10
  -2   2   2  971.10   35.20
  -2   2   2  952.80   34.50
  -2   2   2  999.30   35.70
   1  -2  -2  136.19    6.50
   1  -2  -2  144.69    7.10
   1  -2  -2  128.79    6.40
   1  -2  -2  131.19    6.00
   1  -2  -2  130.89    6.20
  -1   2   2  130.09    6.30
  -1   2   2  133.99    6.30
  -1   2   2  129.09    6.00
  -1   2   2  134.09    6.30
  -1   2   2  126.09    6.50
  -1   2   2  133.49    6.50
   0  -2  -2  120.79    5.90
   0  -2  -2  126.39    5.80
   0  -2  -2  145.59    6.00
   0  -2  -2  132.59    5.90
   0  -2  -2  120.59    6.60
   0  -2  -2  145.99    5.90
   0   2   2  109.69    6.50
   0   2   2  133.99    5.30
   0   2   2  136.29    5.90
   0   2   2  123.69    5.40
   0   2   2  131.29    5.30
   0   2   2  132.19    5.70
   0   2   2  127.89    6.40
  -1  -2  -2 1506.45   52.29
  -1  -2  -2 1598.24   52.29
  -1  -2  -2 1515.55   51.49
  -1  -2  -2 1476.85   51.59
  -1  -2  -2 1475.25   51.99
   1   2   2 1464.75   50.49
   1   2   2 1380.86   50.29
   1   2   2 1472.35   49.90
   1   2   2 1491.35   50.39
   1   2   2 1501.05   50.19
   1   2   2 1426.26   49.70
   1   2   2 1507.05   50.19
  -2  -2  -2  262.87   10.80
  -2  -2  -2  240.48   10.20
  -2  -2  -2  254.67   10.70
  -2  -2  -2  247.28    9.80
   2   2   2  234.88    9.90
   2   2   2  222.58    9.90
   2   2   2  234.48    9.20
   2   2   2  243.58    9.10
   2   2   2  239.18    9.80
   2   2   2  237.18    9.80
  -3  -2  -2   78.79    5.10
  -3  -2  -2   68.39    4.10
  -3  -2  -2   63.59    4.00
  -3  -2  -2   66.09    3.30
   3   2   2   61.39    3.70
   3   2   2   59.99    4.20
   3   2   2   60.69    4.20
   3   2   2   67.79    4.50
   3   2   2   60.99    4.00
   3   2   2   67.59    3.50
   3   2   2   63.79    4.20
   3   2   2   60.49    3.10
  -4  -2  -2   62.89    5.10
  -4  -2  -2   70.99    5.30
  -4  -2  -2   69.49    4.00
  -4  -2  -2   66.99    4.60
   4   2   2   58.99    4.40
   4   2   2   62.79    3.70
   4   2   2   60.39    3.60
   4   2   2   61.69    4.60
   4   2   2   66.39    4.30
   4   2   2   62.49    4.20
   4   2   2   66.39    4.70
   4   2   2   65.09    3.70
   4   2   2   65.09    4.80
   4   2   2   64.09    4.20
  -5  -2  -2  392.56   17.90
  -5  -2  -2  423.56   16.40
  -5  -2  -2  438.16   17.50
  -5  -2  -2  395.06   18.10
   5   2   2  387.96   15.80
   5   2   2  397.76   16.30
   5   2   2  386.06   16.50
   5   2   2  397.46   16.00
   5   2   2  382.66   16.40
   5   2   2  391.06   17.00
   5   2   2  384.56   17.10
   5   2   2  389.16   15.40
   5   2   2  391.26   15.30
  -6  -2  -2    0.10    1.00
  -6  -2  -2   -0.10    1.00
  -6  -2  -2   -0.40    1.50
  -6  -2  -2   -0.40    1.20
  -6  -2  -2   -0.10    1.60
   6   2   2    1.30    1.00
   6   2   2    1.20    1.10
   6   2   2   -0.10    1.00
   6   2   2   -1.00    1.00
   6   2   2   -0.30    0.90
   6   2   2    0.10    1.10
   6   2   2   -0.60    0.80
   6   2   2   -1.40    0.90
   6   2   2    0.40    1.10
  -7  -2  -2    0.20    1.30
  -7  -2  -2   -1.70    1.30
  -7  -2  -2    0.80    1.80
  -7  -2  -2   -1.20    0.90
   7   2   2    2.70    1.50
   7   2   2   -0.80    1.30
   7   2   2   -0.50    1.20
   7   2   2    0.50    1.10
   7   2   2    0.50    1.20
   7   2   2    0.80    1.30
   7   2   2   -0.70    1.00
  -8  -2  -2   27.00    4.80
  -8  -2  -2   29.70    3.70
  -8  -2  -2   34.20    5.00
  -8  -2  -2   34.30    6.30
   8   2   2   29.30    4.50
   8   2   2   25.90    4.50
   8   2   2   25.20    5.00
   8   2   2   26.90    3.80
   8   2   2   30.70    4.60
  -9  -2  -2   43.80    7.20
  -9  -2  -2   34.80    4.30
  -9  -2  -2   39.10    5.60
  -9  -2  -2   36.30    6.00
   9   2   2   39.70    5.90
   9   2   2   32.00    3.90
   9   2   2   29.90    5.80
 -10  -2  -2   10.90    4.20
 -10  -2  -2   15.70    4.20
  10   2   2   25.00    4.50
  10   2   2   13.60    3.90
  10   2   2   13.70    4.10
  10   2   2   18.10    5.00
 -11  -2  -2    6.80    3.30
 -11  -2  -2    5.10    3.40
  11   2   2    4.20    2.30
  11   2   2    7.30    3.60
  11   2   2   -0.60    1.90
  11   2   2    1.80    2.10
 -12  -2  -2    9.40    4.40
 -12  -2  -2    8.10    3.10
  12   2   2    4.40    2.60
  12   2   2   -3.70    2.30
  12   2   2    3.30    2.60
  12   2   2    5.40    2.90
  12   2   2    0.10    2.60
 -13  -2  -2   59.09    9.10
  13   2   2   57.39    9.70
  13   2   2   48.50    9.60
  13   2   2   58.49    6.80
  13   2   2   55.49    6.00
  13   2   2   38.90    6.50
 -14  -2  -2   20.10    5.70
  14   2   2   27.50    6.40
  14   2   2   24.00    4.60
  14   2   2   15.20    5.10
  14   2   2   26.90    6.90
  14   2   2   26.30    4.70
  15   2   2    0.60    3.20
  15   2   2    4.00    3.50
  15   2   2    4.40    4.30
  15   2   2   -5.00    3.30
  13  -3  -2   13.30    4.80
  13  -3  -2   17.80    5.80
  13  -3  -2   10.80    5.30
 -13   3   2   12.20    5.30
 -13   3   2   11.10    4.60
  12  -3  -2    2.60    3.40
  12  -3  -2   -3.20    2.90
  12  -3  -2    3.10    3.30
 -12   3   2   -1.80    3.10
 -12   3   2    0.50    2.90
  11  -3  -2   11.00    4.00
  11  -3  -2    6.70    3.30
  11  -3  -2   11.50    4.30
 -11   3   2    5.20    4.10
 -11   3   2    5.40    3.30
  10  -3  -2    1.50    2.00
  10  -3  -2    3.50    3.40
  10  -3  -2    2.40    2.90
 -10   3   2    2.00    3.30
 -10   3   2    6.00    2.80
 -10   3   2    6.20    2.50
   9  -3  -2   -2.40    1.50
   9  -3  -2    1.30    2.10
   9  -3  -2    1.20    1.70
   9  -3  -2    0.60    1.90
  -9   3   2   -0.60    2.00
  -9   3   2    1.80    1.50
  -9   3   2   -0.70    1.70
   8  -3  -2   23.50    4.80
   8  -3  -2   24.90    3.60
   8  -3  -2   32.40    5.40
   8  -3  -2   25.40    5.80
  -8   3   2   31.00    5.80
  -8   3   2   27.10    4.10
  -8   3   2   27.10    5.50
   7  -3  -2   20.20    3.80
   7  -3  -2   16.20    2.90
   7  -3  -2   12.60    3.70
   7  -3  -2   20.40    4.50
  -7   3   2   24.70    3.70
  -7   3   2   23.40    5.10
   6  -3  -2   20.10    4.20
   6  -3  -2   23.70    4.90
   6  -3  -2   23.20    4.00
   6  -3  -2   22.50    2.60
  -6   3   2   29.00    3.30
  -6   3   2   30.90    5.30
  -6   3   2   24.50    4.80
  -6   3   2   22.70    4.30
   5  -3  -2   17.60    3.70
   5  -3  -2   16.30    2.60
   5  -3  -2   12.50    3.40
   5  -3  -2   21.40    3.80
  -5   3   2   21.50    4.00
  -5   3   2   16.50    3.60
  -5   3   2   14.30    3.20
  -5   3   2   20.70    3.20
   4  -3  -2    1.00    1.50
   4  -3  -2    1.70    1.50
   4  -3  -2    2.80    1.20
   4  -3  -2    1.20    1.10
   4  -3  -2    3.50    1.60
   4  -3  -2    1.80    1.30
   4  -3  -2    3.30    1.80
  -4   3   2    4.70    1.60
  -4   3   2    2.30    1.60
  -4   3   2    4.60    1.80
  -4   3   2    5.50    2.20
  -4   3   2    4.90    2.10
   3  -3  -2   50.19    3.50
   3  -3  -2   48.40    5.50
   3  -3  -2   43.40    4.30
  -3   3   2   43.80    5.10
  -3   3   2   42.20    3.90
  -3   3   2   51.19    4.50
  -3   3   2   44.50    4.30
   2  -3  -2   66.19    5.10
   2  -3  -2   64.69    4.70
   2  -3  -2   59.29    4.50
   2  -3  -2   64.69    3.90
   2  -3  -2   59.59    4.40
   2  -3  -2   61.19    4.50
  -2   3   2   61.19    4.10
  -2   3   2   69.69    5.00
  -2   3   2   67.69    4.80
  -2   3   2   61.19    4.40
  -2   3   2   72.49    5.30
   1  -3  -2   41.10    4.00
   1  -3  -2   33.80    3.60
   1  -3  -2   38.10    2.90
   1  -3  -2   37.60    3.20
   1  -3  -2   34.60    3.50
   1  -3  -2   37.80    3.10
   1  -3  -2   36.50    3.30
  -1   3   2   39.40    3.60
  -1   3   2   41.40    3.60
  -1   3   2   39.90    3.10
  -1   3   2   39.40    3.60
  -1   3   2   31.20    3.30
   0  -3  -2  498.85   18.50
   0  -3  -2  519.45   19.40
   0  -3  -2  513.55   19.00
   0  -3  -2  494.85   18.80
   0  -3  -2  505.15   18.20
   0  -3  -2  510.45   19.20
   0   3   2  489.55   19.50
   0   3   2  504.65   18.20
   0   3   2  488.55   18.60
   0   3   2  467.25   19.80
   0   3   2  526.95   18.50
  -1  -3  -2   33.10    2.80
  -1  -3  -2   36.00    3.30
  -1  -3  -2   30.90    2.70
  -1  -3  -2   31.70    2.30
  -1  -3  -2   31.60    2.80
  -1  -3  -2   30.50    2.00
  -1  -3  -2   34.20    3.10
   1   3   2   29.50    2.60
   1   3   2   32.80    2.90
   1   3   2   38.10    3.30
   1   3   2   30.50    2.80
   1   3   2   32.20    2.10
   1   3   2   30.80    2.20
   1   3   2   33.20    3.00
  -2  -3  -2   59.89    4.00
  -2  -3  -2   52.79    4.60
  -2  -3  -2   60.89    4.40
  -2  -3  -2   65.79    3.40
  -2  -3  -2   62.59    3.70
   2   3   2   60.69    4.00
   2   3   2   54.49    3.40
   2   3   2   62.79    4.60
   2   3   2   60.39    3.70
   2   3   2   64.69    4.10
  -3  -3  -2    2.00    1.10
  -3  -3  -2    2.40    1.40
  -3  -3  -2    3.00    1.50
  -3  -3  -2    0.80    1.20
  -3  -3  -2    0.80    1.10
  -3  -3  -2    2.30    1.10
   3   3   2    1.60    0.80
   3   3   2    3.90    1.60
   3   3   2    3.00    1.20
   3   3   2    2.70    1.30
   3   3   2    1.60    0.60
   3   3   2    4.00    1.50
   3   3   2    2.30    1.20
  -4  -3  -2    4.30    1.40
  -4  -3  -2    6.30    2.30
  -4  -3  -2    3.20    1.60
  -4  -3  -2    5.40    2.20
   4   3   2    6.60    1.20
   4   3   2    3.50    1.60
   4   3   2    5.40    1.40
   4   3   2    3.40    1.40
   4   3   2    4.60    1.70
   4   3   2    5.10    1.60
   4   3   2    3.70    1.30
  -5  -3  -2    1.40    1.00
  -5  -3  -2    0.10    1.20
  -5  -3  -2    0.80    1.50
  -5  -3  -2    2.40    1.30
   5   3   2    1.10    1.30
   5   3   2    1.00    0.90
   5   3   2   -0.50    0.70
   5   3   2    2.90    1.40
   5   3   2   -0.30    0.80
   5   3   2    2.10    1.40
   5   3   2    0.40    0.80
   5   3   2    1.80    1.30
  -6  -3  -2    0.80    1.60
  -6  -3  -2    2.20    1.80
  -6  -3  -2    1.20    1.30
  -6  -3  -2    1.10    1.20
   6   3   2    5.50    2.30
   6   3   2    6.20    1.90
   6   3   2    1.40    1.30
   6   3   2    1.70    1.20
   6   3   2    1.20    1.10
   6   3   2    2.60    1.70
   6   3   2    4.40    1.40
   6   3   2    0.70    1.20
   6   3   2    1.40    1.20
   6   3   2    0.70    1.20
  -7  -3  -2    5.70    2.80
  -7  -3  -2    8.70    2.70
  -7  -3  -2    8.20    2.20
  -7  -3  -2    9.90    3.20
   7   3   2    9.00    2.10
   7   3   2    4.60    1.90
   7   3   2    9.40    2.20
   7   3   2    6.20    1.90
   7   3   2   10.00    2.40
   7   3   2    5.90    2.00
   7   3   2    5.00    1.80
  -8  -3  -2    0.70    1.60
  -8  -3  -2    0.90    2.10
  -8  -3  -2    3.00    2.30
  -8  -3  -2   -1.80    1.00
   8   3   2   -0.60    0.90
   8   3   2    0.50    1.10
   8   3   2   -2.50    1.10
   8   3   2    0.20    1.30
   8   3   2    0.00    1.30
  -9  -3  -2   -0.70    2.10
  -9  -3  -2    0.50    1.70
  -9  -3  -2    1.90    1.90
   9   3   2    1.10    1.60
   9   3   2    3.10    1.90
   9   3   2    2.50    1.80
   9   3   2    1.50    1.30
 -10  -3  -2   48.80    7.20
 -10  -3  -2   51.69    5.60
 -10  -3  -2   36.20    6.80
  10   3   2   30.70    5.20
  10   3   2   45.40    4.70
  10   3   2   31.40    5.90
  10   3   2   35.70    5.20
 -11  -3  -2   11.70    4.10
 -11  -3  -2    7.30    3.00
  11   3   2    3.90    2.20
  11   3   2    8.00    2.90
  11   3   2    5.50    2.70
  11   3   2    4.00    3.00
 -12  -3  -2    4.30    3.70
 -12  -3  -2    2.50    2.60
  12   3   2    5.40    2.60
  12   3   2    7.10    2.80
  12   3   2    3.10    2.40
  12   3   2   -0.50    2.00
  12   3   2   -2.90    2.10
 -13  -3  -2   -2.10    2.20
  13   3   2    1.60    2.60
  13   3   2    0.10    2.10
  13   3   2    0.40    2.30
  13   3   2    5.00    3.20
  14   3   2   -4.60    2.30
  14   3   2    1.40    2.90
  14   3   2    0.60    3.00
  14   3   2   -2.80    2.00
  14   3   2   -2.20    2.30
  14   3   2   -4.60    2.30
  15   3   2    1.10    2.70
  15   3   2    4.70    4.30
  15   3   2    0.90    3.30
  15   3   2   11.00    4.00
  15   3   2   11.10    3.90
  15   3   2    3.40    3.00
  15   3   2   -3.10    3.40
  13  -4  -2   16.50    7.10
  13  -4  -2    7.70    4.80
  13  -4  -2   10.80    5.00
 -13   4   2    7.20    5.10
 -13   4   2   10.60    5.10
  12  -4  -2    5.80    4.00
  12  -4  -2    4.10    4.00
 -12   4   2    3.60    3.50
 -12   4   2   -0.30    3.60
  11  -4  -2   29.40    7.00
  11  -4  -2   41.80    7.70
  11  -4  -2   36.30    8.20
 -11   4   2   42.40    8.70
  10  -4  -2   25.40    6.40
  10  -4  -2   38.30    7.40
 -10   4   2   42.40    8.10
 -10   4   2   48.50    8.40
   9  -4  -2   19.00    5.70
   9  -4  -2   29.50    4.10
   9  -4  -2   23.60    5.40
   9  -4  -2   22.30    5.70
  -9   4   2   30.70    6.50
  -9   4   2   25.60    6.20
   8  -4  -2   51.99    6.20
   8  -4  -2   41.50    6.90
   8  -4  -2   40.70    4.10
   8  -4  -2   50.69    8.40
  -8   4   2   58.59    9.20
  -8   4   2   55.59    6.80
  -8   4   2   46.60    4.50
   7  -4  -2   99.99    9.30
   7  -4  -2  106.19    7.40
   7  -4  -2  107.19    8.90
   7  -4  -2  110.59    9.40
  -7   4   2  119.49   10.00
  -7   4   2  120.29    7.30
  -7   4   2  121.69    9.70
   6  -4  -2   57.49    4.40
   6  -4  -2   53.79    6.40
   6  -4  -2   63.99    6.40
   6  -4  -2   64.79    6.80
  -6   4   2   64.49    5.00
  -6   4   2   63.49    6.80
  -6   4   2   65.39    6.80
   5  -4  -2   -0.90    1.50
   5  -4  -2   -0.90    1.30
   5  -4  -2   -0.50    1.40
   5  -4  -2   -1.10    0.90
  -5   4   2    0.10    1.00
  -5   4   2   -1.50    1.40
  -5   4   2    2.10    1.70
  -5   4   2    1.40    1.30
   4  -4  -2   32.60    4.40
   4  -4  -2   29.80    2.90
   4  -4  -2   29.60    4.70
   4  -4  -2   29.00    5.00
  -4   4   2   31.00    4.60
  -4   4   2   32.30    3.20
  -4   4   2   35.60    4.40
  -4   4   2   31.10    3.80
   3  -4  -2   10.80    2.50
   3  -4  -2   12.40    3.00
   3  -4  -2   14.10    2.30
   3  -4  -2   19.90    3.60
   3  -4  -2   16.80    3.80
   3  -4  -2   15.70    2.90
   3  -4  -2   18.60    3.60
  -3   4   2   15.50    3.40
  -3   4   2   12.00    3.20
  -3   4   2   14.50    3.10
  -3   4   2   15.30    3.10
  -3   4   2   13.60    2.50
   2  -4  -2  456.05   17.60
   2  -4  -2  437.96   18.60
   2  -4  -2  455.05   20.00
   2  -4  -2  395.16   19.80
   2  -4  -2  476.95   18.70
   2  -4  -2  451.75   18.60
   2  -4  -2  474.15   19.00
  -2   4   2  455.35   20.20
  -2   4   2  466.95   19.40
  -2   4   2  490.55   20.00
  -2   4   2  472.75   18.50
  -2   4   2  475.35   19.40
   1  -4  -2   61.99    5.20
   1  -4  -2   70.89    4.70
   1  -4  -2   71.09    4.90
   1  -4  -2   57.99    5.80
   1  -4  -2   70.19    4.60
   1  -4  -2   65.89    4.30
   1  -4  -2   71.59    5.00
  -1   4   2   78.69    5.40
  -1   4   2   72.69    4.70
  -1   4   2   67.39    5.30
  -1   4   2   71.29    4.80
  -1   4   2   61.19    5.40
   0  -4  -2   56.59    3.40
   0  -4  -2   55.89    5.60
   0  -4  -2   55.79    4.40
   0  -4  -2   56.19    4.00
   0  -4  -2   57.49    3.90
   0  -4  -2   51.79    3.60
   0  -4  -2   51.09    4.10
   0   4   2   57.29    4.70
   0   4   2   47.70    4.20
   0   4   2   48.20    3.90
   0   4   2   52.49    3.60
   0   4   2   51.39    3.20
  -1  -4  -2  153.08    7.60
  -1  -4  -2  147.79    7.20
  -1  -4  -2  163.08    6.90
  -1  -4  -2  154.28    8.10
  -1  -4  -2  158.58    6.70
  -1  -4  -2  144.89    7.50
  -1  -4  -2  142.79    8.10
   1   4   2  150.88    7.60
   1   4   2  152.28    7.10
   1   4   2  155.58    6.70
   1   4   2  158.28    8.00
   1   4   2  147.69    7.60
   1   4   2  121.09    8.20
   1   4   2  153.48    6.60
  -2  -4  -2  618.84   23.40
  -2  -4  -2  591.34   22.80
  -2  -4  -2  584.14   20.90
  -2  -4  -2  579.14   22.50
  -2  -4  -2  618.54   23.70
  -2  -4  -2  599.94   21.30
   2   4   2  581.04   21.50
   2   4   2  558.94   22.00
   2   4   2  545.15   21.40
   2   4   2  553.54   21.80
   2   4   2  549.65   20.00
   2   4   2  568.94   19.70
   2   4   2  581.24   22.10
  -3  -4  -2  245.18   11.30
  -3  -4  -2  225.58   11.00
  -3  -4  -2  232.68   10.40
  -3  -4  -2  237.38   11.30
  -3  -4  -2  259.47   11.90
  -3  -4  -2  231.98    9.50
   3   4   2  231.18   10.60
   3   4   2  228.98   11.00
   3   4   2  227.88   10.70
   3   4   2  220.68   10.00
   3   4   2  222.18    8.20
   3   4   2  230.48   10.70
   3   4   2  223.68    8.90
  -4  -4  -2  734.13   28.00
  -4  -4  -2  724.53   27.80
  -4  -4  -2  744.73   28.50
  -4  -4  -2  676.73   26.30
  -4  -4  -2  674.83   27.20
  -4  -4  -2  718.43   25.80
   4   4   2  694.53   26.60
   4   4   2  693.83   23.70
   4   4   2  679.93   25.50
   4   4   2  688.33   26.40
   4   4   2  675.53   26.90
   4   4   2  661.53   26.30
   4   4   2  679.63   23.70
   4   4   2  670.53   24.60
  -5  -4  -2  131.59    8.30
  -5  -4  -2  127.69    8.10
  -5  -4  -2  131.59    8.60
  -5  -4  -2  128.59    6.80
   5   4   2  124.19    6.30
   5   4   2  127.49    7.50
   5   4   2  106.69    7.40
   5   4   2  116.29    7.40
   5   4   2  121.29    5.50
   5   4   2  107.49    6.40
   5   4   2  120.59    7.20
   5   4   2  118.19    7.80
   5   4   2  114.79    5.40
  -6  -4  -2  278.17   14.40
  -6  -4  -2  259.87   12.20
  -6  -4  -2  258.57   13.70
   6   4   2  246.08   12.20
   6   4   2  239.48   11.20
   6   4   2  243.68   10.40
   6   4   2  254.77   12.50
   6   4   2  241.78   11.30
   6   4   2  247.78   12.60
   6   4   2  257.77   11.30
   6   4   2  251.37   11.40
  -7  -4  -2    5.80    2.70
  -7  -4  -2    5.40    2.10
  -7  -4  -2   11.70    3.60
   7   4   2    4.00    1.70
   7   4   2    3.90    1.50
   7   4   2    6.70    2.60
   7   4   2    6.40    1.90
   7   4   2    3.30    1.70
   7   4   2    5.50    1.90
  -8  -4  -2   -0.80    1.30
  -8  -4  -2   -0.50    1.90
  -8  -4  -2    0.20    1.50
   8   4   2   -0.30    1.20
   8   4   2    0.20    1.20
   8   4   2   -1.50    1.50
   8   4   2    2.30    1.90
   8   4   2    1.30    1.50
  -9  -4  -2   12.60    3.60
  -9  -4  -2    7.00    3.80
  -9  -4  -2   11.10    3.70
   9   4   2   13.00    3.60
   9   4   2   11.10    2.60
   9   4   2   13.20    4.20
 -10  -4  -2   96.09    8.40
 -10  -4  -2   82.89    8.80
  10   4   2   77.29    8.20
  10   4   2   75.29    6.20
  10   4   2   88.89    7.90
 -11  -4  -2    0.00    2.30
 -11  -4  -2   -0.60    2.70
  11   4   2    1.80    2.40
  11   4   2    3.30    2.60
  11   4   2   -0.20    1.60
  11   4   2    5.60    2.50
 -12  -4  -2   38.40    7.00
  12   4   2   28.30    5.30
  12   4   2   35.10    6.00
  12   4   2   35.80    6.70
  12   4   2   25.80    4.90
  12   4   2   39.90    8.20
 -13  -4  -2    1.90    2.90
  13   4   2    1.80    2.30
  13   4   2    1.50    2.30
  13   4   2   -2.20    1.90
  13   4   2    4.00    2.80
  13   4   2    1.20    2.70
  13   4   2   -3.00    2.10
  14   4   2   -3.60    2.50
  14   4   2    0.10    2.40
  14   4   2   -2.40    2.60
  14   4   2   -3.80    2.50
  14   4   2   -1.80    2.80
  14   4   2    0.60    3.20
  14   4   2    4.60    3.10
  15   4   2   -0.10    3.40
  15   4   2    0.60    3.20
  15   4   2    9.20    4.80
  15   4   2    8.10    3.90
  15   4   2    1.00    3.10
  15   4   2    4.50    4.70
  15   4   2    2.70    3.00
  12  -5  -2   -5.20    3.10
  12  -5  -2   -2.80    3.60
  12  -5  -2    8.40    4.20
 -12   5   2   10.90    4.90
 -12   5   2    2.00    3.30
  11  -5  -2    1.50    3.10
  11  -5  -2   -3.80    3.50
  11  -5  -2   -2.20    3.10
 -11   5   2    3.60    3.50
 -11   5   2   -2.40    3.00
  10  -5  -2   -0.70    2.70
  10  -5  -2    5.40    4.50
  10  -5  -2    0.30    2.80
 -10   5   2    3.30    3.00
 -10   5   2    3.00    3.10
   9  -5  -2   -3.20    2.60
   9  -5  -2    5.00    3.20
   9  -5  -2   -1.80    2.50
  -9   5   2   -0.50    3.00
  -9   5   2    3.90    3.10
   8  -5  -2    0.00    2.10
   8  -5  -2   -0.90    2.10
   8  -5  -2   -0.60    2.30
  -8   5   2    1.50    2.60
  -8   5   2    4.00    2.60
   7  -5  -2   23.90    5.50
   7  -5  -2   35.90    6.40
   7  -5  -2   33.00    8.20
  -7   5   2   39.00    6.80
  -7   5   2   39.60    4.00
  -7   5   2   45.50    7.70
   6  -5  -2   -1.80    1.70
   6  -5  -2   -2.60    1.30
   6  -5  -2    2.50    2.60
   6  -5  -2   -1.20    1.10
  -6   5   2   -1.10    1.70
  -6   5   2    0.60    1.20
  -6   5   2    0.40    2.00
   5  -5  -2    2.80    1.20
   5  -5  -2    0.40    2.30
   5  -5  -2   -2.50    1.60
   5  -5  -2    0.50    1.50
  -5   5   2    2.10    2.10
  -5   5   2    0.70    1.10
  -5   5   2    1.30    2.50
   4  -5  -2    7.40    2.90
   4  -5  -2    4.70    2.50
   4  -5  -2    7.10    1.90
   4  -5  -2    7.40    2.80
  -4   5   2    7.20    2.60
  -4   5   2    5.00    2.50
  -4   5   2    7.50    2.10
  -4   5   2   12.80    3.60
   3  -5  -2    3.70    2.50
   3  -5  -2    2.70    1.40
   3  -5  -2    6.90    2.50
   3  -5  -2    8.60    2.50
  -3   5   2    3.90    2.00
  -3   5   2    2.20    2.00
  -3   5   2   10.10    2.20
  -3   5   2    6.30    2.10
   2  -5  -2    0.20    1.10
   2  -5  -2   -0.20    1.90
   2  -5  -2    2.50    1.20
   2  -5  -2    2.30    1.40
   2  -5  -2    0.80    1.60
   2  -5  -2    0.10    1.30
   2  -5  -2    0.30    1.20
  -2   5   2    1.10    1.70
  -2   5   2    0.90    1.30
  -2   5   2   -0.80    1.20
   1  -5  -2   10.20    2.40
   1  -5  -2    9.80    2.20
   1  -5  -2   12.50    1.70
   1  -5  -2   12.80    2.40
   1  -5  -2   13.20    2.50
   1  -5  -2   11.90    2.40
   1  -5  -2    8.60    2.70
   1  -5  -2    1.20    2.80
  -1   5   2   16.90    3.00
  -1   5   2   14.20    3.00
  -1   5   2   16.90    4.10
  -1   5   2   10.90    2.50
  -1   5   2   10.30    2.80
   0  -5  -2   54.89    4.20
   0  -5  -2   52.09    3.60
   0  -5  -2   48.20    4.90
   0  -5  -2   52.49    4.00
   0  -5  -2   58.19    4.10
   0   5   2   50.79    3.50
   0   5   2   50.39    4.00
   0   5   2   65.89    5.10
   0   5   2   58.39    4.50
  -1  -5  -2  106.79    5.60
  -1  -5  -2  107.59    7.10
  -1  -5  -2  105.69    6.40
  -1  -5  -2  119.99    7.60
  -1  -5  -2  119.59    5.90
  -1  -5  -2  110.29    6.10
  -1  -5  -2   99.09    6.40
   1   5   2   94.19    7.50
   1   5   2  101.69    7.20
   1   5   2  110.29    5.40
   1   5   2  101.99    6.30
   1   5   2  110.79    6.70
   1   5   2  106.09    5.50
   1   5   2  100.79    5.70
  -2  -5  -2   29.30    2.30
  -2  -5  -2   38.00    4.10
  -2  -5  -2   29.00    3.70
  -2  -5  -2   31.00    3.40
  -2  -5  -2   39.80    2.70
  -2  -5  -2   26.10    3.20
  -2  -5  -2   27.50    3.20
   2   5   2   33.70    3.50
   2   5   2   26.20    4.20
   2   5   2   29.90    3.80
   2   5   2   26.80    2.20
   2   5   2   22.50    2.80
   2   5   2   24.30    2.20
   2   5   2   26.10    3.10
  -3  -5  -2   11.00    1.70
  -3  -5  -2    9.10    2.60
  -3  -5  -2    8.10    2.20
  -3  -5  -2    8.00    2.30
  -3  -5  -2    6.90    1.90
   3   5   2    7.70    2.20
   3   5   2    9.60    2.20
   3   5   2    8.90    1.20
   3   5   2    8.30    2.10
  -4  -5  -2   10.60    1.70
  -4  -5  -2    5.70    2.10
  -4  -5  -2   10.80    2.50
  -4  -5  -2   11.00    2.80
  -4  -5  -2    6.20    2.10
  -4  -5  -2   11.40    2.30
   4   5   2    5.40    1.80
   4   5   2    9.90    1.60
   4   5   2    9.30    2.20
   4   5   2   10.60    2.70
   4   5   2   11.20    1.20
   4   5   2    9.60    2.40
   4   5   2   11.70    3.00
  -5  -5  -2    2.10    1.30
  -5  -5  -2    1.80    1.10
  -5  -5  -2    2.70    1.90
  -5  -5  -2    1.40    1.50
  -5  -5  -2    0.10    1.30
   5   5   2    1.30    0.70
   5   5   2    3.20    1.50
   5   5   2    1.10    0.70
   5   5   2    1.70    1.00
   5   5   2    2.20    1.40
   5   5   2   -0.40    1.20
   5   5   2    0.40    1.00
   5   5   2   -0.50    1.10
   5   5   2    2.70    1.50
  -6  -5  -2    1.40    1.80
  -6  -5  -2    0.70    1.70
  -6  -5  -2   -0.30    1.50
  -6  -5  -2   -1.00    1.00
   6   5   2    0.10    0.90
   6   5   2   -0.80    1.00
   6   5   2   -1.40    1.10
   6   5   2    2.30    0.90
   6   5   2    2.30    1.90
   6   5   2    0.20    0.90
  -7  -5  -2    1.20    1.50
  -7  -5  -2    2.60    2.40
  -7  -5  -2   -0.80    1.50
   7   5   2   -0.60    1.00
   7   5   2    2.70    1.10
   7   5   2    3.20    1.80
   7   5   2    1.90    1.20
   7   5   2    1.40    1.00
   7   5   2    2.40    1.60
  -8  -5  -2    1.90    2.60
  -8  -5  -2    0.80    1.80
  -8  -5  -2    1.20    2.30
   8   5   2    1.20    1.80
   8   5   2   -0.70    1.60
   8   5   2    0.80    1.10
   8   5   2    2.40    1.50
   8   5   2    2.10    1.60
   8   5   2    2.50    1.70
   8   5   2   -1.50    1.30
  -9  -5  -2   11.70    4.30
  -9  -5  -2   16.80    3.70
   9   5   2   11.90    2.60
   9   5   2    8.80    2.50
   9   5   2    9.00    2.50
   9   5   2   12.30    3.40
 -10  -5  -2    1.60    2.10
 -10  -5  -2   -1.70    2.30
 -10  -5  -2    3.60    3.20
  10   5   2    2.90    1.80
  10   5   2    2.30    1.80
  10   5   2    3.60    2.50
  10   5   2    3.70    2.40
 -11  -5  -2    8.20    3.70
 -11  -5  -2   10.60    3.80
  11   5   2   12.10    3.20
  11   5   2    2.90    2.20
  11   5   2    5.90    3.00
 -12  -5  -2    6.40    3.60
 -12  -5  -2   14.30    5.30
  12   5   2   10.00    3.90
  12   5   2    8.90    3.00
  12   5   2   12.90    4.10
  12   5   2   13.10    3.60
  12   5   2    7.40    3.90
  13   5   2   -1.90    2.30
  13   5   2    1.90    2.30
  13   5   2    1.70    2.80
  13   5   2    6.20    3.10
  13   5   2   -2.60    2.20
  14   5   2    4.20    2.60
  14   5   2   -4.90    2.10
  14   5   2    1.30    3.00
  14   5   2    4.90    3.10
  14   5   2    2.50    3.70
  14   5   2    1.60    2.50
  15   5   2    1.90    3.30
  15   5   2    5.30    3.40
  15   5   2    3.30    3.60
  15   5   2    0.10    3.40
  15   5   2    0.40    3.50
  15   5   2   -3.40    2.80
  11  -6  -2    6.70    5.10
  11  -6  -2    9.30    5.10
  11  -6  -2   11.20    5.30
 -11   6   2    7.50    4.30
 -11   6   2    3.10    3.90
  10  -6  -2    1.00    3.60
  10  -6  -2    6.10    3.60
  10  -6  -2    1.20    3.10
 -10   6   2    0.20    2.70
 -10   6   2    3.30    2.90
   9  -6  -2    3.90    3.30
   9  -6  -2    2.80    3.50
   9  -6  -2    2.10    3.10
  -9   6   2   -1.30    3.20
  -9   6   2   -0.60    2.50
   8  -6  -2    5.00    3.50
   8  -6  -2    7.80    3.80
   8  -6  -2    4.10    2.90
  -8   6   2    3.40    3.40
  -8   6   2   16.70    4.90
   7  -6  -2  206.38   14.40
   7  -6  -2  162.48   14.00
   7  -6  -2  223.18   15.30
  -7   6   2  233.38   15.60
  -7   6   2  234.58   15.30
   6  -6  -2    0.20    1.80
   6  -6  -2    5.80    2.80
   6  -6  -2   -1.70    2.60
  -6   6   2    8.30    2.30
  -6   6   2    0.50    2.80
  -6   6   2    9.70    3.50
   5  -6  -2   21.70    6.10
   5  -6  -2   29.50    5.90
   5  -6  -2   42.20    6.70
  -5   6   2   33.90    5.70
  -5   6   2   44.30    4.10
  -5   6   2   33.60    6.10
   4  -6  -2    3.70    2.70
   4  -6  -2    9.80    3.30
   4  -6  -2    3.40    3.00
   4  -6  -2    8.30    2.20
  -4   6   2    7.60    2.70
  -4   6   2    9.20    3.30
  -4   6   2    5.10    2.20
   3  -6  -2   50.19    5.30
   3  -6  -2   39.10    6.80
   3  -6  -2   35.00    6.70
   3  -6  -2   40.50    3.90
  -3   6   2   48.80    5.60
  -3   6   2   48.90    4.30
  -3   6   2   46.20    5.30
   2  -6  -2    1.50    1.80
   2  -6  -2   -1.20    1.50
   2  -6  -2    3.60    1.90
   2  -6  -2    1.70    1.70
   2  -6  -2    6.00    1.70
  -2   6   2    1.60    1.80
  -2   6   2    0.50    1.70
  -2   6   2    1.70    2.10
  -2   6   2    1.30    1.40
   1  -6  -2  314.47   14.10
   1  -6  -2  313.37   13.60
   1  -6  -2  315.27   14.10
   1  -6  -2  307.97   15.40
   1  -6  -2  250.57   16.50
  -1   6   2  314.67   15.40
  -1   6   2  284.77   15.90
  -1   6   2  333.57   14.30
  -1   6   2  323.77   14.60
   0  -6  -2    3.20    3.40
   0  -6  -2   -2.00    1.40
   0  -6  -2    1.10    1.00
   0  -6  -2   -0.30    1.20
   0  -6  -2   -0.70    1.20
   0  -6  -2   -0.60    0.90
   0  -6  -2   -0.10    0.90
   0   6   2   -1.00    1.70
   0   6   2    0.00    1.20
   0   6   2    1.50    1.00
   0   6   2   -0.50    1.20
   0   6   2   -0.70    0.90
   0   6   2   -2.30    1.00
  -1  -6  -2   25.70    3.20
  -1  -6  -2   29.50    2.80
  -1  -6  -2   21.20    3.20
  -1  -6  -2   23.80    2.90
  -1  -6  -2   26.60    2.70
  -1  -6  -2   29.30    4.70
   1   6   2   23.40    3.50
   1   6   2   25.90    2.90
   1   6   2   39.90    4.60
   1   6   2   24.30    4.20
   1   6   2   27.50    2.90
   1   6   2   29.60    5.30
  -2  -6  -2  499.95   18.60
  -2  -6  -2  480.95   20.00
  -2  -6  -2  536.25   21.60
  -2  -6  -2  442.76   21.00
  -2  -6  -2  512.85   18.50
  -2  -6  -2  485.95   20.40
  -2  -6  -2  474.35   20.30
   2   6   2  466.55   19.90
   2   6   2  512.45   21.10
   2   6   2  467.15   18.00
   2   6   2  481.15   19.90
   2   6   2  452.65   17.60
   2   6   2  461.35   19.20
  -3  -6  -2  271.67   10.90
  -3  -6  -2  277.17   13.20
  -3  -6  -2  270.37   13.00
  -3  -6  -2  266.97   13.30
  -3  -6  -2  280.07   10.90
  -3  -6  -2  294.67   14.50
  -3  -6  -2  277.07   13.80
   3   6   2  264.57   13.40
   3   6   2  253.27   13.00
   3   6   2  265.57   13.60
   3   6   2  257.57   12.50
   3   6   2  279.57   10.60
   3   6   2  267.77   10.40
   3   6   2  268.17   12.80
  -4  -6  -2   32.50    3.80
  -4  -6  -2   41.30    2.70
  -4  -6  -2   36.30    4.30
  -4  -6  -2   34.30    4.60
  -4  -6  -2   40.20    4.70
  -4  -6  -2   37.60    2.40
   4   6   2   31.50    3.90
   4   6   2   34.70    3.80
   4   6   2   36.10    2.30
   4   6   2   31.90    2.40
   4   6   2   45.60    7.00
   4   6   2   35.00    3.90
   4   6   2   36.00    4.20
  -5  -6  -2  113.39    8.10
  -5  -6  -2  118.99    8.30
  -5  -6  -2  118.99    5.80
  -5  -6  -2  113.99    8.60
  -5  -6  -2  113.09    7.10
   5   6   2  106.29    7.30
   5   6   2  119.59    5.10
   5   6   2  110.49    5.40
   5   6   2  116.39    7.30
   5   6   2  112.99    5.10
   5   6   2  114.19    7.90
  -6  -6  -2  132.29    8.10
  -6  -6  -2  135.19    6.90
  -6  -6  -2  124.49    9.10
  -6  -6  -2  130.79    9.10
  -6  -6  -2  137.19    9.90
   6   6   2  125.49    6.30
   6   6   2  113.09    8.40
   6   6   2  120.79    5.70
   6   6   2  130.19    5.70
   6   6   2  125.69    7.70
  -7  -6  -2   73.09    7.00
  -7  -6  -2   64.59    5.00
  -7  -6  -2   72.89    6.90
  -7  -6  -2   70.19    7.40
   7   6   2   65.69    3.90
   7   6   2   65.99    6.40
   7   6   2   71.19    5.70
   7   6   2   63.19    4.50
   7   6   2   57.99    6.10
  -8  -6  -2  134.69    8.00
  -8  -6  -2  125.59   10.40
  -8  -6  -2  124.79    9.90
   8   6   2  123.39    6.40
   8   6   2  114.89    6.30
   8   6   2  116.49    7.10
   8   6   2  120.39    8.00
  -9  -6  -2   35.60    7.10
  -9  -6  -2   26.40    4.40
  -9  -6  -2   40.40    6.60
   9   6   2   32.10    5.50
   9   6   2   37.70    6.80
   9   6   2   28.20    3.30
   9   6   2   26.90    4.40
 -10  -6  -2   15.10    4.70
 -10  -6  -2   11.20    4.10
 -10  -6  -2   13.10    3.50
  10   6   2   17.60    4.90
  10   6   2   12.90    3.40
  10   6   2   16.00    4.00
  10   6   2   17.70    3.30
  10   6   2    9.90    2.40
 -11  -6  -2   20.40    5.80
 -11  -6  -2   15.60    5.30
 -11  -6  -2   19.30    4.60
  11   6   2   17.40    3.30
  11   6   2   11.50    3.40
  11   6   2   19.00    4.70
  11   6   2    7.00    3.10
 -12  -6  -2    6.90    3.90
 -12  -6  -2    6.00    3.20
  12   6   2    1.80    2.50
  12   6   2    7.60    3.40
  12   6   2   14.60    4.80
 -13  -6  -2   24.10    6.50
  13   6   2   14.00    5.60
  13   6   2   24.90    8.90
  13   6   2   26.70    5.00
  13   6   2   21.80    5.70
  13   6   2   20.40    4.40
  14   6   2   -3.50    2.30
  14   6   2    0.80    2.70
  14   6   2   -1.60    2.70
  14   6   2    0.20    2.70
  14   6   2    2.50    2.90
  14   6   2    0.60    2.60
  15   6   2   15.30    3.70
  15   6   2   21.90    4.80
  15   6   2    9.80    4.30
  15   6   2    5.30    3.90
  15   6   2   15.30    6.00
  15   6   2   10.60    4.10
  15   6   2   13.60    4.90
  11  -7  -2   -3.10    4.60
  11  -7  -2    6.20    4.60
  11  -7  -2   12.40    5.20
 -11   7   2   13.30    4.90
 -11   7   2   12.10    5.80
  10  -7  -2    5.00    4.30
  10  -7  -2    3.50    3.60
  10  -7  -2    0.30    5.00
 -10   7   2    2.80    3.80
 -10   7   2   -4.80    3.00
   9  -7  -2   -4.00    3.30
   9  -7  -2   -2.20    3.30
   9  -7  -2    4.20    3.70
  -9   7   2   -1.60    3.10
  -9   7   2    6.60    3.70
   8  -7  -2   15.50    6.00
   8  -7  -2    5.30    4.10
   8  -7  -2   23.00    6.30
  -8   7   2   16.30    6.20
  -8   7   2   21.70    5.10
   7  -7  -2    4.10    3.00
   7  -7  -2    3.30    3.70
   7  -7  -2   -0.40    2.70
  -7   7   2    9.00    4.10
  -7   7   2   -6.30    2.10
   6  -7  -2    5.00    2.90
   6  -7  -2    1.90    1.70
   6  -7  -2    4.30    2.90
   6  -7  -2    3.50    3.50
  -6   7   2   10.30    4.40
  -6   7   2    2.60    2.50
  -6   7   2    3.00    2.10
   5  -7  -2    4.40    3.90
   5  -7  -2   11.20    2.50
   5  -7  -2    2.20    3.40
   5  -7  -2    3.60    2.70
[truncated: 2,565,629 more chars]
