# Supplementary material for: Crystal structure and Hirshfeld surface analysis of 2,4-di­amino-6-[(1Z,3E)-1-cyano-2,4-di­phenyl­penta-1,3-dien-1-yl]pyridine-3,5-dicarbo­nitrile monohydrate
Source: Acta Crystallogr E Crystallogr Commun. 2024 Apr 18;80(Pt 5):495–500. doi: 10.1107/S2056989024002962 (PMC11074579; doi:10.1107/S2056989024002962)
Supplement: Supplementary file 2 [file e-80-00495-Isup2.hkl]

data_I                                                                          
_shelx_title ' ox2003 in P-1'                                                   
_shelx_refln_list_code          4                                               
_shelx_F_calc_maximum      275.22                                               
_exptl_crystal_F_000       880.00                                               
_reflns_d_resolution_high  0.8409                                               
                                                                                
loop_                                                                           
 _space_group_symop_operation_xyz                                               
 'x, y, z'                                                                      
 '-x, -y, -z'                                                                   
                                                                                
_cell_length_a    10.2188                                                       
_cell_length_b    10.7365                                                       
_cell_length_c    20.4119                                                       
_cell_angle_alpha  84.376                                                       
_cell_angle_beta   89.298                                                       
_cell_angle_gamma  70.167                                                       
                                                                                
_shelx_F_squared_multiplier     1.000                                           
                                                                                
loop_                                                                           
 _refln_index_h                                                                 
 _refln_index_k                                                                 
 _refln_index_l                                                                 
 _refln_F_squared_calc                                                          
 _refln_F_squared_meas                                                          
 _refln_F_squared_sigma                                                         
 _refln_observed_status                                                         
   1   0   0       4533.69       4244.31        59.86 o                         
   2   0   0       1418.52       1344.83        15.46 o                         
   3   0   0       3632.50       3280.29        34.72 o                         
   4   0   0         82.59        147.40         5.32 o                         
   5   0   0       1302.19       1432.92        19.56 o                         
   6   0   0        177.49        228.64         7.79 o                         
   7   0   0         94.42        121.33         7.59 o                         
   8   0   0       5034.67       5054.45       107.45 o                         
   9   0   0        317.49        300.17        16.49 o                         
  10   0   0        339.24        350.39        20.68 o                         
  11   0   0        669.62        797.30        27.19 o                         
 -11   1   0         13.62          9.12         7.03 o                         
 -10   1   0          7.13          8.35         5.62 o                         
  -9   1   0          2.55          5.41         4.84 o                         
  -8   1   0         68.26         73.36         6.78 o                         
  -7   1   0         19.88         11.59         3.67 o                         
  -6   1   0          4.22          4.80         2.70 o                         
  -5   1   0         32.04         32.38         3.15 o                         
  -4   1   0        276.41        277.17         6.56 o                         
  -3   1   0         80.36         63.37         3.36 o                         
  -2   1   0         26.35         32.47         2.37 o                         
  -1   1   0         98.24         69.27         3.31 o                         
   1   1   0         67.95         51.45         4.77 o                         
   2   1   0          7.20         12.84         1.64 o                         
   3   1   0        126.69        115.41         4.18 o                         
   4   1   0         30.55         26.97         2.91 o                         
   5   1   0        244.65        247.80         7.13 o                         
   6   1   0         56.02         40.72         3.74 o                         
   7   1   0          0.03          2.13         2.94 o                         
   8   1   0        184.97        198.79        11.24 o                         
   9   1   0        229.03        250.34        14.61 o                         
  10   1   0          7.92         15.55         6.76 o                         
  11   1   0        159.83        198.21        16.07 o                         
 -10   2   0          6.82          4.49         5.24 o                         
  -9   2   0         35.62         50.51         8.43 o                         
  -8   2   0         70.82         77.63         6.72 o                         
  -7   2   0       2653.55       2704.39        57.45 o                         
  -6   2   0          2.80          5.41         2.82 o                         
  -5   2   0          1.03         -2.07         2.11 o                         
  -4   2   0        162.95        172.14         6.09 o                         
  -3   2   0       1498.39       1557.90        20.84 o                         
  -2   2   0        100.60        108.36         5.23 o                         
  -1   2   0        838.94        855.74        12.58 o                         
   0   2   0      17005.18      16976.45       173.14 o                         
   1   2   0       6058.86       6304.72        66.25 o                         
   2   2   0       1617.67       1493.71        16.24 o                         
   3   2   0        371.65        435.39         7.55 o                         
   4   2   0      18664.51      18673.21       185.08 o                         
   5   2   0        326.29        418.28         8.98 o                         
   6   2   0        570.29        696.00        14.01 o                         
   7   2   0        350.97        346.82        10.07 o                         
   8   2   0        108.44        110.53        10.03 o                         
   9   2   0         31.84         42.31         8.64 o                         
  10   2   0        181.05        184.60        14.50 o                         
  11   2   0        603.76        691.62        26.59 o                         
 -10   3   0         51.72         30.94        10.12 o                         
  -9   3   0         24.37         18.87         8.61 o                         
  -8   3   0          3.54          9.40         6.58 o                         
  -7   3   0          5.62         -2.50         5.85 o                         
  -6   3   0         15.70         15.37         4.47 o                         
  -5   3   0         28.51         27.99         4.42 o                         
  -4   3   0          0.32          0.13         2.33 o                         
  -3   3   0        164.59        169.39         7.19 o                         
  -2   3   0         42.01         29.86         3.15 o                         
  -1   3   0         74.74         84.68         3.75 o                         
   0   3   0       2605.99       2099.94        30.45 o                         
   1   3   0       1108.49        879.23        11.59 o                         
   2   3   0        661.64        542.92        10.00 o                         
   3   3   0          3.67          4.23         1.67 o                         
   4   3   0         49.42         53.70         3.36 o                         
   5   3   0          7.74          6.00         2.08 o                         
   6   3   0          0.96          0.12         2.07 o                         
   7   3   0        157.65        148.16         7.49 o                         
   8   3   0         15.74         12.93         4.58 o                         
   9   3   0          2.75          3.13         4.69 o                         
  10   3   0         15.22         13.05         6.50 o                         
  11   3   0         58.71         44.06         9.48 o                         
  12   3   0         42.57         47.14         9.68 o                         
  -9   4   0        337.94        382.46        31.85 o                         
  -8   4   0        201.06        235.19        21.44 o                         
  -7   4   0        831.29        890.43        42.28 o                         
  -6   4   0         54.63         77.45        11.75 o                         
  -5   4   0         27.16         13.46         6.16 o                         
  -4   4   0         66.99         56.48         6.30 o                         
  -3   4   0       1796.71       1970.75        30.30 o                         
  -2   4   0         54.37         45.40         5.00 o                         
  -1   4   0       2298.42       2435.94        30.65 o                         
   0   4   0       1260.74       1385.81        23.05 o                         
   1   4   0       7718.40       7163.22        89.02 o                         
   2   4   0       3730.14       3895.20        43.49 o                         
   3   4   0        166.81        200.69         6.16 o                         
   4   4   0         46.69         86.57         4.38 o                         
   5   4   0          9.63          5.96         2.16 o                         
   6   4   0        646.37        648.29        12.19 o                         
   7   4   0       1198.89       1242.71        21.17 o                         
   8   4   0       1382.40       1271.05        24.99 o                         
   9   4   0       1390.19       1364.57        32.98 o                         
  10   4   0       1068.03       1092.51        33.75 o                         
  11   4   0         46.24         51.02         8.88 o                         
  12   4   0         19.60         14.88         6.68 o                         
  -8   5   0          1.89          1.06         7.71 o                         
  -7   5   0        255.37        250.35        31.75 o                         
  -6   5   0        151.95        157.65        16.64 o                         
  -5   5   0         79.93         89.66        20.97 o                         
  -4   5   0         21.09          7.82         4.09 o                         
  -3   5   0         86.72         97.46         7.88 o                         
  -2   5   0          0.09          0.24         2.53 o                         
  -1   5   0       1555.98       1434.77        21.45 o                         
   0   5   0        113.90        171.39        37.64 o                         
   1   5   0       1033.17        907.79        15.50 o                         
   2   5   0         89.98         92.60         5.53 o                         
   3   5   0         20.13         25.76         4.81 o                         
   4   5   0        116.82        109.61         5.44 o                         
   5   5   0         19.41         23.76         2.80 o                         
   6   5   0         47.03         44.92         4.28 o                         
   7   5   0          1.47         -2.52         2.52 o                         
   8   5   0         46.31         41.98         5.47 o                         
   9   5   0        167.66        172.37        13.32 o                         
  10   5   0         72.33         83.88         9.34 o                         
  11   5   0         25.31         16.01         8.59 o                         
  12   5   0         70.65         54.39         9.68 o                         
  -8   6   0        524.39        525.17        32.92 o                         
  -7   6   0        135.21        123.07        15.94 o                         
  -6   6   0         76.95         82.72        13.36 o                         
  -5   6   0       1631.57       1522.34        49.17 o                         
  -4   6   0        197.39        173.82        16.88 o                         
  -3   6   0          0.79         -0.64         4.48 o                         
  -2   6   0         82.25         81.02         7.29 o                         
  -1   6   0        174.56        177.60         7.99 o                         
   0   6   0       1120.89       1014.69        24.46 o                         
   1   6   0        292.30        272.55         8.20 o                         
   2   6   0         18.07         64.04         4.37 o                         
   3   6   0       6660.40       7240.89       114.20 o                         
   4   6   0         55.43         54.88         4.54 o                         
   5   6   0         22.61         18.02         3.70 o                         
   6   6   0        165.93        174.04         8.02 o                         
   7   6   0        132.18        145.42         7.81 o                         
   8   6   0        186.53        201.94        11.13 o                         
   9   6   0       2564.75       2599.49        43.81 o                         
  10   6   0         23.42         24.56         8.55 o                         
  11   6   0        308.53        321.56        19.59 o                         
  12   6   0        231.99        210.70        15.84 o                         
  -7   7   0         17.66          7.37         8.01 o                         
  -6   7   0          7.16          1.18         8.10 o                         
  -5   7   0        235.59        236.18        21.60 o                         
  -4   7   0         10.38          5.26         5.59 o                         
  -3   7   0         21.46         20.94         8.25 o                         
  -2   7   0          1.25          3.32         4.33 o                         
  -1   7   0        168.88        162.51         8.43 o                         
   0   7   0         17.48         11.32         3.25 o                         
   1   7   0         42.75         34.84         4.19 o                         
   2   7   0        438.83        422.90         9.92 o                         
   3   7   0         18.48         11.28         3.79 o                         
   4   7   0        215.32        211.43        10.00 o                         
   5   7   0          9.26          5.64         3.64 o                         
   6   7   0          0.01          0.12         3.50 o                         
   7   7   0        170.91        151.81         8.44 o                         
   8   7   0         39.54         45.54         5.93 o                         
   9   7   0          4.84          5.97         6.02 o                         
  10   7   0         69.97         55.50         8.89 o                         
  11   7   0          1.70          1.69         5.85 o                         
  -6   8   0         69.50         59.76        17.52 o                         
  -5   8   0         57.73         65.70        18.13 o                         
  -4   8   0        367.43        352.11        20.37 o                         
  -3   8   0          2.60         17.57        19.30 o                         
  -2   8   0          0.11         -5.64         5.64 o                         
  -1   8   0        390.63        401.47        17.76 o                         
   0   8   0         42.04         50.81         7.18 o                         
   1   8   0        830.41        823.69        17.52 o                         
   2   8   0         14.70         21.44         4.13 o                         
   3   8   0       1239.77       1213.01        27.52 o                         
   4   8   0       1433.82       1472.28        32.65 o                         
   5   8   0         77.77         78.13         7.47 o                         
   6   8   0        984.64        967.23        23.97 o                         
   7   8   0        256.67        254.37        16.84 o                         
   8   8   0        142.44        150.82        10.87 o                         
   9   8   0        226.51        211.98        16.92 o                         
  10   8   0        387.72        406.76        14.70 o                         
  11   8   0          5.48          3.88         5.89 o                         
  -5   9   0          5.94         -8.24         8.24 o                         
  -4   9   0         67.46         67.58         9.46 o                         
  -3   9   0         74.51         72.32        10.77 o                         
  -2   9   0          3.13         16.03         7.90 o                         
  -1   9   0          8.45         13.12         5.65 o                         
   0   9   0         39.99         29.22         5.90 o                         
   1   9   0         35.86         54.18         7.05 o                         
   2   9   0         23.51         26.22         4.76 o                         
   3   9   0         96.45         94.19         9.01 o                         
   4   9   0        113.76        120.02         9.90 o                         
   5   9   0          9.68          6.03         4.59 o                         
   6   9   0          0.03          2.06         4.50 o                         
   7   9   0         69.36         76.28         7.94 o                         
   8   9   0          0.21         -3.12         4.92 o                         
   9   9   0         23.11         14.21         9.72 o                         
  10   9   0          0.05         -3.06         8.53 o                         
  -3  10   0          3.16          9.42         8.46 o                         
  -2  10   0        154.33        167.76        16.44 o                         
  -1  10   0          6.35         -0.63         5.18 o                         
   0  10   0        350.77        337.22        24.37 o                         
   1  10   0          6.12          6.64         5.94 o                         
   2  10   0        707.94        761.91        21.85 o                         
   3  10   0         59.84         79.32        10.79 o                         
   4  10   0        195.55        180.62        13.55 o                         
   5  10   0         34.50         37.94         8.48 o                         
   6  10   0        219.30        221.21        13.94 o                         
   7  10   0         31.75         33.47         7.95 o                         
   8  10   0       1555.24       1565.16        35.19 o                         
   9  10   0         54.34         43.49         7.78 o                         
  10  10   0        486.07        556.71        28.22 o                         
  -2  11   0         46.69         60.51        12.04 o                         
  -1  11   0          0.20         -3.83         6.00 o                         
   0  11   0         15.66         12.07         8.07 o                         
   1  11   0        124.94        130.22        17.84 o                         
   2  11   0         19.38         11.86         6.22 o                         
   3  11   0         42.57         60.49        10.40 o                         
   4  11   0         18.18         31.23         8.36 o                         
   5  11   0          1.40         10.19         7.21 o                         
   6  11   0         18.91         14.96         6.33 o                         
   7  11   0          1.50         -4.39         6.24 o                         
   8  11   0         57.54         39.03         7.71 o                         
   9  11   0         38.04         31.21         9.03 o                         
   1  12   0        331.91        369.77        38.55 o                         
   2  12   0        148.65        162.48        14.12 o                         
   3  12   0          0.29          1.24         8.49 o                         
   4  12   0        263.02        315.30        20.96 o                         
   5  12   0         77.03         95.38        17.35 o                         
   6  12   0          4.60         -2.82         6.41 o                         
   7  12   0          0.02          9.90         7.28 o                         
  -7 -12   1        286.79        308.53        19.91 o                         
  -6 -12   1         32.28         31.38         9.12 o                         
  -5 -12   1        139.68        162.96        15.82 o                         
  -4 -12   1        407.13        420.90        23.91 o                         
  -3 -12   1        942.38       1002.18        33.90 o                         
  -2 -12   1        266.17        218.50        18.78 o                         
  -1 -12   1        424.34        426.24        23.99 o                         
  -9 -11   1         24.89         41.91         9.17 o                         
  -8 -11   1         31.58         36.24         7.71 o                         
  -7 -11   1          1.05         -6.36         6.36 o                         
  -6 -11   1         76.27         82.78        10.30 o                         
  -5 -11   1         25.29         13.38         7.89 o                         
  -4 -11   1         46.07         50.96         8.60 o                         
  -3 -11   1        298.21        325.24        23.41 o                         
  -2 -11   1        169.09        208.33        13.20 o                         
  -1 -11   1          9.35          4.19         6.45 o                         
   0 -11   1          2.33          7.90         6.85 o                         
   1 -11   1         16.52         10.03        17.90 o                         
   2 -11   1          9.07          1.17        10.33 o                         
 -10 -10   1        407.74        404.33        27.94 o                         
  -9 -10   1         31.26         33.67         7.91 o                         
  -8 -10   1        141.39        118.64        11.27 o                         
  -7 -10   1        276.99        290.68        19.78 o                         
  -6 -10   1          1.16         -4.83         4.83 o                         
  -5 -10   1         47.14         48.19         8.91 o                         
  -4 -10   1          0.78          5.31         5.43 o                         
  -3 -10   1          1.47          8.39         7.42 o                         
  -2 -10   1        777.74        700.58        19.47 o                         
  -1 -10   1        529.12        580.70        27.86 o                         
   0 -10   1         29.95         22.43         7.04 o                         
   1 -10   1         58.42         69.43         8.50 o                         
   2 -10   1        130.97        158.62        16.04 o                         
   3 -10   1        598.85        550.71        27.12 o                         
 -10  -9   1         65.92         60.55         9.03 o                         
  -9  -9   1         24.70         23.03         6.80 o                         
  -8  -9   1        123.34        116.17        13.32 o                         
  -7  -9   1         67.29         66.17         9.21 o                         
  -6  -9   1         75.15         68.34         8.52 o                         
  -5  -9   1          1.50          6.09         5.19 o                         
  -4  -9   1          1.02          6.69         4.93 o                         
  -3  -9   1         26.21         21.24         6.70 o                         
  -2  -9   1        321.55        381.21        21.98 o                         
  -1  -9   1          1.18          6.36         6.37 o                         
   0  -9   1         70.98         76.08         7.71 o                         
   1  -9   1          2.33          3.70        11.05 o                         
   2  -9   1         17.67         20.22         7.68 o                         
   3  -9   1        167.85        161.80        13.12 o                         
   4  -9   1         90.31         96.94        15.79 o                         
   5  -9   1          4.82          1.83        11.97 o                         
 -11  -8   1        143.38        139.90        11.85 o                         
 -10  -8   1         37.03         52.29         7.74 o                         
  -9  -8   1        118.55        139.55         8.29 o                         
  -8  -8   1          3.54         -0.17         5.15 o                         
  -7  -8   1          7.43          9.06         4.88 o                         
  -6  -8   1         44.21         67.70         7.66 o                         
  -5  -8   1        335.60        328.76        14.97 o                         
  -4  -8   1       2117.95       2205.68        41.54 o                         
  -3  -8   1       1508.34       1611.15        36.90 o                         
  -2  -8   1          0.18          1.81         3.29 o                         
  -1  -8   1         11.01         14.19         4.26 o                         
   0  -8   1         56.61         68.01         7.64 o                         
   1  -8   1         19.55         15.58         5.15 o                         
   2  -8   1        103.82        112.60         9.20 o                         
   3  -8   1          3.83         24.93        16.87 o                         
   4  -8   1        542.13        479.57        27.93 o                         
   5  -8   1          0.51         -1.95         8.22 o                         
   6  -8   1        214.33        200.39        20.24 o                         
 -11  -7   1        106.27        121.20        12.28 o                         
 -10  -7   1         55.61         57.07        11.07 o                         
  -9  -7   1          0.24         -3.83         3.83 o                         
  -8  -7   1         29.00         36.23         5.04 o                         
  -7  -7   1         10.04          7.53         4.64 o                         
  -6  -7   1         17.17         13.66         4.73 o                         
  -5  -7   1          9.80         11.33         3.95 o                         
  -4  -7   1         13.59         12.02         4.10 o                         
  -3  -7   1         10.06          6.50         3.41 o                         
  -2  -7   1         52.58         53.61         4.44 o                         
  -1  -7   1          0.30          5.05         3.08 o                         
   0  -7   1        175.48        156.29         7.78 o                         
   1  -7   1          8.10          8.31         3.38 o                         
   2  -7   1         31.48         44.27         5.22 o                         
   3  -7   1          4.54          5.51         5.63 o                         
   4  -7   1          0.00         -4.06         8.13 o                         
   5  -7   1         18.45         14.45         8.91 o                         
   6  -7   1        299.01        300.02        24.78 o                         
   7  -7   1          0.34         -6.14         7.47 o                         
 -11  -6   1         90.73         76.56         9.87 o                         
 -10  -6   1         22.55         17.38         5.83 o                         
  -9  -6   1        404.08        396.18        14.20 o                         
  -8  -6   1        203.00        236.06        11.80 o                         
  -7  -6   1       1607.42       1673.55        32.16 o                         
  -6  -6   1        122.82        104.20         5.91 o                         
  -5  -6   1        319.97        302.31        10.75 o                         
  -4  -6   1          0.23          3.51         2.68 o                         
  -3  -6   1        276.60        343.06         9.43 o                         
  -2  -6   1       1266.94       1282.57        22.26 o                         
  -1  -6   1        325.81        321.35         8.20 o                         
   0  -6   1        752.82        803.71        16.42 o                         
   1  -6   1        343.75        362.24         9.88 o                         
   2  -6   1         35.88         55.22         5.37 o                         
   3  -6   1          5.73          9.88         4.68 o                         
   4  -6   1         67.41         67.97        13.29 o                         
   5  -6   1        168.10        124.93        14.59 o                         
   6  -6   1         14.56          9.19         8.05 o                         
   7  -6   1         71.60         76.80        17.69 o                         
   8  -6   1        200.61        281.31        25.17 o                         
 -12  -5   1          5.58          7.60         6.74 o                         
 -11  -5   1          2.74         -2.83         5.21 o                         
 -10  -5   1        106.64        107.48        11.49 o                         
  -9  -5   1        116.80        108.79        14.62 o                         
  -8  -5   1          8.85          8.73         4.31 o                         
  -7  -5   1         23.67         29.27         4.18 o                         
  -6  -5   1         27.88         27.40         3.81 o                         
  -5  -5   1          3.78          3.12         2.24 o                         
  -4  -5   1         58.70         54.33         4.47 o                         
  -3  -5   1        188.68        191.67        11.54 o                         
  -2  -5   1        598.65        608.39        24.13 o                         
  -1  -5   1        574.72        512.95        12.45 o                         
   0  -5   1        208.62        175.33         7.41 o                         
   1  -5   1        273.02        229.90         7.36 o                         
   2  -5   1        267.85        253.89         9.19 o                         
   3  -5   1         71.42         88.00         7.86 o                         
   4  -5   1         38.13         34.52         7.92 o                         
   5  -5   1          1.38         -5.13         5.41 o                         
   6  -5   1        219.28        227.38        21.52 o                         
   7  -5   1        313.03        338.46        31.96 o                         
   8  -5   1          3.12          1.14         8.04 o                         
 -12  -4   1        949.87       1026.23        30.11 o                         
 -11  -4   1         21.51         23.86         7.32 o                         
 -10  -4   1         11.70         10.94         5.85 o                         
  -9  -4   1       1064.90       1180.35        31.88 o                         
  -8  -4   1       2911.53       2887.76        44.46 o                         
  -7  -4   1       2244.13       2275.75        39.02 o                         
  -6  -4   1        205.36        261.78         7.53 o                         
  -5  -4   1        255.68        295.62         7.25 o                         
  -4  -4   1       2981.37       2834.63        32.47 o                         
  -3  -4   1        156.85        137.30         5.52 o                         
  -2  -4   1       2780.25       2885.65        38.36 o                         
  -1  -4   1       9036.69       8962.44        87.74 o                         
   0  -4   1       5639.84       5050.64        50.82 o                         
   1  -4   1      10065.57      10369.35       114.17 o                         
   2  -4   1        434.54        510.63         9.64 o                         
   3  -4   1          5.07         15.91         3.35 o                         
   4  -4   1        334.88        377.84        14.95 o                         
   5  -4   1         91.73        118.16        12.42 o                         
   6  -4   1        198.79        226.69        21.81 o                         
   7  -4   1          7.96         35.08        11.23 o                         
   8  -4   1          0.48          6.55         6.64 o                         
   9  -4   1         17.78         20.02         9.05 o                         
 -12  -3   1          6.02          6.33         6.02 o                         
 -11  -3   1          6.61         -0.47         5.07 o                         
 -10  -3   1          1.15          8.73         7.75 o                         
  -9  -3   1        104.80         91.35        22.25 o                         
  -8  -3   1         42.98         48.66        10.94 o                         
  -7  -3   1         17.57         10.85         3.49 o                         
  -6  -3   1         54.02         57.26         4.49 o                         
  -5  -3   1         19.53         19.06         2.72 o                         
  -4  -3   1         26.20         27.90         2.88 o                         
  -3  -3   1        168.11        160.91         4.44 o                         
  -2  -3   1         50.55         37.31         3.38 o                         
  -1  -3   1        703.29        566.33         8.43 o                         
   0  -3   1       1648.23       1335.87        17.10 o                         
   1  -3   1         60.48         74.75         3.62 o                         
   2  -3   1         22.67         23.66         2.47 o                         
   3  -3   1        396.70        402.86        12.33 o                         
   4  -3   1          3.62          2.04         2.60 o                         
   5  -3   1          0.17         -3.64         3.89 o                         
   6  -3   1         36.51         31.83         7.63 o                         
   7  -3   1        118.82        156.49        21.21 o                         
   8  -3   1          2.63          0.77         6.87 o                         
   9  -3   1         18.67         10.52         8.46 o                         
  10  -3   1         10.29         17.37         8.43 o                         
 -11  -2   1          1.04          5.87         6.62 o                         
 -10  -2   1        182.03        180.21        14.36 o                         
  -9  -2   1         57.80         59.68         8.84 o                         
  -8  -2   1          9.61         13.50         5.65 o                         
  -7  -2   1       1105.21       1079.66        19.24 o                         
  -6  -2   1       1455.76       1587.05        23.71 o                         
  -5  -2   1        409.45        452.87         9.10 o                         
  -4  -2   1       2206.40       2289.90        27.73 o                         
  -3  -2   1         13.19         49.10         3.17 o                         
  -2  -2   1         57.23         70.05         3.18 o                         
  -1  -2   1      14959.62      14996.61       147.00 o                         
   0  -2   1       5553.25       6014.88        63.34 o                         
   1  -2   1       8299.66       8012.33        84.34 o                         
   2  -2   1       1215.04       1174.25        16.25 o                         
   3  -2   1       5846.07       5769.02        83.24 o                         
   4  -2   1        350.53        330.13         8.52 o                         
   5  -2   1         24.18         17.38         3.64 o                         
   6  -2   1          3.03         11.20         3.14 o                         
   7  -2   1       2239.40       2147.57        60.63 o                         
   8  -2   1        452.70        503.03        19.81 o                         
   9  -2   1         89.29         90.54         9.52 o                         
  10  -2   1        334.35        266.23        16.59 o                         
 -11  -1   1         41.57         37.33         7.91 o                         
 -10  -1   1          0.00         -2.53         5.32 o                         
  -9  -1   1        168.71        185.13        14.67 o                         
  -8  -1   1        992.32        954.68        21.72 o                         
  -7  -1   1          0.15         -2.56         2.56 o                         
  -6  -1   1         58.37         52.25         5.34 o                         
  -5  -1   1          3.54          5.40         2.23 o                         
  -4  -1   1         66.81         70.83         3.86 o                         
  -3  -1   1          9.56          3.93         1.79 o                         
  -2  -1   1          2.62          1.03         1.35 o                         
  -1  -1   1         61.43         49.26         4.08 o                         
   0  -1   1          2.90          0.33         0.76 o                         
   1  -1   1         65.94         65.36         2.95 o                         
   2  -1   1        422.62        334.75         6.85 o                         
   3  -1   1        290.51        255.24         6.03 o                         
   4  -1   1        103.38         98.71         5.79 o                         
   5  -1   1        157.22        171.50         6.05 o                         
   6  -1   1          1.24          2.39         2.98 o                         
   7  -1   1        112.16        114.44         7.19 o                         
   8  -1   1          3.97         -0.25         4.26 o                         
   9  -1   1        266.23        251.03        13.44 o                         
  10  -1   1         15.44         13.86         5.84 o                         
  11  -1   1        159.46        145.46        12.89 o                         
 -11   0   1         74.54         84.02        12.95 o                         
 -10   0   1        111.30        125.73        13.32 o                         
  -9   0   1         39.29         66.15         8.96 o                         
  -8   0   1       3197.10       3163.33        56.69 o                         
  -7   0   1       1445.30       1481.56        25.47 o                         
  -6   0   1       3965.20       3971.07        47.42 o                         
  -5   0   1       1330.99       1533.00        20.83 o                         
  -4   0   1       1763.25       1824.07        22.42 o                         
  -3   0   1       4526.71       4225.37        45.10 o                         
  -2   0   1       1840.15       1732.08        18.40 o                         
  -1   0   1       1254.21       1192.10        22.50 o                         
   1   0   1        132.41         81.04         3.97 o                         
   2   0   1       1303.76       1444.41        16.90 o                         
   3   0   1       2120.76       2000.65        22.07 o                         
   4   0   1       3811.01       3840.86        42.88 o                         
   5   0   1        631.60        697.57        12.04 o                         
   6   0   1         16.73         31.34         3.76 o                         
   7   0   1        711.07        705.14        22.47 o                         
   8   0   1        251.43        248.17        11.37 o                         
   9   0   1          1.58          5.87         4.37 o                         
  10   0   1          0.51         12.43         5.82 o                         
  11   0   1          0.01          9.34         6.51 o                         
 -11   1   1         76.56         79.87        10.04 o                         
 -10   1   1         61.64         61.71         9.94 o                         
  -9   1   1          4.99         13.22         4.82 o                         
  -8   1   1        232.70        253.90        10.99 o                         
  -7   1   1        187.71        180.02         9.24 o                         
  -6   1   1        110.02        124.80         6.82 o                         
  -5   1   1        131.75        126.71         5.55 o                         
  -4   1   1          2.34          5.48         2.04 o                         
  -3   1   1          5.54         13.01         2.16 o                         
  -2   1   1        125.32        121.20         4.52 o                         
  -1   1   1        227.69        193.03         4.41 o                         
   0   1   1         39.75          7.70         5.78 o                         
   1   1   1          4.31          2.38         1.06 o                         
   2   1   1         62.69         44.38         2.49 o                         
   3   1   1        213.44        184.22         4.69 o                         
   4   1   1        216.49        190.27         5.63 o                         
   5   1   1         54.01         50.48         3.76 o                         
   6   1   1         17.57         14.41         2.78 o                         
   7   1   1         94.31         99.89         7.04 o                         
   8   1   1         70.46         81.01         7.78 o                         
   9   1   1          0.82         -2.36         4.70 o                         
  10   1   1         10.65         15.97         5.94 o                         
  11   1   1          7.76          7.14         7.55 o                         
 -10   2   1         82.35         67.26        10.46 o                         
  -9   2   1       1704.42       1649.26        34.71 o                         
  -8   2   1         79.78         94.15        11.40 o                         
  -7   2   1         11.66         17.77         4.51 o                         
  -6   2   1        226.59        257.65         9.15 o                         
  -5   2   1        618.56        661.92        17.52 o                         
  -4   2   1        885.12        911.88        15.31 o                         
  -3   2   1       2799.30       2769.59        32.95 o                         
  -2   2   1       4908.95       4904.85        52.38 o                         
  -1   2   1      10180.69       9730.37       130.93 o                         
   0   2   1       8640.90       8038.32        81.91 o                         
   1   2   1      20134.42      17969.52       168.05 o                         
   2   2   1        753.52        710.69         9.15 o                         
   3   2   1       1530.58       1566.74        19.27 o                         
   4   2   1       5896.02       6032.99        61.32 o                         
   5   2   1       2301.38       2325.85        29.24 o                         
   6   2   1         17.86         27.75         3.18 o                         
   7   2   1        776.20        819.59        18.47 o                         
   8   2   1        984.04        933.95        20.64 o                         
   9   2   1        534.25        507.06        21.05 o                         
  10   2   1        169.25        151.03        13.32 o                         
  11   2   1        374.33        435.49        20.84 o                         
 -10   3   1        147.80        167.99        18.02 o                         
  -9   3   1         37.78         45.16         7.62 o                         
  -8   3   1         32.08         27.71         6.26 o                         
  -7   3   1        155.35        167.99        12.31 o                         
  -6   3   1         29.77         31.95         5.52 o                         
  -5   3   1          0.20         -1.87         2.94 o                         
  -4   3   1          0.07         -2.23         2.23 o                         
  -3   3   1         58.91         57.58         4.68 o                         
  -2   3   1        206.48        175.35         6.08 o                         
  -1   3   1        135.47        109.46         5.00 o                         
   0   3   1       3155.68       2415.18        30.36 o                         
   1   3   1         19.70         14.75         2.06 o                         
   2   3   1        323.71        230.46         5.04 o                         
   3   3   1         11.77         14.75         2.07 o                         
   4   3   1          0.80         -1.69         1.69 o                         
   5   3   1         54.95         67.13         4.47 o                         
   6   3   1         49.49         46.58         3.98 o                         
   7   3   1         65.21         78.39         6.38 o                         
   8   3   1          0.91          0.86         3.67 o                         
   9   3   1        191.90        187.50        14.15 o                         
  10   3   1         26.00         19.73         6.94 o                         
  11   3   1        145.32        152.82        13.34 o                         
  12   3   1         68.54         77.21        10.68 o                         
  -9   4   1         10.32         17.85         8.34 o                         
  -8   4   1        180.40        233.23        20.70 o                         
  -7   4   1         53.20         75.86         8.25 o                         
  -6   4   1        875.40        880.76        24.85 o                         
  -5   4   1        963.18        911.27        25.74 o                         
  -4   4   1         15.91          6.12         3.43 o                         
  -3   4   1         29.23         25.49         5.22 o                         
  -2   4   1          1.35          6.98         3.60 o                         
  -1   4   1       5015.53       4909.94        67.68 o                         
   0   4   1          2.11         14.39         2.41 o                         
   1   4   1        174.38        181.98         5.05 o                         
   2   4   1      20373.77      20211.62       184.39 o                         
   3   4   1        201.55        238.12         5.53 o                         
   4   4   1       1338.49       1432.67        18.02 o                         
   5   4   1         47.38         76.28         4.54 o                         
   6   4   1         20.72          7.02         2.40 o                         
   7   4   1         15.27         14.17         3.76 o                         
   8   4   1        325.99        347.55        11.44 o                         
   9   4   1        144.46        141.96        11.12 o                         
  10   4   1         20.27         14.57         6.25 o                         
  11   4   1          2.40         -1.23         5.68 o                         
  12   4   1        268.85        308.03        20.30 o                         
  -8   5   1         37.12         32.32         9.35 o                         
  -7   5   1         51.72         40.81        10.26 o                         
  -6   5   1        552.33        520.52        17.70 o                         
  -5   5   1          1.59          4.82         4.73 o                         
  -4   5   1        100.09         95.24        10.18 o                         
  -3   5   1         79.43         72.28         6.59 o                         
  -2   5   1         42.13         50.20         4.66 o                         
  -1   5   1       1474.82       1352.29        21.44 o                         
   0   5   1        294.94        259.35         8.16 o                         
   1   5   1       1378.98       1164.43        16.11 o                         
   2   5   1        203.37        204.78         5.79 o                         
   3   5   1         27.01         31.29         3.74 o                         
   4   5   1         34.46         33.71         2.96 o                         
   5   5   1         16.58         15.70         2.53 o                         
   6   5   1         32.70         28.97         3.82 o                         
   7   5   1         36.31         34.06         4.30 o                         
   8   5   1        122.50        116.22         8.36 o                         
   9   5   1         19.81         16.01         5.91 o                         
  10   5   1        113.61        102.11        10.62 o                         
  11   5   1         36.26         44.20         8.81 o                         
  12   5   1         63.03         74.64        13.13 o                         
  -8   6   1        160.59        148.46        18.40 o                         
  -7   6   1        152.32        157.79        22.73 o                         
  -6   6   1        687.34        678.46        32.44 o                         
  -5   6   1        204.78        185.95        18.84 o                         
  -4   6   1         26.15         46.26         7.96 o                         
  -3   6   1         56.82         55.78         8.20 o                         
  -2   6   1        156.46        182.79        10.27 o                         
  -1   6   1       4546.42       4464.72        52.52 o                         
   0   6   1        198.46        206.91         7.02 o                         
   1   6   1         66.99         72.45         4.78 o                         
   2   6   1        225.62        263.38         7.70 o                         
   3   6   1       1172.78       1116.55        18.78 o                         
   4   6   1         25.98         51.91         4.36 o                         
   5   6   1        615.53        564.67        12.04 o                         
   6   6   1         61.02         51.10         4.58 o                         
   7   6   1        639.41        602.94        14.51 o                         
   8   6   1        232.66        250.40        10.76 o                         
   9   6   1        126.02        119.32         9.09 o                         
  10   6   1         48.18         43.37         7.72 o                         
  11   6   1          0.00         -4.34         5.81 o                         
  12   6   1        109.42         85.58        12.93 o                         
  -7   7   1          7.76         -2.25         7.52 o                         
  -6   7   1        487.25        483.31        38.75 o                         
  -5   7   1         73.95         93.41        12.97 o                         
  -4   7   1         10.40         15.97         7.15 o                         
  -3   7   1        129.01        121.95        11.17 o                         
  -2   7   1         16.45         10.94         4.97 o                         
  -1   7   1        506.72        500.64        17.79 o                         
   0   7   1         91.62        103.29         6.69 o                         
   1   7   1        140.58        155.79         9.29 o                         
   2   7   1          0.64         -1.21         2.22 o                         
   3   7   1        151.60        157.45         8.33 o                         
   4   7   1          2.02          5.67         3.29 o                         
   5   7   1         53.55         57.05         5.60 o                         
   6   7   1          4.39          4.28         2.76 o                         
   7   7   1         55.74         50.92         5.17 o                         
   8   7   1          3.04         -1.89         3.31 o                         
   9   7   1         44.89         41.21         5.67 o                         
  10   7   1          5.89          6.63         4.61 o                         
  11   7   1          9.37         13.64         7.17 o                         
  -6   8   1         67.73         58.28        12.97 o                         
  -5   8   1          3.33         -4.34         5.69 o                         
  -4   8   1        181.67        202.04        14.42 o                         
  -3   8   1        210.15        227.95        15.83 o                         
  -2   8   1          0.33          9.04         6.52 o                         
  -1   8   1        748.59        742.91        19.50 o                         
   0   8   1         97.45        113.80         9.27 o                         
   1   8   1        260.58        270.12        10.03 o                         
   2   8   1       1029.41       1053.76        21.49 o                         
   3   8   1          1.03         -2.25         3.15 o                         
   4   8   1          6.65         17.18         4.67 o                         
   5   8   1        382.10        373.76        14.08 o                         
   6   8   1        165.93        199.68        16.93 o                         
   7   8   1          0.88          4.02         4.14 o                         
   8   8   1       1112.08       1099.00        43.01 o                         
   9   8   1        585.57        548.95        16.39 o                         
  10   8   1         62.44         85.35         8.73 o                         
  11   8   1         31.92         29.98         7.16 o                         
  -5   9   1          0.34          6.45         7.22 o                         
  -4   9   1          4.11         12.75         8.79 o                         
  -3   9   1          0.10         -6.56         6.56 o                         
  -2   9   1          9.30          9.60        14.48 o                         
  -1   9   1         20.83         36.18        14.51 o                         
   0   9   1         21.87         10.62         5.16 o                         
   1   9   1         89.39         89.10         8.29 o                         
   2   9   1         25.98         19.35         4.68 o                         
   3   9   1         18.35         15.06         6.40 o                         
   4   9   1          1.34          8.67         4.50 o                         
   5   9   1          1.97          0.43         4.05 o                         
   6   9   1          7.24         10.10         4.52 o                         
   7   9   1         36.26         26.52         7.06 o                         
   8   9   1        108.84        112.47         9.08 o                         
   9   9   1         21.27         11.83         6.14 o                         
  10   9   1          9.50         -2.54         5.00 o                         
  11   9   1          0.88         -9.23         9.23 o                         
  -3  10   1        260.68        295.69        23.53 o                         
  -2  10   1          0.52         -3.99         8.33 o                         
  -1  10   1         95.55         85.95         9.37 o                         
   0  10   1        322.08        369.50        23.73 o                         
   1  10   1       1967.25       2012.27        41.77 o                         
   2  10   1        108.83        124.29        11.53 o                         
   3  10   1         94.83         85.04        14.02 o                         
   4  10   1          7.28          5.42         5.17 o                         
   5  10   1        327.64        312.45        18.43 o                         
   6  10   1        185.90        190.72        12.51 o                         
   7  10   1        127.11        108.74        11.93 o                         
   8  10   1        448.85        456.78        26.38 o                         
   9  10   1       1235.90       1342.06        52.68 o                         
  10  10   1         61.05         71.65        14.95 o                         
  -2  11   1         22.39         15.91         9.65 o                         
  -1  11   1          4.33         -0.93        17.46 o                         
   0  11   1         86.49         94.34        11.07 o                         
   1  11   1        213.57        245.74        16.60 o                         
   2  11   1        103.42        101.73         9.61 o                         
   3  11   1         80.42         89.13        11.57 o                         
   4  11   1         37.94         31.79         7.53 o                         
   5  11   1          8.91         10.41         5.95 o                         
   6  11   1          0.70         -3.42         5.82 o                         
   7  11   1          2.40          2.24         5.76 o                         
   8  11   1        239.34        275.58        23.81 o                         
   9  11   1         90.28         90.39        17.50 o                         
   1  12   1         48.45         23.05         8.62 o                         
   2  12   1        721.62        701.23        25.29 o                         
   3  12   1         11.45         22.73         8.60 o                         
   4  12   1          1.68         -3.49         7.01 o                         
   5  12   1        558.51        582.82        22.58 o                         
   6  12   1          4.87          9.33         6.97 o                         
   7  12   1        197.83        151.11        13.32 o                         
  -7 -12   2         44.68         35.88        10.27 o                         
  -6 -12   2         17.11         12.25         8.14 o                         
  -5 -12   2         25.68         17.44         8.27 o                         
  -4 -12   2         15.16         27.10        10.33 o                         
  -3 -12   2        507.97        525.27        32.24 o                         
  -2 -12   2       1216.38       1236.49        38.90 o                         
  -1 -12   2        530.26        547.95        27.28 o                         
  -9 -11   2        157.55        152.74        14.77 o                         
  -8 -11   2         10.83          5.97         7.18 o                         
  -7 -11   2          5.01          0.26         7.49 o                         
  -6 -11   2          0.11         -5.89         5.89 o                         
  -5 -11   2          0.08         -6.05         6.05 o                         
  -4 -11   2         56.43         66.37        10.22 o                         
  -3 -11   2         62.76         59.75        10.71 o                         
  -2 -11   2          1.50          0.51         5.11 o                         
  -1 -11   2          0.02         -2.59         6.80 o                         
   0 -11   2         53.00         83.11        10.86 o                         
   1 -11   2         33.11         38.65         9.24 o                         
 -10 -10   2        181.88        197.38        16.53 o                         
  -9 -10   2        583.36        581.91        24.99 o                         
  -8 -10   2          0.74         -0.05        10.44 o                         
  -7 -10   2          5.94         13.95         6.39 o                         
  -6 -10   2          0.59          5.14         5.60 o                         
  -5 -10   2        794.99        740.66        25.02 o                         
  -4 -10   2        192.35        187.72        15.07 o                         
  -3 -10   2         35.19         27.71         8.86 o                         
  -2 -10   2         99.63         70.26         8.15 o                         
  -1 -10   2         27.22         41.70         9.72 o                         
   0 -10   2        116.20        112.18        18.13 o                         
   1 -10   2        313.18        336.59        16.68 o                         
   2 -10   2        102.38        118.72        11.93 o                         
   3 -10   2        681.00        686.43        41.73 o                         
 -10  -9   2         38.07         31.76         9.13 o                         
  -9  -9   2         79.53         68.44        10.62 o                         
  -8  -9   2         31.57         41.20         7.47 o                         
  -7  -9   2         50.97         52.31         7.76 o                         
  -6  -9   2          0.64          0.73         5.37 o                         
  -5  -9   2          0.01         -3.86         5.47 o                         
  -4  -9   2         86.53         79.75         9.34 o                         
  -3  -9   2         32.14         39.23        18.53 o                         
  -2  -9   2         13.26         31.17         7.05 o                         
  -1  -9   2        237.99        238.94        13.07 o                         
   0  -9   2          0.01         -1.91         6.31 o                         
   1  -9   2         65.30         69.97         9.01 o                         
   2  -9   2          2.99          0.88         6.31 o                         
   3  -9   2         66.66         69.52        12.62 o                         
   4  -9   2        131.47        147.96        17.72 o                         
 -11  -8   2        462.39        497.18        27.30 o                         
 -10  -8   2          0.08          6.06         5.06 o                         
  -9  -8   2        308.84        322.98        18.54 o                         
  -8  -8   2        197.90        201.90        12.91 o                         
  -7  -8   2         43.70         28.34         6.17 o                         
  -6  -8   2          3.59         -2.00         4.44 o                         
  -5  -8   2          0.03          4.63         4.19 o                         
  -4  -8   2        888.58        879.15        29.77 o                         
  -3  -8   2        103.69        111.02         9.40 o                         
  -2  -8   2       2415.58       2379.87        36.85 o                         
  -1  -8   2        420.44        434.90        13.69 o                         
   0  -8   2        970.06        928.72        29.01 o                         
   1  -8   2         15.06          5.42         7.35 o                         
   2  -8   2         77.54         55.87        15.09 o                         
   3  -8   2         99.36         99.39        12.27 o                         
   4  -8   2         72.92         57.82        16.01 o                         
   5  -8   2         46.87         55.02        12.93 o                         
   6  -8   2        266.90        254.82        30.75 o                         
 -11  -7   2          5.42          8.45         6.60 o                         
 -10  -7   2         30.61         37.57         7.48 o                         
  -9  -7   2          6.62          2.75         4.71 o                         
  -8  -7   2        179.54        181.62        11.24 o                         
  -7  -7   2          5.41          7.21         4.81 o                         
  -6  -7   2          0.80          5.77         3.78 o                         
  -5  -7   2         25.95         27.75         5.11 o                         
  -4  -7   2          0.45         -3.20         3.20 o                         
  -3  -7   2         15.32         19.09         4.44 o                         
  -2  -7   2         24.10         23.29         3.23 o                         
  -1  -7   2        127.55        125.47         6.72 o                         
   0  -7   2        394.96        384.06        12.21 o                         
   1  -7   2         91.41         97.32         6.97 o                         
   2  -7   2          2.74          5.40         8.12 o                         
   3  -7   2          2.22          1.00         6.02 o                         
   4  -7   2          2.99         25.76        28.67 o                         
   5  -7   2        180.88        203.75        20.46 o                         
   6  -7   2         45.06         48.02        11.78 o                         
   7  -7   2         41.69         43.09        11.02 o                         
 -11  -6   2          0.01         -2.78         5.94 o                         
 -10  -6   2         85.48        111.61        10.80 o                         
  -9  -6   2          3.63         16.78         5.15 o                         
  -8  -6   2          0.24         -0.64         3.66 o                         
  -7  -6   2         29.61         31.77         5.13 o                         
  -6  -6   2        195.74        196.23        10.32 o                         
  -5  -6   2        200.93        231.65        11.87 o                         
  -4  -6   2         17.85         15.06         4.22 o                         
  -3  -6   2        478.37        483.30        11.48 o                         
  -2  -6   2        602.81        646.80        13.74 o                         
  -1  -6   2         76.32        130.27         6.62 o                         
   0  -6   2        261.93        205.46         9.88 o                         
   1  -6   2        726.08        726.19        15.24 o                         
   2  -6   2        285.28        249.23         9.06 o                         
   3  -6   2        558.81        574.26        18.53 o                         
   4  -6   2        139.53        155.73        20.17 o                         
   5  -6   2        313.00        333.73        25.29 o                         
   6  -6   2          0.06          9.08         7.78 o                         
   7  -6   2         47.63         50.22        13.36 o                         
   8  -6   2         13.02          8.89         9.41 o                         
 -12  -5   2         20.36         16.37         6.74 o                         
 -11  -5   2          7.58          1.50         5.41 o                         
 -10  -5   2          6.12         12.79         5.80 o                         
  -9  -5   2        144.91        157.41        12.66 o                         
  -8  -5   2         82.43         72.48         6.96 o                         
  -7  -5   2          7.98          3.76         3.15 o                         
  -6  -5   2          6.89          3.05         2.54 o                         
  -5  -5   2         87.09         91.36         4.79 o                         
  -4  -5   2        250.87        243.05         7.52 o                         
  -3  -5   2        139.24        162.90        10.42 o                         
  -2  -5   2        490.69        443.50        12.76 o                         
  -1  -5   2        358.32        347.80        13.35 o                         
   0  -5   2       1323.33       1242.88        18.72 o                         
   1  -5   2          9.84         18.58         6.51 o                         
   2  -5   2         47.99         47.00         4.59 o                         
   3  -5   2         15.85         24.01         4.84 o                         
   4  -5   2        521.78        518.56        32.12 o                         
   5  -5   2        169.77        168.83        16.03 o                         
   6  -5   2        128.04        133.30        15.16 o                         
   7  -5   2          1.78          1.38         6.65 o                         
   8  -5   2          0.60          3.11         7.22 o                         
 -12  -4   2          4.39          3.16         6.11 o                         
 -11  -4   2         46.98         32.90         8.40 o                         
 -10  -4   2         61.75         72.02        11.51 o                         
  -9  -4   2        210.29        259.50        15.92 o                         
  -8  -4   2       2562.32       2508.09        58.15 o                         
  -7  -4   2          3.51          5.79         3.59 o                         
  -6  -4   2       1980.04       2020.57        30.00 o                         
  -5  -4   2        109.68        119.46         5.36 o                         
  -4  -4   2       2577.19       2646.07        31.63 o                         
  -3  -4   2        176.11        202.42         7.03 o                         
  -2  -4   2        320.04        331.68         9.79 o                         
  -1  -4   2       2210.94       2221.42        26.64 o                         
   0  -4   2         13.75         19.04         3.31 o                         
   1  -4   2        224.56        190.19         5.84 o                         
   2  -4   2       1442.64       1531.11        19.83 o                         
   3  -4   2        409.35        379.75         9.76 o                         
   4  -4   2        441.79        443.34        13.18 o                         
   5  -4   2          0.92          0.33         4.09 o                         
   6  -4   2          4.81         -2.57         6.34 o                         
   7  -4   2         89.40        108.72        16.27 o                         
   8  -4   2         80.46         74.74        12.73 o                         
   9  -4   2          8.53         18.02         9.09 o                         
 -12  -3   2          6.66         11.00         6.78 o                         
 -11  -3   2         89.03        113.05        11.63 o                         
 -10  -3   2          0.38          1.36         4.55 o                         
  -9  -3   2         86.20         87.59        13.82 o                         
  -8  -3   2        445.15        455.76        19.46 o                         
  -7  -3   2        133.57        130.99         7.64 o                         
  -6  -3   2         34.39         36.85         3.79 o                         
  -5  -3   2         25.45         30.32         3.41 o                         
  -4  -3   2         23.97         23.63         2.57 o                         
  -3  -3   2         75.55         78.56         3.54 o                         
  -2  -3   2         84.60         60.95         3.82 o                         
  -1  -3   2        609.92        504.48         8.47 o                         
   0  -3   2        260.20        226.05         6.93 o                         
   1  -3   2        114.06        108.04         4.49 o                         
   2  -3   2          6.03          5.77         2.34 o                         
   3  -3   2          0.64          0.50         3.02 o                         
   4  -3   2         12.35          6.91         2.82 o                         
   5  -3   2        100.05        100.24         7.53 o                         
   6  -3   2          8.42          8.22         4.26 o                         
   7  -3   2        134.12        122.56         9.87 o                         
   8  -3   2          0.06          0.44         4.92 o                         
   9  -3   2          2.46          8.13         8.84 o                         
  10  -3   2         17.67         18.61         9.67 o                         
 -11  -2   2         75.64         93.00        11.05 o                         
 -10  -2   2        648.80        692.51        24.50 o                         
  -9  -2   2        334.56        336.91        16.02 o                         
  -8  -2   2       2050.97       2119.56        48.93 o                         
  -7  -2   2        296.79        308.52         9.04 o                         
  -6  -2   2          2.07          0.68         2.16 o                         
  -5  -2   2        275.62        336.18         8.32 o                         
  -4  -2   2         54.60         57.90         4.06 o                         
  -3  -2   2          4.02         14.49         2.21 o                         
  -2  -2   2       5042.01       4722.55        49.24 o                         
  -1  -2   2       2486.41       2328.44        24.53 o                         
   0  -2   2       3731.59       3470.20        40.64 o                         
   1  -2   2      32328.27      32180.39       354.62 o                         
   2  -2   2        554.75        633.29        10.75 o                         
   3  -2   2         63.28        122.48         5.67 o                         
   4  -2   2         66.44        115.50         6.32 o                         
   5  -2   2       1231.43       1249.80        25.56 o                         
   6  -2   2       1805.98       1801.96        39.46 o                         
   7  -2   2       1288.88       1317.23        36.22 o                         
   8  -2   2       3851.18       3753.59        87.61 o                         
   9  -2   2          3.84          1.16         6.89 o                         
  10  -2   2         37.16         30.82         8.18 o                         
 -11  -1   2          5.64         11.91         7.96 o                         
 -10  -1   2          0.44         -5.47         5.47 o                         
  -9  -1   2        183.85        193.11        13.15 o                         
  -8  -1   2         18.78         19.74         5.16 o                         
  -7  -1   2        100.72         93.65         7.17 o                         
  -6  -1   2        400.73        400.91         9.28 o                         
  -5  -1   2         35.75         32.57         3.35 o                         
  -4  -1   2         30.31         38.86         3.23 o                         
  -3  -1   2         10.98          9.00         1.91 o                         
  -2  -1   2         53.61         50.92         2.92 o                         
  -1  -1   2          3.63          1.41         1.25 o                         
   0  -1   2         61.00         40.96         2.54 o                         
   1  -1   2          6.18         18.36         1.95 o                         
   2  -1   2       2482.33       2196.55        26.63 o                         
   3  -1   2        802.99        771.87        12.47 o                         
   4  -1   2          0.01          2.42         2.15 o                         
   5  -1   2        376.98        366.57         8.95 o                         
   6  -1   2         96.19        103.33         6.90 o                         
   7  -1   2         31.14         27.00         4.32 o                         
   8  -1   2        118.03        104.96         7.67 o                         
   9  -1   2        283.31        310.90        17.84 o                         
  10  -1   2          1.20          5.30         6.17 o                         
  11  -1   2         90.38        115.43        14.42 o                         
 -11   0   2        208.37        248.04        18.46 o                         
 -10   0   2         20.74         20.17         9.43 o                         
  -9   0   2       2176.19       2171.72        62.78 o                         
  -8   0   2          9.02         29.41         5.30 o                         
  -7   0   2       1362.90       1367.75        23.97 o                         
  -6   0   2        706.03        628.89        12.56 o                         
  -5   0   2        179.51        173.14         6.22 o                         
  -4   0   2        182.57        220.08         5.89 o                         
  -3   0   2        862.50        819.76        12.05 o                         
  -2   0   2        824.81        843.71        10.79 o                         
  -1   0   2       1717.42       1714.95        51.08 o                         
   1   0   2        204.50        162.74        12.38 o                         
   2   0   2       7936.59       7889.31        79.16 o                         
   3   0   2       1503.45       1540.50        17.87 o                         
   4   0   2       1038.28       1099.03        15.34 o                         
   5   0   2         86.42        134.95         5.63 o                         
   6   0   2         22.28         14.40         3.13 o                         
   7   0   2        551.38        533.69        13.41 o                         
   8   0   2        298.55        316.75        11.90 o                         
   9   0   2        179.05        181.54        11.92 o                         
  10   0   2         98.06        113.29        10.18 o                         
  11   0   2        410.84        418.92        26.59 o                         
 -11   1   2         35.78         22.47         7.65 o                         
 -10   1   2          0.04         -4.49         4.49 o                         
  -9   1   2          4.77          2.90         4.52 o                         
  -8   1   2        479.82        464.17        13.98 o                         
  -7   1   2         13.43          9.25         3.65 o                         
  -6   1   2         58.08         48.32         4.91 o                         
  -5   1   2          0.75          0.59         1.92 o                         
  -4   1   2        214.86        197.34         5.89 o                         
  -3   1   2          0.22          4.15         1.72 o                         
  -2   1   2         15.87         12.09         2.38 o                         
  -1   1   2         14.51          7.69         1.54 o                         
   0   1   2         38.31         24.36         2.25 o                         
   1   1   2         17.31          9.84         1.39 o                         
   2   1   2          2.37          5.49         1.37 o                         
   3   1   2        717.91        612.98        10.12 o                         
   4   1   2         55.86         47.52         3.67 o                         
   5   1   2        176.11        193.16         6.14 o                         
   6   1   2         18.77         18.04         2.99 o                         
   7   1   2          1.18          0.66         3.73 o                         
   8   1   2         15.64          9.19         4.18 o                         
   9   1   2        203.99        199.17        13.00 o                         
  10   1   2          0.02         -3.50         4.71 o                         
  11   1   2          7.25          8.19         6.10 o                         
 -10   2   2         68.66         79.86        11.24 o                         
  -9   2   2        303.34        311.00        24.35 o                         
  -8   2   2       1511.23       1564.19        48.64 o                         
  -7   2   2        438.68        439.23        16.31 o                         
  -6   2   2        291.78        305.99        11.83 o                         
  -5   2   2       4578.19       4733.23        92.57 o                         
  -4   2   2        889.12        947.67        16.55 o                         
  -3   2   2       1094.18       1143.07        16.91 o                         
  -2   2   2       7515.32       7146.89        74.10 o                         
  -1   2   2        795.97        982.01        14.20 o                         
   0   2   2        915.32        969.77        16.14 o                         
   1   2   2      12003.79      11010.07       108.86 o                         
   2   2   2       1729.09       1790.55        23.16 o                         
   3   2   2        412.98        479.51         8.77 o                         
   4   2   2        371.14        477.87         8.49 o                         
   5   2   2       2405.19       2941.99        33.98 o                         
   6   2   2          3.01         -0.87         2.05 o                         
   7   2   2          0.80         -0.40         2.69 o                         
   8   2   2        189.69        216.18        11.21 o                         
   9   2   2        279.08        265.94        14.62 o                         
  10   2   2        125.67        125.21        12.94 o                         
  11   2   2         37.42         25.51         8.46 o                         
 -10   3   2         28.85         26.41         8.11 o                         
  -9   3   2          1.16          0.98         4.85 o                         
  -8   3   2        200.49        201.15        13.38 o                         
  -7   3   2        145.23        146.47        11.41 o                         
  -6   3   2        171.66        183.02        10.15 o                         
  -5   3   2        130.46        131.96         8.79 o                         
  -4   3   2         18.30         21.39         3.24 o                         
  -3   3   2        369.33        345.30        12.08 o                         
  -2   3   2        521.41        475.32        10.18 o                         
  -1   3   2        328.96        279.51         7.20 o                         
   0   3   2       4577.06       3725.14        42.15 o                         
   1   3   2        305.14        238.57         5.17 o                         
   2   3   2        538.91        451.13         9.20 o                         
   3   3   2         18.94         16.18         2.21 o                         
   4   3   2         38.30         35.84         3.41 o                         
   5   3   2          2.53          6.70         2.20 o                         
   6   3   2         11.85         14.80         2.74 o                         
   7   3   2         60.15         55.91         4.90 o                         
   8   3   2          0.11         -2.08         3.21 o                         
   9   3   2         11.18         10.61         4.77 o                         
  10   3   2        284.85        306.36        23.01 o                         
  11   3   2         45.93         46.99         8.59 o                         
  12   3   2         18.19         17.00         8.18 o                         
  -9   4   2        189.52        193.74        16.37 o                         
  -8   4   2        358.32        353.65        17.44 o                         
  -7   4   2        766.82        835.01        24.29 o                         
  -6   4   2        479.23        457.29        16.36 o                         
  -5   4   2          0.44         -1.79         3.24 o                         
  -4   4   2        238.76        232.97        10.26 o                         
  -3   4   2         76.44        109.93         6.37 o                         
  -2   4   2       3043.78       3411.81        40.88 o                         
  -1   4   2        567.99        512.05        10.61 o                         
   0   4   2        375.90        396.40         8.41 o                         
   1   4   2        932.69       1123.57        14.58 o                         
   2   4   2       4692.09       4289.27        44.59 o                         
   3   4   2       1482.69       1713.34        21.10 o                         
   4   4   2       4837.00       5140.68        51.74 o                         
   5   4   2        729.44        895.76        14.41 o                         
   6   4   2       1756.95       1865.85        26.74 o                         
   7   4   2         33.93         40.24         4.91 o                         
   8   4   2          1.22          0.34         3.77 o                         
   9   4   2         62.14         84.39        10.47 o                         
  10   4   2        581.37        619.96        25.58 o                         
  11   4   2          0.30         11.02         6.77 o                         
  12   4   2        236.37        244.81        18.38 o                         
  -8   5   2          4.32          4.90         7.65 o                         
  -7   5   2        240.86        275.89        17.80 o                         
  -6   5   2          2.19         -4.14         4.14 o                         
  -5   5   2          2.76          5.86         4.33 o                         
  -4   5   2         55.86         53.82         6.51 o                         
  -3   5   2         42.43         41.47         6.79 o                         
  -2   5   2          7.53          5.31         3.13 o                         
  -1   5   2         91.26         87.88         5.85 o                         
   0   5   2        471.54        403.16        11.00 o                         
   1   5   2        891.35        795.60        12.42 o                         
   2   5   2        215.09        218.73         7.73 o                         
   3   5   2         68.39         66.00         4.69 o                         
   4   5   2         70.62         73.84         4.08 o                         
   5   5   2          9.46          9.61         2.16 o                         
   6   5   2          7.71          1.74         2.64 o                         
   7   5   2         10.96         10.51         3.23 o                         
   8   5   2         13.45          7.13         3.73 o                         
   9   5   2         94.14         86.02         8.98 o                         
  10   5   2         13.53         16.51         6.13 o                         
  11   5   2         57.74         56.43        10.74 o                         
  12   5   2         79.37         76.32        10.57 o                         
  -8   6   2         68.73         51.00        13.99 o                         
  -7   6   2       1655.20       1582.64        80.63 o                         
  -6   6   2         15.71         26.54        13.70 o                         
  -5   6   2        312.98        276.98        23.50 o                         
  -4   6   2         61.63         49.68         7.48 o                         
  -3   6   2        334.89        335.25        14.81 o                         
  -2   6   2         16.57         13.82         4.20 o                         
  -1   6   2       2172.20       2298.45        41.23 o                         
   0   6   2          0.64         -2.30         2.30 o                         
   1   6   2        167.02        200.50         7.26 o                         
   2   6   2       3487.83       3579.83        44.34 o                         
   3   6   2       2102.17       2011.90        24.48 o                         
   4   6   2        342.93        268.66         6.86 o                         
   5   6   2        815.54        850.40        14.61 o                         
   6   6   2        953.62        944.57        17.08 o                         
   7   6   2        517.22        493.60        13.60 o                         
   8   6   2        911.32        905.48        21.39 o                         
   9   6   2        214.50        229.27        14.43 o                         
  10   6   2        113.54        103.88         9.25 o                         
  11   6   2        142.83        115.28        11.48 o                         
  12   6   2         65.22         48.69        11.01 o                         
  -7   7   2         33.30          5.71        16.55 o                         
  -6   7   2         31.33         28.17         7.06 o                         
  -5   7   2         55.16         48.33         9.35 o                         
  -4   7   2         53.73         43.07         7.21 o                         
  -3   7   2         14.95         16.49         6.26 o                         
  -2   7   2         18.44         19.05         5.15 o                         
  -1   7   2        175.02        154.77         8.91 o                         
   0   7   2        230.36        243.72         8.77 o                         
   1   7   2        131.50        137.16         7.02 o                         
   2   7   2         42.75         41.79         4.34 o                         
   3   7   2          7.45          1.52         2.60 o                         
   4   7   2        141.22        146.55         6.22 o                         
   5   7   2          7.54          9.15         2.85 o                         
   6   7   2          0.74          1.19         2.45 o                         
   7   7   2          4.17          8.29         3.99 o                         
   8   7   2          0.77         -1.01         3.75 o                         
   9   7   2         44.20         33.24         5.19 o                         
  10   7   2         23.02         25.52         6.05 o                         
  11   7   2          0.03          1.14         6.98 o                         
  -6   8   2         24.24         13.41         7.88 o                         
  -5   8   2       1142.10       1064.94        29.94 o                         
  -4   8   2        422.46        381.00        25.54 o                         
  -3   8   2        451.93        476.88        43.97 o                         
  -2   8   2        573.62        576.54        34.09 o                         
  -1   8   2        142.87        158.60        11.25 o                         
   0   8   2        316.32        366.14        13.11 o                         
   1   8   2        674.13        660.00        15.41 o                         
   2   8   2        209.14        230.50         9.06 o                         
   3   8   2         12.21         10.70         3.54 o                         
   4   8   2        100.54         96.94         9.01 o                         
   5   8   2         33.96         38.34         5.39 o                         
   6   8   2         15.72          6.95         3.59 o                         
   7   8   2         45.89         47.13         7.00 o                         
   8   8   2        511.22        544.74        18.35 o                         
   9   8   2        689.48        639.89        31.63 o                         
  10   8   2         67.61         65.78         6.93 o                         
  11   8   2          4.69          1.69         5.30 o                         
  -5   9   2         23.34         28.77         8.84 o                         
  -4   9   2          0.05         -6.19         6.19 o                         
  -3   9   2          0.21          5.61         6.88 o                         
  -2   9   2          0.79         30.19        18.14 o                         
  -1   9   2         26.79         39.54         9.90 o                         
   0   9   2         21.11          7.48         5.70 o                         
   1   9   2         25.74         49.29        10.31 o                         
   2   9   2         99.83        103.40         8.93 o                         
   3   9   2          1.12         -0.83         3.50 o                         
   4   9   2         16.12         16.78         5.09 o                         
   5   9   2         29.01         27.26         6.95 o                         
   6   9   2         20.51         23.65         9.12 o                         
   7   9   2         25.16         27.25         9.49 o                         
   8   9   2          7.00          1.70         7.48 o                         
   9   9   2        307.94        303.51        31.31 o                         
  10   9   2          4.61         13.09         7.20 o                         
  11   9   2         16.61         20.45         9.19 o                         
  -3  10   2         54.91         55.29        10.64 o                         
  -2  10   2        182.62        198.71        18.23 o                         
  -1  10   2         34.97         32.29         8.93 o                         
   0  10   2         51.14         85.61        12.67 o                         
   1  10   2       4041.36       3967.24        63.90 o                         
   2  10   2        383.52        380.88        16.97 o                         
   3  10   2          5.65          6.92         4.64 o                         
   4  10   2         12.74         13.01         7.67 o                         
   5  10   2          9.71          1.74         5.77 o                         
   6  10   2         44.32         57.60        10.60 o                         
   7  10   2         54.93         94.41        14.46 o                         
   8  10   2        125.42        136.09        21.23 o                         
   9  10   2        935.25       1095.45        70.91 o                         
  10  10   2         22.95         16.80         9.31 o                         
  -2  11   2          0.66          3.09        10.77 o                         
  -1  11   2         19.03         32.18        13.76 o                         
   0  11   2         41.28         24.40         7.98 o                         
   1  11   2        165.67        162.54        14.48 o                         
   2  11   2         73.22         88.48        10.31 o                         
   3  11   2          5.60         -4.04         7.20 o                         
   4  11   2         63.35         67.88         8.54 o                         
   5  11   2          0.40          9.25         6.47 o                         
   6  11   2         28.34         36.02         7.66 o                         
   7  11   2          0.59         -5.20         7.55 o                         
   8  11   2          9.18         -3.79         7.69 o                         
   9  11   2         53.55         42.20        14.00 o                         
   0  12   2        267.05        287.74        23.86 o                         
   1  12   2         60.20         29.76        11.14 o                         
   2  12   2         11.82         17.53         7.35 o                         
   3  12   2          7.59         38.72        10.21 o                         
   4  12   2         15.48         22.94         8.22 o                         
   5  12   2        144.03        189.80        15.80 o                         
   6  12   2          3.87         17.70         6.05 o                         
   7  12   2        215.36        214.93        21.86 o                         
  -6 -12   3         62.12         64.87        11.34 o                         
  -5 -12   3          0.14         -6.63        11.12 o                         
  -4 -12   3          0.35          7.42         7.75 o                         
  -3 -12   3         30.98         27.06         9.99 o                         
  -2 -12   3        647.81        785.72        36.52 o                         
  -1 -12   3        144.49        165.81        18.27 o                         
  -8 -11   3          6.37         11.15         8.10 o                         
  -7 -11   3        107.89        114.63        13.63 o                         
  -6 -11   3          9.33          7.12         7.50 o                         
  -5 -11   3          9.69         10.61         6.85 o                         
  -4 -11   3         20.08         24.72         8.21 o                         
  -3 -11   3          0.29         -6.77         7.25 o                         
  -2 -11   3        433.87        449.04        38.17 o                         
  -1 -11   3          8.16          1.42         6.49 o                         
   0 -11   3          0.09         16.04        14.50 o                         
   1 -11   3         17.96          5.21         8.31 o                         
 -10 -10   3        624.75        606.09        25.76 o                         
  -9 -10   3         69.06         66.68        12.02 o                         
  -8 -10   3         15.27          2.59         7.62 o                         
  -7 -10   3          4.22         -2.13         6.85 o                         
  -6 -10   3        343.41        355.69        19.23 o                         
  -5 -10   3         64.00         69.10        12.68 o                         
  -4 -10   3          0.12         15.36         7.68 o                         
  -3 -10   3          0.02         -5.44         5.44 o                         
  -2 -10   3        620.10        511.66        25.92 o                         
  -1 -10   3         70.63         88.45         9.67 o                         
   0 -10   3         53.74         26.93         7.87 o                         
   1 -10   3         33.98         50.43         8.81 o                         
   2 -10   3        268.73        284.54        17.06 o                         
   3 -10   3          1.44         -8.29         8.55 o                         
 -10  -9   3         21.88         16.97         8.72 o                         
  -9  -9   3         23.10         28.37         7.97 o                         
  -8  -9   3        138.67        135.72        13.31 o                         
  -7  -9   3         54.45         46.71         8.90 o                         
  -6  -9   3          0.63         -3.90         4.82 o                         
  -5  -9   3          2.27          6.68         5.36 o                         
  -4  -9   3          4.09          5.83         5.96 o                         
  -3  -9   3          2.85          7.64         5.65 o                         
  -2  -9   3        290.62        311.23        14.78 o                         
  -1  -9   3         94.19        103.57         9.06 o                         
   0  -9   3          1.10         10.25         6.37 o                         
   1  -9   3          0.19         -4.18         4.18 o                         
   2  -9   3         46.11         50.50         9.73 o                         
   3  -9   3          5.82         12.02         6.58 o                         
   4  -9   3          0.03          4.47         9.95 o                         
 -11  -8   3         15.50         20.03         7.10 o                         
 -10  -8   3         94.85         96.80         8.28 o                         
  -9  -8   3        222.69        225.22        16.04 o                         
  -8  -8   3        443.21        457.87        20.83 o                         
  -7  -8   3        196.79        233.36        15.21 o                         
  -6  -8   3         10.37          6.81         4.63 o                         
  -5  -8   3         41.84         47.94         8.27 o                         
  -4  -8   3          2.81         10.59         4.83 o                         
  -3  -8   3          8.94          6.15         4.63 o                         
  -2  -8   3        844.60        784.57        22.41 o                         
  -1  -8   3        125.40        127.94         9.82 o                         
   0  -8   3        127.80        143.23         9.12 o                         
   1  -8   3        177.24        201.48        12.87 o                         
   2  -8   3          1.22          2.43         4.60 o                         
   3  -8   3        462.39        418.03        18.33 o                         
   4  -8   3         15.70          9.98         8.48 o                         
   5  -8   3         76.97         65.61        15.23 o                         
   6  -8   3        301.54        357.57        28.14 o                         
 -11  -7   3         14.71         11.93         8.69 o                         
 -10  -7   3          7.57         -0.68         6.37 o                         
  -9  -7   3          0.58          7.12         4.36 o                         
  -8  -7   3        112.52        114.15         8.79 o                         
  -7  -7   3         17.46         26.16         5.71 o                         
  -6  -7   3          1.28          3.11         4.03 o                         
  -5  -7   3          3.98         -0.66         3.57 o                         
  -4  -7   3         37.41         39.54         5.75 o                         
  -3  -7   3         91.82         94.36         8.41 o                         
  -2  -7   3         23.53         21.47         3.80 o                         
  -1  -7   3        299.05        294.50         9.80 o                         
   0  -7   3         15.27         11.40         4.36 o                         
   1  -7   3          2.12          1.32         4.19 o                         
   2  -7   3         22.95         20.60         4.43 o                         
   3  -7   3          1.78          0.27         7.68 o                         
   4  -7   3          0.38          8.96        11.11 o                         
   5  -7   3         82.16         66.30        11.80 o                         
   6  -7   3         93.62         67.20        15.83 o                         
   7  -7   3          9.77         11.06        10.09 o                         
 -11  -6   3        953.65       1010.17        29.35 o                         
 -10  -6   3         74.56         80.81         9.41 o                         
  -9  -6   3        796.32        745.77        22.15 o                         
  -8  -6   3        900.72        900.86        20.52 o                         
  -7  -6   3        807.22        799.01        26.76 o                         
  -6  -6   3         39.50         40.91         6.11 o                         
  -5  -6   3        861.40        882.96        20.99 o                         
  -4  -6   3         21.71          7.25         3.45 o                         
  -3  -6   3       3109.69       3188.34        59.73 o                         
  -2  -6   3        401.13        406.49        11.51 o                         
  -1  -6   3        856.84        767.84        15.06 o                         
   0  -6   3       4942.62       4931.34        62.87 o                         
   1  -6   3        300.15        369.88        11.53 o                         
   2  -6   3         43.20         53.21         5.57 o                         
   3  -6   3         57.74         71.80         7.65 o                         
   4  -6   3         18.85         29.05         6.70 o                         
   5  -6   3         10.96          4.71        10.80 o                         
   6  -6   3          3.62         -5.83         6.36 o                         
   7  -6   3        184.98        177.94        19.06 o                         
 -12  -5   3          1.57          1.35         6.80 o                         
 -11  -5   3         46.40         41.49         9.84 o                         
 -10  -5   3          1.22         -3.67         5.03 o                         
  -9  -5   3         26.84         19.83         7.68 o                         
  -8  -5   3        115.20        111.32        11.79 o                         
  -7  -5   3         62.95         65.04         5.74 o                         
  -6  -5   3          7.92          7.92         2.76 o                         
  -5  -5   3         16.06         13.17         3.23 o                         
  -4  -5   3        100.38         87.99         5.41 o                         
  -3  -5   3          1.13         -2.24         2.24 o                         
  -2  -5   3         48.24         48.22         4.60 o                         
  -1  -5   3        270.60        296.41         8.79 o                         
   0  -5   3        315.54        328.50         8.14 o                         
   1  -5   3        439.92        470.11        10.43 o                         
   2  -5   3         10.95         13.75         3.52 o                         
   3  -5   3        296.94        319.55        12.59 o                         
   4  -5   3        252.74        242.96        12.15 o                         
   5  -5   3         28.22         32.81         8.28 o                         
   6  -5   3        144.78        161.31        20.25 o                         
   7  -5   3        306.43        309.83        22.42 o                         
   8  -5   3          2.19         -7.29         7.29 o                         
 -12  -4   3          9.06         -0.84        12.36 o                         
 -11  -4   3        227.91        225.03        16.11 o                         
 -10  -4   3        330.86        316.69        18.27 o                         
  -9  -4   3         62.79         73.90         8.74 o                         
  -8  -4   3         38.77         61.23         6.63 o                         
  -7  -4   3         95.40         93.58         6.70 o                         
  -6  -4   3       1271.70       1290.61        20.12 o                         
  -5  -4   3       1192.90       1362.85        18.62 o                         
  -4  -4   3        322.84        338.93         8.52 o                         
  -3  -4   3       1246.27       1261.27        19.11 o                         
  -2  -4   3          7.81         20.06         2.90 o                         
  -1  -4   3        532.91        526.05        10.05 o                         
   0  -4   3       8886.44       9441.61        93.28 o                         
   1  -4   3        198.56        232.20         6.86 o                         
   2  -4   3        418.15        492.81        11.20 o                         
   3  -4   3         69.75         96.04         7.88 o                         
   4  -4   3       3524.26       3545.82        60.30 o                         
   5  -4   3        100.40        114.10         9.05 o                         
   6  -4   3        571.29        615.68        23.06 o                         
   7  -4   3        517.20        501.49        20.02 o                         
   8  -4   3        338.59        384.89        25.38 o                         
   9  -4   3        106.29         93.66        14.22 o                         
 -11  -3   3          0.68          0.67         5.05 o                         
 -10  -3   3          2.81         -4.24         5.22 o                         
  -9  -3   3         18.81         19.35         5.88 o                         
  -8  -3   3        542.18        527.97        21.11 o                         
  -7  -3   3        104.86         97.99         6.66 o                         
  -6  -3   3          6.97          1.20         2.31 o                         
  -5  -3   3          0.11         -1.01         1.93 o                         
  -4  -3   3          2.85          2.26         1.87 o                         
  -3  -3   3         32.83         40.59         2.77 o                         
  -2  -3   3         17.51         14.45         2.38 o                         
  -1  -3   3        853.24        661.69        10.49 o                         
   0  -3   3        120.32        123.50         4.52 o                         
   1  -3   3        271.36        259.50         6.68 o                         
   2  -3   3          1.93          2.93         2.28 o                         
   3  -3   3        281.77        281.40         8.12 o                         
   4  -3   3         78.24         78.24         6.56 o                         
   5  -3   3         16.43         17.15         3.96 o                         
   6  -3   3        257.62        270.47        17.49 o                         
   7  -3   3        178.07        170.14        11.74 o                         
   8  -3   3          3.80          3.02         5.05 o                         
   9  -3   3         80.40         67.16         9.15 o                         
 -11  -2   3          5.42         16.43         7.98 o                         
 -10  -2   3         42.36         39.26         8.99 o                         
  -9  -2   3       1024.48       1038.33        34.03 o                         
  -8  -2   3        484.18        494.38        20.83 o                         
  -7  -2   3       1299.86       1277.54        23.20 o                         
  -6  -2   3       1349.36       1419.46        20.67 o                         
  -5  -2   3       1404.35       1304.49        18.87 o                         
  -4  -2   3        735.07        734.10        11.73 o                         
  -3  -2   3       3192.16       3158.36        34.03 o                         
  -2  -2   3      18638.30      17222.57       169.43 o                         
  -1  -2   3      33607.77      32590.03       502.48 o                         
   0  -2   3       5716.98       5302.66        53.64 o                         
   1  -2   3       2090.41       1981.57        27.20 o                         
   2  -2   3       4330.19       4199.31        46.28 o                         
   3  -2   3        315.96        345.98         8.44 o                         
   4  -2   3        305.16        336.86         8.90 o                         
   5  -2   3        457.13        427.52        12.30 o                         
   6  -2   3       2986.90       3025.91        86.69 o                         
   7  -2   3        309.49        332.11        22.09 o                         
   8  -2   3       2069.11       2012.19        55.59 o                         
   9  -2   3         59.24         62.42         9.20 o                         
  10  -2   3        333.42        395.78        22.20 o                         
 -11  -1   3        111.08         98.19        13.43 o                         
 -10  -1   3         10.50          7.15         6.21 o                         
  -9  -1   3         31.53         41.89         7.65 o                         
  -8  -1   3        186.97        201.48        12.66 o                         
  -7  -1   3        319.61        309.12         9.94 o                         
  -6  -1   3        208.25        212.86         7.69 o                         
  -5  -1   3         28.79         29.46         3.29 o                         
  -4  -1   3         84.79         80.10         4.15 o                         
  -3  -1   3         26.15         21.54         2.48 o                         
  -2  -1   3         23.05         21.02         2.47 o                         
  -1  -1   3        103.15         87.89         3.30 o                         
   0  -1   3          0.01          0.96         1.30 o                         
   1  -1   3        457.96        414.60         7.43 o                         
   2  -1   3       5206.53       4389.16        57.42 o                         
   3  -1   3        265.99        248.12         6.99 o                         
   4  -1   3        315.68        296.82         8.73 o                         
   5  -1   3         47.75         45.99         5.20 o                         
   6  -1   3         29.83         29.40         4.85 o                         
   7  -1   3         53.55         45.95         6.04 o                         
   8  -1   3         22.66         27.72         6.03 o                         
   9  -1   3          8.74         -0.90         5.75 o                         
  10  -1   3         38.19         46.23         9.96 o                         
 -11   0   3          0.36          9.75         5.88 o                         
 -10   0   3        407.09        403.23        19.02 o                         
  -9   0   3       2839.41       2972.00        68.85 o                         
  -8   0   3       5988.59       6157.19       141.28 o                         
  -7   0   3          6.58          7.80         3.33 o                         
  -6   0   3         18.01         10.73         3.01 o                         
  -5   0   3        101.69         93.14         5.15 o                         
  -4   0   3        233.16        277.91         6.61 o                         
  -3   0   3        109.09        124.97         6.33 o                         
  -2   0   3      15490.59      14798.99       139.78 o                         
  -1   0   3      19644.68      19034.95       263.75 o                         
   0   0   3       1183.26       1076.84        18.04 o                         
   1   0   3       7910.75       7987.41        79.41 o                         
   2   0   3       2160.19       2618.74        26.61 o                         
   3   0   3        493.88        527.80         9.05 o                         
   4   0   3       7855.21       8901.09        85.04 o                         
   5   0   3        918.78       1005.52        15.32 o                         
   6   0   3          9.66         15.13         3.07 o                         
   7   0   3        612.06        552.50        14.13 o                         
   8   0   3         67.10         86.61         7.01 o                         
   9   0   3        456.09        421.74        14.59 o                         
  10   0   3         49.52         40.33         6.63 o                         
  11   0   3         38.26         59.40         9.19 o                         
 -11   1   3          0.12         18.94        11.97 o                         
 -10   1   3         18.06         22.63         6.34 o                         
  -9   1   3          0.82          0.54         5.57 o                         
  -8   1   3         12.07         10.77         4.47 o                         
  -7   1   3          8.77         10.79         3.30 o                         
  -6   1   3        478.85        465.31        11.71 o                         
  -5   1   3         16.22         11.12         2.60 o                         
  -4   1   3        165.96        177.14         5.76 o                         
  -3   1   3          4.28          6.74         2.22 o                         
  -2   1   3        368.52        290.60         5.89 o                         
  -1   1   3          2.16          6.76         1.74 o                         
   0   1   3          9.90         11.07         1.44 o                         
   1   1   3         64.68         49.70         2.12 o                         
   2   1   3         19.03         18.54         2.20 o                         
   3   1   3        443.61        381.28         7.43 o                         
   4   1   3        310.59        337.97         7.31 o                         
   5   1   3          0.37          2.58         2.06 o                         
   6   1   3          4.85          1.35         2.17 o                         
   7   1   3         17.08         15.45         3.33 o                         
   8   1   3          8.82          3.93         3.66 o                         
   9   1   3        179.70        163.64        11.32 o                         
  10   1   3         46.62         40.49         7.47 o                         
  11   1   3         26.89         40.91         8.14 o                         
 -10   2   3         83.67        106.54        12.53 o                         
  -9   2   3         28.04         31.70         7.72 o                         
  -8   2   3        610.58        611.49        21.48 o                         
  -7   2   3       1028.45       1070.91        28.12 o                         
  -6   2   3        189.88        220.51        10.51 o                         
  -5   2   3         36.02         56.20         5.64 o                         
  -4   2   3       1887.37       1857.58        25.54 o                         
  -3   2   3       2418.49       2670.06        32.27 o                         
  -2   2   3       6611.23       6597.45        69.05 o                         
  -1   2   3      12042.24      11009.83       117.79 o                         
   0   2   3        512.67        465.95        10.87 o                         
   1   2   3        253.59        323.55         5.47 o                         
   2   2   3       1348.14       1244.20        16.65 o                         
   3   2   3       4617.46       4701.78        48.15 o                         
   4   2   3       4760.00       5451.21        54.08 o                         
   5   2   3       2740.16       3437.97        38.62 o                         
   6   2   3         33.30         45.70         4.17 o                         
   7   2   3          1.67          1.17         3.51 o                         
   8   2   3         19.11         23.68         4.81 o                         
   9   2   3         30.44         13.30         7.17 o                         
  10   2   3        961.35        878.90        30.26 o                         
  11   2   3         66.27         66.76         9.19 o                         
 -10   3   3         11.36          2.31        10.50 o                         
  -9   3   3         25.61         25.91         7.40 o                         
  -8   3   3         52.40         56.95         7.97 o                         
  -7   3   3          0.04         -0.19         4.57 o                         
  -6   3   3         20.25         18.26         4.94 o                         
  -5   3   3        221.24        225.67        10.33 o                         
  -4   3   3          0.28         -2.44         2.44 o                         
  -3   3   3        194.46        189.64         7.73 o                         
  -2   3   3        251.27        229.43         6.95 o                         
  -1   3   3         37.63         16.47         2.73 o                         
   0   3   3       2395.65       2038.90        30.93 o                         
   1   3   3        453.62        363.33         6.88 o                         
   2   3   3        114.22         87.61         4.60 o                         
   3   3   3         10.23         13.38         2.41 o                         
   4   3   3        109.05         96.18         4.30 o                         
   5   3   3        120.09        118.43         5.59 o                         
   6   3   3         90.67         97.48         5.63 o                         
   7   3   3         62.92         63.61         5.15 o                         
   8   3   3          7.14          4.58         3.88 o                         
   9   3   3          7.53          9.11         6.58 o                         
  10   3   3         60.31         62.35         8.22 o                         
  11   3   3        109.76        141.37        14.90 o                         
  -9   4   3         50.74         89.95        11.45 o                         
  -8   4   3          0.86         18.74         5.57 o                         
  -7   4   3        147.72        163.72        21.57 o                         
  -6   4   3        169.12        189.07        13.22 o                         
  -5   4   3        563.63        508.60        21.75 o                         
  -4   4   3         27.89         27.24         5.64 o                         
  -3   4   3        466.14        531.28        14.61 o                         
  -2   4   3       1802.99       2041.30        28.64 o                         
  -1   4   3        825.02        728.21        13.22 o                         
   0   4   3        880.09        839.77        13.61 o                         
   1   4   3          5.08         19.26         2.41 o                         
   2   4   3         16.69         45.37         3.18 o                         
   3   4   3        698.54        690.85        12.03 o                         
   4   4   3         90.90         93.07         5.45 o                         
   5   4   3         32.78         45.55         3.46 o                         
   6   4   3        426.38        439.46        10.65 o                         
   7   4   3         30.47         46.43         4.89 o                         
   8   4   3        490.80        479.30        15.13 o                         
   9   4   3        541.21        538.82        15.87 o                         
  10   4   3        123.06        119.54        11.51 o                         
  11   4   3          0.10         -2.83         6.51 o                         
  12   4   3         74.67         62.28        10.97 o                         
  -8   5   3         24.87         19.23         7.08 o                         
  -7   5   3         20.89         25.69         6.94 o                         
  -6   5   3        266.88        264.71        29.49 o                         
  -5   5   3         11.98          9.12         5.97 o                         
  -4   5   3          0.81         -3.34         3.79 o                         
  -3   5   3         89.02         83.95         7.41 o                         
  -2   5   3        332.45        342.86        12.84 o                         
  -1   5   3         13.54          9.23         3.21 o                         
   0   5   3        908.84        879.52        18.75 o                         
   1   5   3        460.07        405.84         9.02 o                         
   2   5   3         92.94        119.09         5.13 o                         
   3   5   3        347.03        383.45        10.18 o                         
   4   5   3         81.27         88.91         5.27 o                         
   5   5   3          1.39          3.61         2.56 o                         
   6   5   3         11.59          4.01         3.01 o                         
   7   5   3          7.56         12.22         3.35 o                         
   8   5   3          8.79          8.20         3.52 o                         
   9   5   3        171.82        188.37        13.17 o                         
  10   5   3         81.57         75.84         9.26 o                         
  11   5   3        150.22        146.04        13.37 o                         
  12   5   3          1.34         -2.29         6.13 o                         
  -8   6   3          5.53          0.08        12.17 o                         
  -7   6   3        223.30        198.10        17.24 o                         
  -6   6   3        193.07        164.95        12.91 o                         
  -5   6   3       1124.87        923.07        46.28 o                         
  -4   6   3         78.54         86.31         9.43 o                         
  -3   6   3        109.45        121.35         9.60 o                         
  -2   6   3          9.30         20.25         4.88 o                         
  -1   6   3        242.12        264.20        10.32 o                         
   0   6   3       1546.91       1432.20        21.30 o                         
   1   6   3        171.53        220.01         6.91 o                         
   2   6   3        867.65        878.16        20.08 o                         
   3   6   3        512.47        538.62         9.89 o                         
   4   6   3         28.43         50.18         4.87 o                         
   5   6   3        790.95        844.92        28.10 o                         
   6   6   3        319.60        364.07        12.88 o                         
   7   6   3       1078.09       1092.42        20.48 o                         
   8   6   3        688.06        665.07        16.59 o                         
   9   6   3          2.12          2.94         4.07 o                         
  10   6   3        467.11        454.51        16.16 o                         
  11   6   3         21.83          9.16         5.95 o                         
  -7   7   3        113.69        111.33        13.40 o                         
  -6   7   3        215.72        230.23        16.33 o                         
  -5   7   3        156.52        175.48        14.06 o                         
  -4   7   3          3.21          4.83         5.50 o                         
  -3   7   3         22.60         23.13         6.89 o                         
  -2   7   3        127.76        117.63        10.53 o                         
  -1   7   3         36.33         43.27         6.31 o                         
   0   7   3        108.89         94.26         6.46 o                         
   1   7   3         46.63         56.73         4.90 o                         
   2   7   3          0.65          3.64         2.52 o                         
   3   7   3        291.23        298.17         8.61 o                         
   4   7   3        122.71        131.26         6.79 o                         
   5   7   3          0.23         -1.04         3.22 o                         
   6   7   3         35.22         31.20         5.57 o                         
   7   7   3        158.77        169.80        11.09 o                         
   8   7   3        100.79        105.24         7.33 o                         
   9   7   3         44.05         29.18         5.02 o                         
  10   7   3         20.89         14.52         5.53 o                         
  11   7   3          1.01          7.29         5.44 o                         
  -6   8   3        163.24        172.73        16.88 o                         
  -5   8   3        466.44        471.87        37.84 o                         
  -4   8   3       1105.33       1012.64        32.65 o                         
  -3   8   3         66.03         94.77        40.84 o                         
  -2   8   3        184.95        210.72        18.67 o                         
  -1   8   3         66.78         86.16        12.53 o                         
   0   8   3       1352.32       1402.64        34.77 o                         
   1   8   3        400.05        433.40        13.23 o                         
   2   8   3         42.06         32.69         5.04 o                         
   3   8   3          9.65          4.86         3.68 o                         
   4   8   3       1580.16       1561.64        25.81 o                         
   5   8   3          0.28          2.24         3.54 o                         
   6   8   3        121.88        145.87        12.82 o                         
   7   8   3        175.33        153.15        10.88 o                         
   8   8   3          1.79          8.80         4.75 o                         
   9   8   3        436.68        453.85        21.04 o                         
  10   8   3        205.05        248.21        13.55 o                         
  11   8   3         51.43         45.49         7.26 o                         
  -5   9   3         47.70         39.51        10.24 o                         
  -4   9   3          1.34          0.64         6.89 o                         
  -3   9   3         29.91         37.27         9.09 o                         
  -2   9   3         80.00        119.45        27.81 o                         
  -1   9   3         36.32         48.59        10.11 o                         
   0   9   3         24.70         23.61        11.00 o                         
   1   9   3          7.48          9.51         4.80 o                         
   2   9   3         22.79         22.10         5.77 o                         
   3   9   3         55.00         54.24         5.98 o                         
   4   9   3         67.27         83.73         6.21 o                         
   5   9   3         18.13         32.69         8.90 o                         
   6   9   3         12.16         12.30        10.01 o                         
   7   9   3         29.39         34.70        12.96 o                         
   8   9   3          1.11         -3.33         5.30 o                         
   9   9   3         27.37         38.42         6.89 o                         
  10   9   3         43.41         53.78         8.57 o                         
  -3  10   3         52.53         62.99        11.46 o                         
  -2  10   3         23.38         22.55         9.91 o                         
  -1  10   3        319.56        391.29        28.56 o                         
   0  10   3       2394.26       2544.38        59.08 o                         
   1  10   3       1454.59       1497.22        32.26 o                         
   2  10   3        871.32        969.70        27.82 o                         
   3  10   3        227.35        237.04        12.66 o                         
   4  10   3         36.41         27.41         5.16 o                         
   5  10   3        436.27        441.93        18.27 o                         
   6  10   3        926.53        854.48        32.86 o                         
   7  10   3         97.89         79.94        12.85 o                         
   8  10   3        721.11        825.63        45.59 o                         
   9  10   3        165.04        200.49        20.14 o                         
  10  10   3        152.70        145.28        20.31 o                         
  -2  11   3          0.00          9.96         8.40 o                         
  -1  11   3          0.46         -6.65         6.65 o                         
   0  11   3          1.13         -1.69         5.73 o                         
   1  11   3        144.11        148.43        14.33 o                         
   2  11   3        291.74        298.65        15.63 o                         
   3  11   3          1.74         -5.47         5.47 o                         
   4  11   3         32.89         31.73         7.54 o                         
   5  11   3         11.66          7.83         5.33 o                         
   6  11   3         20.06         32.71         9.95 o                         
   7  11   3         62.43         50.79        12.45 o                         
   8  11   3          5.74          8.38        10.25 o                         
   9  11   3         33.64         31.21        10.39 o                         
   0  12   3        131.17        114.80        12.92 o                         
   1  12   3        250.76        259.37        17.69 o                         
   2  12   3        146.60        157.00        15.02 o                         
   3  12   3          0.03         -5.88         5.88 o                         
   4  12   3         99.84         83.15        12.47 o                         
   5  12   3        147.66        171.24        21.87 o                         
   6  12   3        154.76        181.49        21.79 o                         
   7  12   3         11.04         22.50        11.27 o                         
  -6 -12   4        144.93        194.68        17.35 o                         
  -5 -12   4         32.17          9.13         8.79 o                         
  -4 -12   4        669.01        694.18        28.60 o                         
  -3 -12   4       1022.56        989.70        34.56 o                         
  -2 -12   4        294.60        291.67        22.23 o                         
  -8 -11   4          4.69          4.33        10.76 o                         
  -7 -11   4        205.51        239.10        17.60 o                         
  -6 -11   4          0.46          5.27         7.18 o                         
  -5 -11   4          8.60          1.01         7.57 o                         
  -4 -11   4         40.54         41.02        11.16 o                         
  -3 -11   4        150.79        156.94        15.73 o                         
  -2 -11   4          8.64         13.71         7.67 o                         
  -1 -11   4          1.97         14.73         6.75 o                         
   0 -11   4          0.00         -1.88        19.53 o                         
   1 -11   4          1.78         -0.69         9.28 o                         
  -9 -10   4         23.15         38.38         9.67 o                         
  -8 -10   4        282.27        288.32        19.13 o                         
  -7 -10   4          4.68          2.05         9.01 o                         
  -6 -10   4        246.82        266.65        19.11 o                         
  -5 -10   4         72.90         66.35        11.27 o                         
  -4 -10   4        438.96        441.29        21.09 o                         
  -3 -10   4         68.25         57.91         9.79 o                         
  -2 -10   4         43.84         62.37        11.65 o                         
  -1 -10   4        687.80        745.92        25.38 o                         
   0 -10   4          1.15         -5.05         6.95 o                         
   1 -10   4         21.60         11.69         7.06 o                         
   2 -10   4        336.54        302.71        22.04 o                         
   3 -10   4         12.01         10.97         9.17 o                         
 -10  -9   4         52.81         54.67        11.80 o                         
  -9  -9   4          9.38         14.19        10.94 o                         
  -8  -9   4         50.11         48.65         8.77 o                         
  -7  -9   4         68.08         72.51        10.66 o                         
  -6  -9   4         30.06         22.20         7.70 o                         
  -5  -9   4         27.06         21.17         6.96 o                         
  -4  -9   4        111.23        129.20        12.96 o                         
  -3  -9   4        263.57        287.41        18.01 o                         
  -2  -9   4        208.25        187.11        11.87 o                         
  -1  -9   4         24.35         32.05         6.00 o                         
   0  -9   4          5.09         17.17        15.34 o                         
   1  -9   4          1.17         10.49         5.15 o                         
   2  -9   4         32.49         19.08         5.82 o                         
   3  -9   4         30.20         35.20         7.76 o                         
   4  -9   4         49.70         41.98        11.84 o                         
 -11  -8   4         34.68         36.39         7.53 o                         
 -10  -8   4          7.91          6.48         4.82 o                         
  -9  -8   4         38.47         51.28         9.37 o                         
  -8  -8   4        290.48        294.83        21.16 o                         
  -7  -8   4         17.73         24.61         6.29 o                         
  -6  -8   4        626.02        599.46        18.20 o                         
  -5  -8   4         55.68         54.86         7.04 o                         
  -4  -8   4         27.54         36.01         6.70 o                         
  -3  -8   4         93.73        108.98        11.20 o                         
  -2  -8   4         34.57         35.56        12.11 o                         
  -1  -8   4       1047.84       1090.11        25.80 o                         
   0  -8   4         81.57         99.90         8.90 o                         
   1  -8   4        214.08        230.44        12.31 o                         
   2  -8   4        135.96        122.33         9.52 o                         
   3  -8   4        155.42        135.55        17.17 o                         
   4  -8   4        111.35         84.28        19.79 o                         
   5  -8   4          1.61         -1.53         9.53 o                         
 -11  -7   4         10.32         15.44         6.50 o                         
 -10  -7   4          0.01          3.39         5.88 o                         
  -9  -7   4          0.24         -1.29         4.54 o                         
  -8  -7   4         68.43         65.42         8.33 o                         
  -7  -7   4          7.21          4.06         4.52 o                         
  -6  -7   4          1.32         -1.46         4.75 o                         
  -5  -7   4        149.03        139.81        10.37 o                         
  -4  -7   4          8.25          3.63         5.43 o                         
  -3  -7   4        116.48        113.88         8.30 o                         
  -2  -7   4         12.04         11.29         3.88 o                         
  -1  -7   4         50.85         56.12         5.64 o                         
   0  -7   4          0.10         -1.25         3.20 o                         
   1  -7   4          0.45          1.69         4.04 o                         
   2  -7   4         60.73         71.65         7.98 o                         
   3  -7   4          9.66          6.44         5.22 o                         
   4  -7   4        118.62        143.92        17.00 o                         
   5  -7   4         30.50         24.29         9.66 o                         
   6  -7   4         79.99         70.11        13.09 o                         
 -11  -6   4        648.90        687.15        25.83 o                         
 -10  -6   4          0.09          2.87         6.00 o                         
  -9  -6   4         60.34         54.48         7.18 o                         
  -8  -6   4       4823.91       4871.97        85.84 o                         
  -7  -6   4        775.66        722.04        23.59 o                         
  -6  -6   4         10.47          6.75         3.70 o                         
  -5  -6   4          9.95          5.15         4.68 o                         
  -4  -6   4        158.22        144.26         9.20 o                         
  -3  -6   4        755.76        717.75        15.76 o                         
  -2  -6   4       1021.29        926.12        18.08 o                         
  -1  -6   4        167.09        182.27         7.43 o                         
   0  -6   4       3696.02       3662.55        52.03 o                         
   1  -6   4        249.63        247.57         9.31 o                         
   2  -6   4         92.31        127.99         9.74 o                         
   3  -6   4         50.24         71.49         8.83 o                         
   4  -6   4        640.33        682.99        21.87 o                         
   5  -6   4         73.16         80.25        16.03 o                         
   6  -6   4         80.57         96.69        14.02 o                         
   7  -6   4         69.89         60.08        12.25 o                         
 -11  -5   4          5.35          3.42         6.84 o                         
 -10  -5   4          4.86          2.77         5.99 o                         
  -9  -5   4          2.76          2.89         5.66 o                         
  -8  -5   4        270.55        250.12        12.80 o                         
  -7  -5   4        235.28        237.41         9.56 o                         
  -6  -5   4        105.40        110.72         8.12 o                         
  -5  -5   4          3.29          4.30         2.22 o                         
  -4  -5   4          4.92         -1.04         2.60 o                         
  -3  -5   4        166.18        189.01         7.32 o                         
  -2  -5   4          4.03          1.01         2.56 o                         
  -1  -5   4          4.34          3.59         2.22 o                         
   0  -5   4         89.23         84.15         4.87 o                         
   1  -5   4        177.44        190.94         6.81 o                         
   2  -5   4         98.11        105.00         7.20 o                         
   3  -5   4         34.19         34.88         5.70 o                         
   4  -5   4          9.42          5.37         4.77 o                         
   5  -5   4        359.61        366.72        14.71 o                         
   6  -5   4        352.05        343.23        17.29 o                         
   7  -5   4         53.39         44.43        12.67 o                         
   8  -5   4         27.47         24.33        10.47 o                         
 -11  -4   4         16.76          6.14         8.65 o                         
 -10  -4   4        166.64        169.45        13.89 o                         
  -9  -4   4        312.62        329.37        20.31 o                         
  -8  -4   4       6308.00       6376.58        93.13 o                         
  -7  -4   4       1256.57       1368.95        23.99 o                         
  -6  -4   4         18.73         14.77         3.09 o                         
  -5  -4   4       2377.35       2234.54        29.01 o                         
  -4  -4   4       1609.29       1664.61        21.28 o                         
  -3  -4   4        508.41        672.47        18.38 o                         
  -2  -4   4         16.04          1.56         1.91 o                         
  -1  -4   4        227.44        240.64         6.23 o                         
   0  -4   4       4271.88       4022.15        47.02 o                         
   1  -4   4       1798.20       2050.21        25.53 o                         
   2  -4   4         48.70         68.56         5.07 o                         
   3  -4   4       1602.57       1599.74        29.66 o                         
   4  -4   4        223.99        266.11        10.99 o                         
   5  -4   4       2058.29       2007.02        39.63 o                         
   6  -4   4         81.29        106.98         9.83 o                         
   7  -4   4          0.01          2.38         7.35 o                         
   8  -4   4       1094.73       1125.80        52.34 o                         
   9  -4   4          0.46         -6.57         6.57 o                         
 -11  -3   4          8.00          3.09         6.70 o                         
 -10  -3   4         68.37         62.79        13.25 o                         
  -9  -3   4        128.19        123.47        11.20 o                         
  -8  -3   4         14.21         13.39         5.88 o                         
  -7  -3   4         27.34         17.86         4.29 o                         
  -6  -3   4          1.92          3.90         2.45 o                         
  -5  -3   4          3.41          2.38         2.20 o                         
  -4  -3   4         17.49         10.38         2.24 o                         
  -3  -3   4        286.27        282.07         6.98 o                         
  -2  -3   4         27.64         30.11         2.82 o                         
  -1  -3   4        237.79        226.49         5.95 o                         
   0  -3   4         38.87         39.03         3.14 o                         
   1  -3   4        291.93        316.08         6.93 o                         
   2  -3   4         26.91         26.78         3.70 o                         
   3  -3   4       1192.11       1116.95        18.11 o                         
   4  -3   4        241.06        251.16        10.04 o                         
   5  -3   4        273.91        292.60        11.36 o                         
   6  -3   4        156.57        158.55        10.70 o                         
   7  -3   4         42.35         49.96         7.50 o                         
   8  -3   4          7.77         12.17         5.59 o                         
   9  -3   4         29.63         17.93         9.28 o                         
 -11  -2   4        220.86        223.94        17.50 o                         
 -10  -2   4         34.60         18.00         6.19 o                         
  -9  -2   4       1619.26       1648.75        39.42 o                         
  -8  -2   4        762.68        786.59        23.91 o                         
  -7  -2   4         21.00         27.83         4.83 o                         
  -6  -2   4         43.50         41.14         3.82 o                         
  -5  -2   4        968.37        933.12        14.90 o                         
  -4  -2   4       5433.48       5507.78        57.18 o                         
  -3  -2   4        245.05        269.85         7.14 o                         
  -2  -2   4       1320.06       1124.67        16.76 o                         
  -1  -2   4      47949.65      44075.10       956.41 o                         
   0  -2   4          4.07         12.35         2.41 o                         
   1  -2   4       8027.19       7510.62        74.15 o                         
   2  -2   4      20425.04      20314.50       210.46 o                         
   3  -2   4       1246.38       1314.86        20.05 o                         
   4  -2   4        489.90        439.09        11.42 o                         
   5  -2   4        529.27        518.21        14.30 o                         
   6  -2   4         51.84         83.21         7.32 o                         
   7  -2   4       2783.55       2741.87        68.79 o                         
   8  -2   4         23.18         27.43         6.38 o                         
   9  -2   4        220.89        237.52        18.61 o                         
  10  -2   4        143.74        195.07        18.71 o                         
 -11  -1   4        178.51        182.79        17.37 o                         
 -10  -1   4         13.31         11.83         5.97 o                         
  -9  -1   4        462.20        466.97        17.79 o                         
  -8  -1   4          8.07          4.28         4.36 o                         
  -7  -1   4        513.13        459.31        12.79 o                         
  -6  -1   4          8.10          9.25         2.76 o                         
  -5  -1   4        136.77        120.62         5.82 o                         
  -4  -1   4        119.19        114.47         4.85 o                         
  -3  -1   4         22.23         20.18         2.31 o                         
  -2  -1   4         89.05         85.22         4.55 o                         
  -1  -1   4         13.62         12.90         2.27 o                         
   0  -1   4        319.98        264.31         5.12 o                         
   1  -1   4        651.31        517.62         8.09 o                         
   2  -1   4       4210.99       3485.96        38.73 o                         
   3  -1   4        126.63        142.72         5.54 o                         
   4  -1   4       1527.26       1481.94        29.10 o                         
   5  -1   4         18.35         13.12         3.37 o                         
   6  -1   4        127.00        136.78         9.59 o                         
   7  -1   4         98.42         95.74         8.97 o                         
   8  -1   4          0.12         -4.05         4.09 o                         
   9  -1   4        284.75        273.49        17.00 o                         
  10  -1   4         90.90         93.30        11.65 o                         
 -11   0   4         48.89         46.44         8.44 o                         
 -10   0   4          2.79          8.65         6.05 o                         
  -9   0   4         78.97         77.51         8.28 o                         
  -8   0   4       1550.77       1580.71        39.91 o                         
  -7   0   4         67.88         55.45         5.62 o                         
  -6   0   4        434.32        486.64        11.61 o                         
  -5   0   4        265.07        355.70         8.16 o                         
  -4   0   4        139.00        173.19         5.54 o                         
  -3   0   4        129.96        149.65         6.37 o                         
  -2   0   4        825.97        837.26        12.05 o                         
  -1   0   4        662.82        491.54         7.89 o                         
   0   0   4       1873.32       1943.25        19.88 o                         
   1   0   4      15806.12      15528.80       146.31 o                         
   2   0   4        854.83        666.90         9.67 o                         
   3   0   4       1994.13       2006.34        23.14 o                         
   4   0   4        255.13        348.46         7.21 o                         
   5   0   4        658.48        661.00        11.56 o                         
   6   0   4       3633.56       3624.73        52.52 o                         
   7   0   4         78.31         72.88         6.02 o                         
   8   0   4          9.25          7.60         3.84 o                         
   9   0   4        289.33        300.51        21.65 o                         
  10   0   4         43.32         55.86         9.80 o                         
  11   0   4        216.28        236.76        21.48 o                         
 -10   1   4         12.55          2.45         6.30 o                         
  -9   1   4        305.53        266.19        17.06 o                         
  -8   1   4         98.38         89.57         8.70 o                         
  -7   1   4         39.04         39.25         4.82 o                         
  -6   1   4        176.16        180.04         8.94 o                         
  -5   1   4        190.66        187.38         6.29 o                         
  -4   1   4         33.32         37.18         4.06 o                         
  -3   1   4         89.56         81.84         3.76 o                         
  -2   1   4        153.15        107.15         4.40 o                         
  -1   1   4        104.34         96.71         4.22 o                         
   0   1   4         17.10         10.91         1.73 o                         
   1   1   4         99.90         92.31         3.17 o                         
   2   1   4        116.79        109.35         4.31 o                         
   3   1   4       1012.86        918.49        14.27 o                         
   4   1   4         53.41         53.86         3.43 o                         
   5   1   4         85.79         91.91         5.10 o                         
   6   1   4        179.98        189.55         7.16 o                         
   7   1   4         12.20         10.99         3.44 o                         
   8   1   4         35.53         37.46         6.05 o                         
   9   1   4          0.01          0.82         4.80 o                         
  10   1   4         35.54         31.99         6.43 o                         
  11   1   4          1.14         -0.75         6.87 o                         
 -10   2   4        107.27        116.53        13.12 o                         
  -9   2   4        688.81        745.53        26.46 o                         
  -8   2   4        198.88        205.69        15.60 o                         
  -7   2   4         90.12        104.11        11.88 o                         
  -6   2   4       1110.74       1148.76        24.34 o                         
  -5   2   4        640.33        634.84        16.42 o                         
  -4   2   4        332.89        393.85        10.23 o                         
  -3   2   4       1165.15       1292.74        18.70 o                         
  -2   2   4       6678.21       6800.44        74.73 o                         
  -1   2   4        537.29        777.31        11.80 o                         
   0   2   4       4141.96       4201.27        43.87 o                         
   1   2   4       1455.99       1551.56        17.17 o                         
   2   2   4       1518.15       1326.51        15.44 o                         
   3   2   4       5867.11       5540.35        58.50 o                         
   4   2   4       1901.99       2224.97        25.12 o                         
   5   2   4       4103.49       4520.97        51.44 o                         
   6   2   4        895.32       1017.04        19.92 o                         
   7   2   4       1193.92       1227.18        23.11 o                         
   8   2   4         18.12         24.11         4.97 o                         
   9   2   4         39.53         37.69         6.26 o                         
  10   2   4         12.45         24.18         6.58 o                         
  11   2   4         79.28         68.15         8.90 o                         
 -10   3   4          2.83          3.30         7.56 o                         
  -9   3   4         59.85         57.41         9.61 o                         
  -8   3   4         11.04         18.20         6.36 o                         
  -7   3   4         20.57         19.19         5.41 o                         
  -6   3   4        206.62        202.13        23.62 o                         
  -5   3   4          6.02          7.50         3.66 o                         
  -4   3   4          9.60         13.06         3.33 o                         
  -3   3   4          0.18         -2.15         2.15 o                         
  -2   3   4        159.17        149.84         7.93 o                         
  -1   3   4        657.85        570.83        10.64 o                         
   0   3   4         15.16         23.60         2.49 o                         
   1   3   4          4.95          3.47         1.69 o                         
   2   3   4        217.68        206.53         5.91 o                         
   3   3   4          9.14         10.93         2.40 o                         
   4   3   4        196.86        189.77         5.71 o                         
   5   3   4        155.70        154.67         5.52 o                         
   6   3   4          1.94          6.50         2.40 o                         
   7   3   4         69.51         68.51         6.57 o                         
   8   3   4          0.58          2.22         3.34 o                         
   9   3   4         79.90         72.17         7.88 o                         
  10   3   4         17.60         28.32         6.43 o                         
  11   3   4          2.29          2.27         5.36 o                         
  -9   4   4         59.19         75.25        15.03 o                         
  -8   4   4        175.72        204.26        16.60 o                         
  -7   4   4        121.28        126.74        11.44 o                         
  -6   4   4       1794.75       1742.45        54.20 o                         
  -5   4   4         66.98         73.60         7.54 o                         
  -4   4   4        179.44        172.91         9.75 o                         
  -3   4   4         48.05         64.69         5.19 o                         
  -2   4   4        683.66        686.19        14.04 o                         
  -1   4   4        339.02        351.74         9.03 o                         
   0   4   4        405.25        473.25         8.84 o                         
   1   4   4       6476.54       6232.35        61.07 o                         
   2   4   4        113.41        208.87         6.37 o                         
   3   4   4        814.31        943.58        15.81 o                         
   4   4   4         98.88        114.37         6.38 o                         
   5   4   4       3945.83       4312.90        54.77 o                         
   6   4   4        154.74        183.34         6.95 o                         
   7   4   4        986.06        915.02        18.65 o                         
   8   4   4        267.13        257.63        10.94 o                         
   9   4   4          3.98          9.35         4.58 o                         
  10   4   4        596.29        478.65        18.64 o                         
  11   4   4        693.15        659.33        23.25 o                         
  12   4   4        111.20        120.15        12.37 o                         
  -8   5   4        116.44        127.92        13.33 o                         
  -7   5   4          2.07         -7.13         7.13 o                         
  -6   5   4         12.14          7.28         5.36 o                         
  -5   5   4         23.63         22.67         5.36 o                         
  -4   5   4         54.37         45.14         6.25 o                         
  -3   5   4         20.36         11.47         4.66 o                         
  -2   5   4        353.05        350.87        10.88 o                         
  -1   5   4          0.10          9.80         6.10 o                         
   0   5   4        612.68        558.13        10.43 o                         
   1   5   4         57.07         54.55         8.35 o                         
   2   5   4          6.02         13.07         7.71 o                         
   3   5   4         42.75         44.30         4.54 o                         
   4   5   4         21.72         28.23         3.58 o                         
   5   5   4          6.97          5.04         2.78 o                         
   6   5   4         14.15         15.25         3.65 o                         
   7   5   4          0.05          6.79         2.83 o                         
   8   5   4         89.13         81.13         8.08 o                         
   9   5   4         42.93         37.59         5.83 o                         
  10   5   4          5.16         -2.98         5.88 o                         
  11   5   4         36.90         23.88         6.88 o                         
  -8   6   4          1.41          5.53         7.16 o                         
  -7   6   4         70.30         57.58        10.50 o                         
  -6   6   4          2.21         -3.41         5.90 o                         
  -5   6   4        556.14        419.53        19.53 o                         
  -4   6   4          2.10         -3.58         6.21 o                         
  -3   6   4        418.63        416.77        14.94 o                         
  -2   6   4         22.48         16.03         4.31 o                         
  -1   6   4        563.37        454.74        17.15 o                         
   0   6   4         41.26         44.88         4.33 o                         
   1   6   4          2.18         17.30         3.77 o                         
   2   6   4        333.93        283.74         7.60 o                         
   3   6   4       4177.57       4438.12        56.99 o                         
   4   6   4       1911.99       2069.68        50.67 o                         
   5   6   4       1055.16       1075.43        22.35 o                         
   6   6   4       1238.29       1235.50        28.22 o                         
   7   6   4        297.85        308.91        14.25 o                         
   8   6   4         10.11         16.23         4.49 o                         
   9   6   4         22.95         20.69         5.13 o                         
  10   6   4         22.61         17.61         5.53 o                         
  11   6   4         65.90         51.80         8.67 o                         
  -7   7   4        365.60        337.99        30.49 o                         
  -6   7   4         30.87         40.45         9.65 o                         
  -5   7   4          2.23          8.54         6.46 o                         
  -4   7   4          3.22          2.86         5.68 o                         
  -3   7   4         79.23        112.14        13.29 o                         
  -2   7   4         36.94         20.11         7.58 o                         
  -1   7   4         11.55         15.54         5.25 o                         
   0   7   4         27.45         35.22         4.89 o                         
   1   7   4         74.75         75.47         6.14 o                         
   2   7   4         44.64         58.98         5.10 o                         
   3   7   4         28.11         31.09         3.63 o                         
   4   7   4         61.96         56.67         6.22 o                         
   5   7   4         37.64         29.17         4.84 o                         
   6   7   4          2.25          6.37         3.62 o                         
   7   7   4          0.18          2.70         4.02 o                         
   8   7   4         34.54         25.27         6.71 o                         
   9   7   4          2.08          0.73         4.69 o                         
  10   7   4        138.70        145.06         9.67 o                         
  11   7   4          3.24         -0.16         5.83 o                         
  -6   8   4          1.32         19.57         7.84 o                         
  -5   8   4          0.58         -2.51         6.42 o                         
  -4   8   4        106.16        114.81        14.20 o                         
  -3   8   4         23.70         52.06        24.23 o                         
  -2   8   4        497.09        517.75        22.13 o                         
  -1   8   4        274.39        265.78        17.22 o                         
   0   8   4        958.56       1045.99        22.35 o                         
   1   8   4         28.12         34.25         6.22 o                         
   2   8   4        261.82        237.91        10.85 o                         
   3   8   4          0.00          7.52         3.52 o                         
   4   8   4        120.30        129.82        11.38 o                         
   5   8   4          7.71          4.57         4.37 o                         
   6   8   4        104.99        112.12         9.77 o                         
   7   8   4       1638.03       1683.35        38.04 o                         
   8   8   4          1.14         -0.53         4.95 o                         
   9   8   4       2212.92       2170.29        56.02 o                         
  10   8   4         98.41        115.29        14.56 o                         
  11   8   4         49.83         49.50         8.40 o                         
  -5   9   4         27.39         28.02        10.52 o                         
  -4   9   4         10.65         10.23         7.23 o                         
  -3   9   4          8.28          3.49         7.14 o                         
  -2   9   4         91.71        103.82        18.74 o                         
  -1   9   4          1.03         16.54         8.35 o                         
   0   9   4          0.19         -2.99         4.97 o                         
   1   9   4         43.89         41.55         5.93 o                         
   2   9   4         12.58         15.48        12.83 o                         
   3   9   4         27.28         26.46         5.14 o                         
   4   9   4         78.04         74.38         5.97 o                         
   5   9   4         39.98         39.79         7.81 o                         
   6   9   4          2.11          8.35         4.43 o                         
   7   9   4         13.56         10.71         4.86 o                         
   8   9   4          0.05         -5.31         5.31 o                         
   9   9   4          9.04         11.01         6.65 o                         
  10   9   4         20.48         29.46         7.48 o                         
  -3  10   4        270.54        317.22        23.14 o                         
  -2  10   4         18.84         11.59         8.39 o                         
  -1  10   4        226.24        227.70        27.51 o                         
   0  10   4       1960.04       2001.35        39.10 o                         
   1  10   4        938.37        861.58        23.55 o                         
   2  10   4         48.19         57.44         7.45 o                         
   3  10   4        252.22        265.15        21.68 o                         
   4  10   4         71.29         59.77         5.99 o                         
   5  10   4          0.38          2.52         7.37 o                         
   6  10   4          0.00          5.35         8.42 o                         
   7  10   4         46.38         38.08        13.00 o                         
   8  10   4        329.50        313.46        23.20 o                         
   9  10   4          9.30         13.27         8.78 o                         
  10  10   4         35.39         20.95         7.22 o                         
  -2  11   4          0.06         -6.33         7.51 o                         
  -1  11   4          1.16         -4.20         7.88 o                         
   0  11   4         71.89         67.23         9.55 o                         
   1  11   4         57.12         64.47         9.89 o                         
   2  11   4         24.63         12.67         6.93 o                         
   3  11   4          0.18          3.79         5.00 o                         
   4  11   4         21.71         17.65         5.79 o                         
   5  11   4          5.30         21.50        10.54 o                         
   6  11   4          0.01         -2.20         7.45 o                         
   7  11   4         17.70         11.62         8.95 o                         
   8  11   4         14.32          6.92        16.14 o                         
   9  11   4          8.17         10.88         8.81 o                         
   1  12   4         25.54          0.38         8.45 o                         
   2  12   4         28.42         21.84         8.88 o                         
   3  12   4        206.84        261.47        16.37 o                         
   4  12   4         81.97         74.75        11.51 o                         
   5  12   4          0.65         -7.20         7.20 o                         
   6  12   4        408.24        364.12        27.63 o                         
   7  12   4         93.96        115.99        15.94 o                         
  -5 -12   5         35.51         35.09         9.62 o                         
  -4 -12   5          1.14          0.50         7.62 o                         
  -3 -12   5        338.74        340.04        24.96 o                         
  -8 -11   5          7.82         12.06         9.80 o                         
  -7 -11   5          0.10         -6.91         6.91 o                         
  -6 -11   5         11.17         12.40        14.85 o                         
  -5 -11   5         36.39         28.41        10.06 o                         
  -4 -11   5         18.41         14.56         8.91 o                         
  -3 -11   5         38.21         39.56        13.37 o                         
  -2 -11   5         63.16         65.03        11.30 o                         
  -1 -11   5          4.21         11.93        10.75 o                         
   0 -11   5          9.08         13.73         7.42 o                         
   1 -11   5          0.01         -6.61         8.78 o                         
  -9 -10   5         41.72         49.39         9.99 o                         
  -8 -10   5        136.11        120.93        13.51 o                         
  -7 -10   5         36.52         44.43        12.53 o                         
  -6 -10   5          7.31          9.22         7.30 o                         
  -5 -10   5        399.11        427.38        21.23 o                         
  -4 -10   5        428.29        412.12        21.27 o                         
  -3 -10   5        852.86        970.74        32.28 o                         
  -2 -10   5        174.80        154.28        17.21 o                         
  -1 -10   5         66.79         76.19         9.53 o                         
   0 -10   5         20.19         11.51         6.45 o                         
   1 -10   5          2.70         -5.50         5.50 o                         
   2 -10   5          0.02         -6.97         6.97 o                         
   3 -10   5        167.54        140.16        15.27 o                         
 -10  -9   5          0.46         -2.73         6.18 o                         
  -9  -9   5          3.36          7.89         8.01 o                         
  -8  -9   5          4.65         11.32         6.19 o                         
  -7  -9   5          0.49          0.31         5.97 o                         
  -6  -9   5         11.82         19.13         6.57 o                         
  -5  -9   5         22.98         20.56         6.36 o                         
  -4  -9   5         23.14          8.73         6.54 o                         
  -3  -9   5         21.52         18.33         8.51 o                         
  -2  -9   5         72.70         73.79        10.56 o                         
  -1  -9   5        296.71        329.03        16.33 o                         
   0  -9   5          0.29          9.23        10.31 o                         
   1  -9   5          5.99         15.48         6.25 o                         
   2  -9   5         12.69         11.20         6.15 o                         
   3  -9   5         48.98         22.80         9.27 o                         
   4  -9   5        123.97        114.46        13.36 o                         
 -11  -8   5          0.31          2.10         6.92 o                         
 -10  -8   5        450.71        479.16        22.03 o                         
  -9  -8   5         38.99         32.34         9.65 o                         
  -8  -8   5        374.17        326.19        16.09 o                         
  -7  -8   5        673.73        647.79        21.20 o                         
  -6  -8   5         10.17         -0.31         4.92 o                         
  -5  -8   5         49.90         50.74         7.68 o                         
  -4  -8   5       1867.59       1909.51        39.23 o                         
  -3  -8   5        124.05        115.75        10.50 o                         
  -2  -8   5        296.58        304.67        11.99 o                         
  -1  -8   5          0.00          2.24         6.31 o                         
   0  -8   5        364.42        375.58        16.46 o                         
   1  -8   5          1.78         -3.43         4.65 o                         
   2  -8   5          9.02         15.73        11.98 o                         
   3  -8   5        165.58        145.87        12.88 o                         
   4  -8   5         19.53         12.00         6.70 o                         
   5  -8   5         14.12         31.51        17.53 o                         
 -11  -7   5          2.29         -2.19         6.09 o                         
 -10  -7   5         41.33         33.76         6.69 o                         
  -9  -7   5          5.56          1.66         5.44 o                         
  -8  -7   5         24.56         15.31         4.45 o                         
  -7  -7   5        116.73        106.80        11.65 o                         
  -6  -7   5         17.80          9.84         5.55 o                         
  -5  -7   5        188.42        183.53        11.34 o                         
  -4  -7   5         16.81         15.07         4.53 o                         
  -3  -7   5          5.97          5.24         3.83 o                         
  -2  -7   5         63.09         64.55         7.11 o                         
  -1  -7   5         93.22        100.84         7.10 o                         
   0  -7   5          3.39          1.74         3.58 o                         
   1  -7   5         47.19         41.69         8.12 o                         
   2  -7   5          2.80          1.51         6.79 o                         
   3  -7   5         59.71         52.47         7.82 o                         
   4  -7   5         97.48         86.79        10.37 o                         
   5  -7   5         26.75         15.76         6.89 o                         
   6  -7   5         26.09         19.48         9.12 o                         
 -11  -6   5         16.03         13.12         7.29 o                         
 -10  -6   5        925.98        936.25        26.93 o                         
  -9  -6   5          9.46         11.03         5.15 o                         
  -8  -6   5        508.55        502.64        14.47 o                         
  -7  -6   5       1104.24       1106.74        21.71 o                         
  -6  -6   5        385.09        401.42        13.36 o                         
  -5  -6   5        533.49        564.93        17.08 o                         
  -4  -6   5        231.01        204.12        12.28 o                         
  -3  -6   5         55.74         65.03         5.84 o                         
  -2  -6   5       4406.20       4172.82        48.42 o                         
  -1  -6   5         38.00         39.22         4.14 o                         
   0  -6   5          0.32          9.76         3.19 o                         
   1  -6   5        965.51        979.67        19.20 o                         
   2  -6   5        751.78        779.79        29.61 o                         
   3  -6   5        177.04        153.88        13.49 o                         
   4  -6   5        803.32        796.80        55.97 o                         
   5  -6   5          5.61         -7.18         7.18 o                         
   6  -6   5        127.47        148.53        13.83 o                         
   7  -6   5         44.19         52.29        14.93 o                         
 -11  -5   5          2.25          6.47         5.82 o                         
 -10  -5   5         56.58         39.92         8.32 o                         
  -9  -5   5          1.33          7.49         6.52 o                         
  -8  -5   5         26.52         18.12         4.86 o                         
  -7  -5   5         20.07         16.88         4.10 o                         
  -6  -5   5        218.79        199.35         8.34 o                         
  -5  -5   5        383.83        372.77        10.88 o                         
  -4  -5   5         49.15         31.41         4.34 o                         
  -3  -5   5        102.17         91.16         6.89 o                         
  -2  -5   5          7.35         16.02         3.60 o                         
  -1  -5   5          0.47          3.38         2.87 o                         
   0  -5   5         53.85         64.88         5.10 o                         
   1  -5   5         96.63        101.54         5.79 o                         
   2  -5   5         75.60         72.81         6.35 o                         
   3  -5   5        107.13        108.78         9.10 o                         
   4  -5   5        137.64        159.01        11.73 o                         
   5  -5   5          7.16          3.86         4.76 o                         
   6  -5   5          2.82         -0.73         9.06 o                         
   7  -5   5         48.23         31.56         8.00 o                         
   8  -5   5          0.70          0.03         8.25 o                         
 -11  -4   5         20.50         23.31         8.23 o                         
 -10  -4   5          0.37         -0.99         5.53 o                         
  -9  -4   5       1348.16       1402.87        33.00 o                         
  -8  -4   5        723.83        759.87        21.13 o                         
  -7  -4   5        185.00        181.79         9.36 o                         
  -6  -4   5         44.01         33.09         3.93 o                         
  -5  -4   5       2244.49       2057.29        36.76 o                         
  -4  -4   5        218.56        235.02         7.28 o                         
  -3  -4   5       2134.04       2092.81        37.28 o                         
  -2  -4   5         12.33         48.89         4.25 o                         
  -1  -4   5        923.50       1060.73        15.53 o                         
   0  -4   5          7.27         43.10         4.53 o                         
   1  -4   5         45.60         65.73         4.30 o                         
   2  -4   5        922.99        871.89        18.51 o                         
   3  -4   5         38.59         42.22         5.09 o                         
   4  -4   5          1.88          6.05         3.56 o                         
   5  -4   5         19.06         25.52         6.34 o                         
   6  -4   5       2735.91       2778.00        84.77 o                         
   7  -4   5        653.11        646.32        25.86 o                         
   8  -4   5         29.77         23.71         7.30 o                         
   9  -4   5        177.13        180.36        15.63 o                         
 -11  -3   5         35.14         47.64         8.89 o                         
 -10  -3   5        152.53        178.68        14.04 o                         
  -9  -3   5        124.75        158.60        12.38 o                         
  -8  -3   5         86.08         93.96         8.47 o                         
  -7  -3   5         26.40         28.14         4.43 o                         
  -6  -3   5         20.27         20.10         3.49 o                         
  -5  -3   5        133.67        136.97         6.52 o                         
  -4  -3   5          3.54          1.42         2.73 o                         
  -3  -3   5          1.32          0.43         1.98 o                         
  -2  -3   5          6.73          8.10         2.16 o                         
  -1  -3   5          2.45          2.01         2.01 o                         
   0  -3   5        458.23        454.71         8.41 o                         
   1  -3   5         57.30         48.53         3.47 o                         
   2  -3   5        193.57        210.25         8.49 o                         
   3  -3   5        959.67        871.52        20.52 o                         
   4  -3   5         17.34         19.26         4.21 o                         
   5  -3   5         58.26         62.83         6.57 o                         
   6  -3   5          7.01          2.42         4.45 o                         
   7  -3   5        524.31        526.74        20.67 o                         
   8  -3   5         87.83         74.59        10.26 o                         
   9  -3   5          0.14         -5.44         5.44 o                         
 -11  -2   5        292.68        312.19        20.02 o                         
 -10  -2   5        342.41        330.57        18.30 o                         
  -9  -2   5       7533.36       7692.04       128.77 o                         
  -8  -2   5         56.02         84.04         8.66 o                         
  -7  -2   5        434.36        444.14        12.78 o                         
  -6  -2   5        190.34        201.23         7.43 o                         
  -5  -2   5        391.96        474.64        10.04 o                         
  -4  -2   5       1243.74       1633.95        30.76 o                         
  -3  -2   5        831.91        814.26        13.49 o                         
  -2  -2   5       4111.38       4345.72        49.22 o                         
  -1  -2   5      75745.21      70352.24      1884.44 o                         
   0  -2   5       1497.35       1566.95        18.75 o                         
   1  -2   5          4.99         20.35         2.34 o                         
   2  -2   5         24.20         11.51         2.61 o                         
   3  -2   5          0.27          2.92         2.91 o                         
   4  -2   5         59.00         81.43         5.30 o                         
   5  -2   5       1011.19       1092.83        22.66 o                         
   6  -2   5       1780.55       1835.74        48.93 o                         
   7  -2   5       3548.04       3537.14       116.82 o                         
   8  -2   5          2.58         11.65         5.71 o                         
   9  -2   5         58.88         54.92        11.77 o                         
  10  -2   5         15.33         -4.31         7.55 o                         
 -11  -1   5          2.22         -2.32         6.55 o                         
 -10  -1   5         18.46         17.29         6.85 o                         
  -9  -1   5          5.04          9.28         6.69 o                         
  -8  -1   5         31.48         36.38         5.86 o                         
  -7  -1   5        282.31        248.97        10.17 o                         
  -6  -1   5         26.04         32.77         4.02 o                         
  -5  -1   5         46.17         44.90         3.66 o                         
  -4  -1   5         70.23         66.10         3.89 o                         
  -3  -1   5          6.48          1.43         2.01 o                         
  -2  -1   5         34.34         40.43         3.00 o                         
  -1  -1   5         67.82         61.71         3.50 o                         
   0  -1   5        530.22        461.46         7.86 o                         
   1  -1   5        430.52        323.90         6.26 o                         
   2  -1   5        946.44        771.15        12.30 o                         
   3  -1   5        435.41        406.66         8.93 o                         
   4  -1   5        875.99        833.44        15.33 o                         
   5  -1   5          0.40          1.35         2.81 o                         
   6  -1   5         69.77         59.06         6.32 o                         
   7  -1   5         23.01         18.71         5.98 o                         
   8  -1   5          4.26         -1.19         4.47 o                         
   9  -1   5        117.08        119.11        14.46 o                         
  10  -1   5         93.98         83.33        13.37 o                         
 -11   0   5         47.80         63.88         9.65 o                         
 -10   0   5         30.38         28.15         7.00 o                         
  -9   0   5         61.59         58.66         7.24 o                         
  -8   0   5        148.50        171.09        11.64 o                         
  -7   0   5       1144.67       1150.47        34.18 o                         
  -6   0   5        744.84        753.78        16.19 o                         
  -5   0   5       3902.26       3802.03        41.46 o                         
  -4   0   5        544.02        660.73        11.80 o                         
  -3   0   5         66.85        123.38         5.16 o                         
  -2   0   5       1059.19        970.53        14.32 o                         
  -1   0   5       2778.98       2701.22        32.44 o                         
   0   0   5       7844.15       8046.73        80.81 o                         
   1   0   5       4326.96       4342.59        43.74 o                         
   2   0   5        308.95        385.48         8.18 o                         
   3   0   5      16555.81      17806.05       163.46 o                         
   4   0   5       4564.63       5146.66        68.75 o                         
   5   0   5        272.91        305.28         7.83 o                         
   6   0   5        322.52        281.11         9.60 o                         
   7   0   5        506.10        502.44        14.57 o                         
   8   0   5         37.79         34.40         7.37 o                         
   9   0   5        394.60        373.16        16.45 o                         
  10   0   5       1136.04       1183.55        35.63 o                         
  11   0   5         78.97        103.18        12.56 o                         
 -10   1   5         20.01         12.49         6.04 o                         
  -9   1   5        170.58        172.72        12.01 o                         
  -8   1   5         49.12         46.14         7.88 o                         
  -7   1   5         21.93         18.44         5.31 o                         
  -6   1   5         41.96         41.13         4.40 o                         
  -5   1   5         88.50         88.91         5.67 o                         
  -4   1   5         30.53         38.32         3.66 o                         
  -3   1   5         14.12         13.34         2.46 o                         
  -2   1   5          0.20          0.53         1.80 o                         
  -1   1   5        276.06        253.81         6.14 o                         
   0   1   5          5.04          9.39         1.94 o                         
   1   1   5        125.66         93.99         3.60 o                         
   2   1   5        701.66        617.62        11.69 o                         
   3   1   5        643.62        537.46         9.96 o                         
   4   1   5        654.55        690.41        10.68 o                         
   5   1   5        365.27        367.38         8.65 o                         
   6   1   5         24.81         30.09         3.52 o                         
   7   1   5         75.44         75.95         6.07 o                         
   8   1   5         33.12         31.11         4.81 o                         
   9   1   5         59.96         61.94         7.78 o                         
  10   1   5         33.82         14.96         8.48 o                         
  11   1   5          0.10          5.17         6.69 o                         
 -10   2   5          0.10          6.29         8.43 o                         
  -9   2   5        290.42        305.76        23.64 o                         
  -8   2   5        135.38        163.16        14.44 o                         
  -7   2   5          0.80          1.56         4.89 o                         
  -6   2   5          3.74          4.23         3.75 o                         
  -5   2   5       1075.58       1059.10        27.04 o                         
  -4   2   5        582.11        705.04        14.44 o                         
  -3   2   5         20.49         50.78         4.74 o                         
  -2   2   5       4055.61       4095.95        50.53 o                         
  -1   2   5      22112.19      21799.80       223.81 o                         
   0   2   5      17046.71      16580.29       163.30 o                         
   1   2   5       8297.56       8087.41        83.39 o                         
   2   2   5        774.72        752.03        10.72 o                         
   3   2   5         12.87         16.31         1.98 o                         
   4   2   5       6678.36       7533.42        72.99 o                         
   5   2   5          2.06          4.08         1.96 o                         
   6   2   5        380.99        394.23        11.02 o                         
   7   2   5       1519.22       1401.50        27.87 o                         
   8   2   5        496.91        446.41        13.75 o                         
   9   2   5        458.52        398.03        13.86 o                         
  10   2   5        236.20        288.09        15.76 o                         
  11   2   5          2.85          6.94         5.87 o                         
  -9   3   5        294.07        334.48        21.08 o                         
  -8   3   5         15.17         13.76         6.42 o                         
  -7   3   5         78.66         73.19         8.79 o                         
  -6   3   5          0.50          9.98         5.25 o                         
  -5   3   5        146.45        156.75         9.42 o                         
  -4   3   5         19.31         17.73         3.83 o                         
  -3   3   5         43.39         29.87         3.79 o                         
  -2   3   5         36.34         32.44         3.66 o                         
  -1   3   5       1650.37       1462.38        18.81 o                         
   0   3   5        407.19        373.68         7.22 o                         
   1   3   5        150.36        131.26         4.94 o                         
   2   3   5          6.21          5.80         2.63 o                         
   3   3   5         45.94         43.53         3.72 o                         
   4   3   5         34.83         32.07         2.78 o                         
   5   3   5         85.08         78.36         4.30 o                         
   6   3   5         12.49         15.02         2.89 o                         
   7   3   5         10.22          7.00         3.11 o                         
   8   3   5        161.46        152.50         9.23 o                         
   9   3   5          3.82         11.01         5.01 o                         
  10   3   5         67.26         64.44         8.20 o                         
  11   3   5          1.28          1.56         5.27 o                         
  -9   4   5         77.20         75.12        15.99 o                         
  -8   4   5        757.72        810.91        36.63 o                         
  -7   4   5          0.66          6.27         5.67 o                         
  -6   4   5        396.26        361.07        14.82 o                         
  -5   4   5        401.15        430.68        14.73 o                         
  -4   4   5        858.62        837.76        29.21 o                         
  -3   4   5        219.50        258.83         9.42 o                         
  -2   4   5        362.99        399.56        10.63 o                         
  -1   4   5         26.79         24.44         6.68 o                         
   0   4   5       4018.31       3789.30        42.81 o                         
   1   4   5       4981.07       4821.81        50.42 o                         
   2   4   5        298.10        443.43         9.45 o                         
   3   4   5        957.48       1140.90        17.46 o                         
   4   4   5         91.44         81.36         5.17 o                         
   5   4   5       3704.41       3876.23        64.15 o                         
   6   4   5        210.26        235.81         7.63 o                         
   7   4   5         98.73        106.20         6.61 o                         
   8   4   5         40.21         34.76         6.64 o                         
   9   4   5          2.22         -1.67         3.64 o                         
  10   4   5        116.13         97.70         8.96 o                         
  11   4   5        104.79         77.83         9.62 o                         
  -8   5   5        149.05        131.48        14.58 o                         
  -7   5   5         85.66         89.92        13.63 o                         
  -6   5   5          0.09          5.02         6.61 o                         
  -5   5   5          9.61          5.13         4.77 o                         
  -4   5   5         79.43         86.77         8.21 o                         
  -3   5   5          0.51         -3.19         3.28 o                         
  -2   5   5        176.90        160.26         8.72 o                         
  -1   5   5         25.93         31.93         3.97 o                         
   0   5   5         48.15         30.02         3.46 o                         
   1   5   5        145.56        141.07         5.96 o                         
   2   5   5          0.29          3.44         2.39 o                         
   3   5   5          5.06          0.14         2.25 o                         
   4   5   5         33.78         30.95         4.23 o                         
   5   5   5         32.66         38.32         4.42 o                         
   6   5   5          0.64         -1.06         3.25 o                         
   7   5   5          0.85         -2.52         3.40 o                         
   8   5   5         18.11         20.32         4.54 o                         
   9   5   5          3.28          4.89         4.75 o                         
  10   5   5         43.98         31.35         7.23 o                         
  11   5   5        212.50        168.49        13.04 o                         
  -8   6   5          5.47          1.60        10.55 o                         
  -7   6   5         82.54         93.85        14.63 o                         
  -6   6   5        192.24        173.28        16.28 o                         
  -5   6   5        222.05        193.11        16.04 o                         
  -4   6   5         17.14         14.26         5.97 o                         
  -3   6   5        184.28        197.08        13.38 o                         
  -2   6   5          0.10         -3.41         3.41 o                         
  -1   6   5        305.69        302.77        10.68 o                         
   0   6   5        300.52        294.37         9.64 o                         
   1   6   5       1662.83       1754.76        23.57 o                         
   2   6   5         79.96         65.66         4.26 o                         
   3   6   5       1677.18       1676.18        35.83 o                         
   4   6   5        174.59        201.76        11.33 o                         
   5   6   5       1580.88       1525.85        44.79 o                         
   6   6   5          6.20         31.50         5.56 o                         
   7   6   5       1114.65       1231.25        29.14 o                         
   8   6   5       2421.24       2265.83        53.97 o                         
   9   6   5        435.96        491.37        15.70 o                         
  10   6   5         39.83         34.32         6.89 o                         
  11   6   5         93.99        115.09        11.32 o                         
  -7   7   5          0.11          3.43         7.90 o                         
  -6   7   5         72.84         81.89        18.45 o                         
  -5   7   5         26.99         28.91         8.90 o                         
  -4   7   5         22.39         44.48        17.85 o                         
  -3   7   5         25.81         50.72        10.43 o                         
  -2   7   5         63.28         82.99        17.07 o                         
  -1   7   5         43.25         41.97         7.50 o                         
   0   7   5        116.47        119.26         7.50 o                         
   1   7   5         23.34         13.90         3.45 o                         
   2   7   5         31.97         34.63         4.74 o                         
   3   7   5        224.32        197.35         7.17 o                         
   4   7   5         84.55        102.31         7.81 o                         
   5   7   5          0.29         -2.10         3.09 o                         
   6   7   5         42.65         55.65         7.35 o                         
   7   7   5         36.14         36.40         6.55 o                         
   8   7   5         56.94         50.90         7.31 o                         
   9   7   5         44.55         43.52         8.87 o                         
  10   7   5         14.69         17.65         5.02 o                         
  11   7   5          8.32          2.66         6.67 o                         
  -6   8   5        202.14        145.73        15.53 o                         
  -5   8   5         34.01         17.21         9.87 o                         
  -4   8   5        235.69        250.85        19.72 o                         
  -3   8   5        371.00        379.63        19.97 o                         
  -2   8   5         20.78         15.89         7.38 o                         
  -1   8   5       1289.72       1283.20        34.41 o                         
   0   8   5        541.33        531.01        16.28 o                         
   1   8   5         80.39         97.69         8.96 o                         
   2   8   5        200.34        194.45         9.00 o                         
   3   8   5        476.15        482.29        12.74 o                         
   4   8   5        200.13        217.51        15.27 o                         
   5   8   5        176.94        188.02        13.02 o                         
   6   8   5        308.70        272.30        13.07 o                         
   7   8   5       4180.44       4204.19       113.92 o                         
   8   8   5        305.34        279.42        17.33 o                         
   9   8   5        215.45        264.48        17.32 o                         
  10   8   5        296.12        337.87        19.76 o                         
  11   8   5         16.40         33.98         9.03 o                         
  -5   9   5         40.93         36.53        12.23 o                         
  -4   9   5          9.29         25.62        10.01 o                         
  -3   9   5          7.09          7.55         7.38 o                         
  -2   9   5          0.90          9.56        12.46 o                         
  -1   9   5         79.93         60.74        13.08 o                         
   0   9   5        258.98        276.81        14.18 o                         
   1   9   5          2.52          5.61         4.37 o                         
   2   9   5        107.39        112.65         9.70 o                         
   3   9   5         79.64         89.64         8.30 o                         
   4   9   5         33.77         32.69         5.99 o                         
   5   9   5         96.50        115.63        11.63 o                         
   6   9   5         14.49         13.97         5.18 o                         
   7   9   5          0.15          3.25         5.46 o                         
   8   9   5        645.62        640.97        23.96 o                         
   9   9   5         43.44         60.06         8.14 o                         
  10   9   5         17.92         21.57         8.39 o                         
  -3  10   5         69.33         72.73        12.42 o                         
  -2  10   5         12.36         10.96         8.45 o                         
  -1  10   5          1.87         -5.46         6.90 o                         
   0  10   5         67.96         86.24        10.35 o                         
   1  10   5         47.29         88.31         9.06 o                         
   2  10   5        260.90        276.39        14.47 o                         
   3  10   5         85.40         74.81         7.41 o                         
   4  10   5         17.96         31.61         5.73 o                         
   5  10   5         21.10         19.12         6.17 o                         
   6  10   5         74.97         57.51         7.58 o                         
   7  10   5         39.88         20.24         6.95 o                         
   8  10   5        294.06        248.63        13.32 o                         
   9  10   5         72.01         62.48        10.56 o                         
  10  10   5         11.17          0.38         7.36 o                         
  -2  11   5         11.05         -3.01         8.13 o                         
  -1  11   5          5.96          4.78         9.17 o                         
   0  11   5         16.78          4.11        11.60 o                         
   1  11   5        192.01        191.64        14.27 o                         
   2  11   5         36.58         23.19         7.97 o                         
   3  11   5         10.84         12.87         7.38 o                         
   4  11   5          8.10          7.88         4.45 o                         
   5  11   5         18.05         25.92         6.31 o                         
   6  11   5         21.13         33.12        10.60 o                         
   7  11   5         19.81         26.98        16.56 o                         
   8  11   5         64.15         58.80        12.23 o                         
   9  11   5          3.04          5.37         9.54 o                         
   1  12   5         14.91         24.50         7.96 o                         
   2  12   5         38.73         24.52         8.17 o                         
   3  12   5         17.47         15.92         7.74 o                         
   4  12   5        100.72        144.38        11.77 o                         
   5  12   5         15.50          1.72         8.14 o                         
   6  12   5          0.17          9.49         9.44 o                         
   7  12   5         13.39         18.60         9.23 o                         
  -4 -12   6         23.58         12.43         8.76 o                         
  -8 -11   6         20.04         29.04         9.37 o                         
  -7 -11   6          0.71          0.79         7.58 o                         
  -6 -11   6          7.39         19.68         7.94 o                         
  -5 -11   6          7.24          6.54         7.07 o                         
  -4 -11   6          6.96          6.73         7.70 o                         
  -3 -11   6         15.53         24.53         8.92 o                         
  -2 -11   6         28.18         27.46        14.81 o                         
  -1 -11   6         34.32         24.12         7.65 o                         
   0 -11   6         17.43         24.57         7.94 o                         
  -9 -10   6         74.89         67.12        13.38 o                         
  -8 -10   6        218.16        202.35        17.08 o                         
  -7 -10   6         19.46         19.06         7.55 o                         
  -6 -10   6          0.21         12.79         7.06 o                         
  -5 -10   6        494.38        516.04        28.44 o                         
  -4 -10   6        391.48        413.22        22.85 o                         
  -3 -10   6        358.29        339.38        22.14 o                         
  -2 -10   6          3.52         12.27         7.46 o                         
  -1 -10   6          0.45         -4.65         5.04 o                         
   0 -10   6        142.01        129.56        14.91 o                         
   1 -10   6        147.95        151.62        13.47 o                         
   2 -10   6        547.35        472.76        26.36 o                         
 -10  -9   6          3.40         -0.37         8.27 o                         
  -9  -9   6         31.69         40.35         9.97 o                         
  -8  -9   6         18.58          5.50         6.75 o                         
  -7  -9   6          3.08         -2.40         7.09 o                         
  -6  -9   6          1.37         -1.73         4.89 o                         
  -5  -9   6          5.95          0.06         5.07 o                         
  -4  -9   6        156.65        168.47        15.27 o                         
  -3  -9   6        170.88        154.55        15.44 o                         
  -2  -9   6        180.84        186.51        13.23 o                         
  -1  -9   6         22.25         26.90         7.65 o                         
   0  -9   6         11.70          7.95         6.04 o                         
   1  -9   6          1.75          4.57         5.76 o                         
   2  -9   6         80.77         63.72         9.24 o                         
   3  -9   6          0.21         -1.54         7.14 o                         
   4  -9   6         10.46         -3.63        11.42 o                         
 -10  -8   6         74.96         64.63        10.15 o                         
  -9  -8   6        170.12        125.40        14.96 o                         
  -8  -8   6        115.79        111.20        13.82 o                         
  -7  -8   6        554.14        528.08        24.09 o                         
  -6  -8   6        161.30        178.22        16.33 o                         
  -5  -8   6         35.55         59.89         8.23 o                         
  -4  -8   6         45.70         43.66         8.06 o                         
  -3  -8   6        177.56        172.44        12.69 o                         
  -2  -8   6        123.63        111.56         8.85 o                         
  -1  -8   6         14.03          9.64         4.76 o                         
   0  -8   6        284.67        322.70        13.04 o                         
   1  -8   6         17.40         17.24         5.50 o                         
   2  -8   6         47.97         35.92        10.23 o                         
   3  -8   6         93.12         97.87        12.32 o                         
   4  -8   6          0.71         -6.06         6.06 o                         
   5  -8   6         26.34          3.62         6.74 o                         
 -11  -7   6          0.54          1.75         6.60 o                         
 -10  -7   6          3.14          9.19         5.29 o                         
  -9  -7   6         26.13         16.05         4.72 o                         
  -8  -7   6         38.33         43.19         9.09 o                         
  -7  -7   6          0.50         -1.74         5.62 o                         
  -6  -7   6         56.70         44.99         8.75 o                         
  -5  -7   6        222.73        239.27        15.95 o                         
  -4  -7   6         69.60         75.50         8.97 o                         
  -3  -7   6         42.74         42.82         6.46 o                         
  -2  -7   6        143.86        155.75         8.00 o                         
  -1  -7   6          0.91          3.93         3.32 o                         
   0  -7   6          1.52          6.84         5.73 o                         
   1  -7   6         17.51         16.60         7.15 o                         
   2  -7   6        133.96        131.19        11.45 o                         
   3  -7   6          1.21          2.36         5.74 o                         
   4  -7   6         13.93          8.05         5.75 o                         
   5  -7   6          0.00         -0.21         6.08 o                         
   6  -7   6          0.40          7.60         7.38 o                         
 -11  -6   6         14.19         22.90         7.36 o                         
 -10  -6   6         28.85         24.74         7.63 o                         
  -9  -6   6         88.17         87.68         7.94 o                         
  -8  -6   6         14.80         20.75         5.06 o                         
  -7  -6   6        153.37        137.96        15.13 o                         
  -6  -6   6       1252.76       1273.37        39.91 o                         
  -5  -6   6         32.40         53.46         8.50 o                         
  -4  -6   6        427.43        422.27        18.36 o                         
  -3  -6   6        162.24        136.93         8.33 o                         
  -2  -6   6        464.37        459.71        10.81 o                         
  -1  -6   6          3.12         11.74         3.26 o                         
   0  -6   6       1184.52       1282.01        26.88 o                         
   1  -6   6        417.03        471.93        13.73 o                         
   2  -6   6        241.16        245.62        13.19 o                         
   3  -6   6         25.28         25.80         6.24 o                         
   4  -6   6        464.45        475.29        21.64 o                         
   5  -6   6        107.85        113.21        11.26 o                         
   6  -6   6        129.70        151.89        13.53 o                         
   7  -6   6         41.12         23.37         7.69 o                         
 -11  -5   6          2.55         -6.09         6.09 o                         
 -10  -5   6         53.45         50.75         8.89 o                         
  -9  -5   6         11.90         14.79         5.97 o                         
  -8  -5   6          0.37          5.09         4.10 o                         
  -7  -5   6         54.69         57.52         7.24 o                         
  -6  -5   6          8.78          4.71         4.23 o                         
  -5  -5   6        338.75        340.31        10.09 o                         
  -4  -5   6         45.70         44.92         5.77 o                         
  -3  -5   6         40.13         30.60         4.43 o                         
  -2  -5   6        128.31        121.11         6.32 o                         
  -1  -5   6         12.03         13.02         2.79 o                         
   0  -5   6          4.83          3.49         2.48 o                         
   1  -5   6        386.12        391.74        10.74 o                         
   2  -5   6         15.74         13.57         3.91 o                         
   3  -5   6         60.68         59.51         7.57 o                         
   4  -5   6         78.28         68.19         9.99 o                         
   5  -5   6        293.92        303.59        14.90 o                         
   6  -5   6         67.19         64.99         8.53 o                         
   7  -5   6        110.79        119.76        11.41 o                         
   8  -5   6          5.27         19.36         6.98 o                         
 -11  -4   6          1.29          4.68         7.91 o                         
 -10  -4   6         36.64         36.93         8.60 o                         
  -9  -4   6         59.86         69.43         8.52 o                         
  -8  -4   6       1007.18       1015.79        22.26 o                         
  -7  -4   6        104.23        101.64         7.42 o                         
  -6  -4   6        521.73        535.88        14.62 o                         
  -5  -4   6        153.32        137.47         8.35 o                         
  -4  -4   6         14.89         15.92         2.90 o                         
  -3  -4   6       2071.16       2089.96        28.39 o                         
  -2  -4   6       1389.47       1516.91        23.49 o                         
  -1  -4   6        633.63        707.04        14.04 o                         
   0  -4   6         21.27          7.15         3.56 o                         
   1  -4   6       2246.87       2242.43        37.19 o                         
   2  -4   6       2237.24       2130.33        34.06 o                         
   3  -4   6       1514.48       1441.10        37.31 o                         
   4  -4   6       1348.27       1321.29        29.46 o                         
   5  -4   6       1425.60       1447.91        44.31 o                         
   6  -4   6       2044.66       2077.80        53.97 o                         
   7  -4   6        756.78        737.44        23.29 o                         
   8  -4   6          0.52         -5.65         5.65 o                         
   9  -4   6        363.67        330.74        21.23 o                         
 -11  -3   6          0.19          4.81         5.88 o                         
 -10  -3   6         13.12          3.64         8.43 o                         
  -9  -3   6          7.76          4.15         5.77 o                         
  -8  -3   6         16.77         12.88         5.18 o                         
  -7  -3   6         28.15         20.87         4.47 o                         
  -6  -3   6         62.56         53.69         5.02 o                         
  -5  -3   6         45.28         43.21         4.08 o                         
  -4  -3   6        222.01        220.09         7.22 o                         
  -3  -3   6         12.38          9.89         2.94 o                         
  -2  -3   6        205.13        198.82         6.32 o                         
  -1  -3   6        103.61         99.76         5.33 o                         
   0  -3   6          2.76         -1.81         1.81 o                         
   1  -3   6       1420.11       1322.18        17.45 o                         
   2  -3   6        930.58        922.55        15.85 o                         
   3  -3   6        168.94        153.57         7.39 o                         
   4  -3   6         43.25         50.46         5.66 o                         
   5  -3   6        848.37        832.67        26.54 o                         
   6  -3   6        296.34        291.86        16.58 o                         
   7  -3   6         22.90         20.48         6.81 o                         
   8  -3   6          7.18          3.25         5.80 o                         
   9  -3   6         16.97         13.60         8.08 o                         
 -11  -2   6        348.27        334.54        19.44 o                         
 -10  -2   6       1096.02       1118.37        36.87 o                         
  -9  -2   6        284.16        308.59        16.61 o                         
  -8  -2   6          1.28          7.13         6.16 o                         
  -7  -2   6       1665.12       1706.64        34.37 o                         
  -6  -2   6        150.61        161.02         7.71 o                         
  -5  -2   6        269.06        209.19         6.97 o                         
  -4  -2   6        448.60        542.96        22.58 o                         
  -3  -2   6       1310.77       1397.92        19.53 o                         
  -2  -2   6       5118.94       5357.91        62.95 o                         
  -1  -2   6       4961.34       4898.52        55.12 o                         
   0  -2   6         38.53         50.70         3.26 o                         
   1  -2   6         47.92         68.38         3.83 o                         
   2  -2   6       1528.93       1644.34        23.41 o                         
   3  -2   6        465.20        536.58        11.76 o                         
   4  -2   6        803.80        855.16        16.45 o                         
   5  -2   6        319.38        330.69        17.09 o                         
   6  -2   6        388.42        383.51        19.51 o                         
   7  -2   6          0.30          1.66         4.91 o                         
   8  -2   6          1.41          8.64         6.01 o                         
   9  -2   6         11.75         11.80         6.50 o                         
  10  -2   6         63.66         90.55        13.85 o                         
 -11  -1   6         41.51         38.23         8.78 o                         
 -10  -1   6         36.87         29.74         8.16 o                         
  -9  -1   6          0.42         -2.73         4.63 o                         
  -8  -1   6        181.30        176.86        11.50 o                         
  -7  -1   6         46.46         42.20         5.02 o                         
  -6  -1   6         15.61         11.27         3.59 o                         
  -5  -1   6         25.06         23.93         3.33 o                         
  -4  -1   6        232.99        250.45         6.71 o                         
  -3  -1   6         81.02         88.25         4.48 o                         
  -2  -1   6         28.52         20.16         2.49 o                         
  -1  -1   6        562.41        497.98         9.93 o                         
   0  -1   6        414.47        374.19         7.24 o                         
   1  -1   6       1101.67        982.14        13.81 o                         
   2  -1   6        314.69        248.24         6.60 o                         
   3  -1   6        493.03        437.21         9.52 o                         
   4  -1   6        446.15        431.05        12.89 o                         
   5  -1   6        179.40        162.42         8.12 o                         
   6  -1   6         30.76         25.71         4.84 o                         
   7  -1   6        158.13        148.89        10.83 o                         
   8  -1   6          1.42         -4.07         4.07 o                         
   9  -1   6          0.53         -4.27         7.49 o                         
  10  -1   6         27.81         29.21         8.26 o                         
 -11   0   6        124.79        127.57        13.69 o                         
 -10   0   6         73.06         65.25        10.37 o                         
  -9   0   6        847.72        901.72        27.66 o                         
  -8   0   6       1356.53       1299.86        28.78 o                         
  -7   0   6         13.67          8.99         3.55 o                         
  -6   0   6        254.01        266.58         8.73 o                         
  -5   0   6       3025.59       2959.07        34.81 o                         
  -4   0   6       8534.20       8964.60       102.76 o                         
  -3   0   6      19212.27      19149.26       220.36 o                         
  -2   0   6        101.92        122.74         4.98 o                         
  -1   0   6        601.22        481.37         9.83 o                         
   0   0   6        966.01        943.81        12.05 o                         
   1   0   6          0.16          6.40         1.80 o                         
   2   0   6       3894.77       3930.73        45.40 o                         
   3   0   6       4544.14       5123.31        58.57 o                         
   4   0   6       2998.60       3515.26        41.16 o                         
   5   0   6          8.38         17.85         3.09 o                         
   6   0   6        829.12        842.29        18.92 o                         
   7   0   6        149.90        181.04        12.90 o                         
   8   0   6          4.34          1.13         4.51 o                         
   9   0   6          1.38          2.84         4.63 o                         
  10   0   6         46.04         58.71        11.60 o                         
  11   0   6         23.37         10.72         7.92 o                         
 -10   1   6          6.80          1.27         4.90 o                         
  -9   1   6          0.05          6.49         4.60 o                         
  -8   1   6          1.41          8.00         4.35 o                         
  -7   1   6         32.65         25.33         4.72 o                         
  -6   1   6         49.64         54.48         4.82 o                         
  -5   1   6         57.60         54.87         4.67 o                         
  -4   1   6          8.12          6.78         2.65 o                         
  -3   1   6        118.87        122.34         5.48 o                         
  -2   1   6          2.43          7.34         2.22 o                         
  -1   1   6         24.52         20.02         3.34 o                         
   0   1   6          1.22         -0.27         1.72 o                         
   1   1   6         16.38         11.81         2.04 o                         
   2   1   6       1065.23        920.88        13.80 o                         
   3   1   6        113.76         85.44         4.67 o                         
   4   1   6         24.05         14.68         2.90 o                         
   5   1   6        291.78        279.90         9.60 o                         
   6   1   6         52.27         54.65         4.40 o                         
   7   1   6          5.20          0.97         3.50 o                         
   8   1   6         27.55         25.53         5.16 o                         
   9   1   6          1.95          4.80         4.37 o                         
  10   1   6        289.77        255.01        11.76 o                         
  11   1   6          0.67          5.19         8.60 o                         
 -10   2   6          6.92          3.83         6.75 o                         
  -9   2   6        208.05        259.16        18.23 o                         
  -8   2   6          1.28         -3.58         4.60 o                         
  -7   2   6       1615.57       1627.82        45.19 o                         
  -6   2   6        911.76        906.14        36.72 o                         
  -5   2   6        153.87        137.43         8.82 o                         
  -4   2   6          2.73         17.19         4.08 o                         
  -3   2   6       1583.85       2113.38        44.48 o                         
  -2   2   6         89.61         83.50         4.53 o                         
  -1   2   6       1123.42       1183.46        17.36 o                         
   0   2   6       5301.49       6155.54        61.43 o                         
   1   2   6      25148.64      24196.85       227.27 o                         
   2   2   6        332.59        383.07         6.87 o                         
   3   2   6       1313.16       1297.33        19.03 o                         
   4   2   6       2017.79       2308.53        39.39 o                         
   5   2   6         25.96         32.35         3.67 o                         
   6   2   6       1165.15       1198.25        21.53 o                         
   7   2   6         43.83         29.37         4.03 o                         
   8   2   6         54.67         48.26         5.35 o                         
   9   2   6        467.09        417.93        13.44 o                         
  10   2   6        197.79        194.59        12.21 o                         
  11   2   6         29.56         22.23         6.96 o                         
  -9   3   6        128.33        149.71        15.19 o                         
  -8   3   6         13.05         13.23         6.61 o                         
  -7   3   6        264.76        286.40        15.22 o                         
  -6   3   6         88.28         94.82         9.69 o                         
  -5   3   6          1.56         -0.49         3.39 o                         
  -4   3   6        257.44        229.85         9.89 o                         
  -3   3   6        114.04        100.33         6.27 o                         
  -2   3   6          9.68         11.28         5.65 o                         
  -1   3   6        624.85        586.71        10.26 o                         
   0   3   6          0.58          6.18         1.99 o                         
   1   3   6        470.83        442.98         8.28 o                         
   2   3   6         38.67         31.89         2.82 o                         
   3   3   6          6.71          3.83         1.92 o                         
   4   3   6          1.24          3.55         1.83 o                         
   5   3   6         43.37         37.46         3.10 o                         
   6   3   6          4.98          3.33         2.30 o                         
   7   3   6         20.64         22.93         4.22 o                         
   8   3   6         34.41         26.18         4.27 o                         
   9   3   6          8.36          5.47         3.98 o                         
  10   3   6         39.46         17.70         7.49 o                         
  11   3   6        102.79        104.02        10.11 o                         
  -9   4   6        261.35        286.58        23.36 o                         
  -8   4   6         65.62        108.39        12.43 o                         
  -7   4   6          2.38          8.53         6.51 o                         
  -6   4   6          2.82         -4.08         5.86 o                         
  -5   4   6        168.34        179.37        11.63 o                         
  -4   4   6        104.52        108.62        10.16 o                         
  -3   4   6        174.69        171.67         8.84 o                         
  -2   4   6       4335.81       4573.62        73.01 o                         
  -1   4   6        288.17        308.98        12.01 o                         
   0   4   6        264.11        276.42         7.73 o                         
   1   4   6        787.83        866.12        14.14 o                         
   2   4   6         56.49         76.06         4.14 o                         
   3   4   6        410.19        428.38        10.04 o                         
   4   4   6        720.13        789.05        14.09 o                         
   5   4   6        668.58        606.13        12.53 o                         
   6   4   6         64.44         73.12         5.01 o                         
   7   4   6         79.95         99.40         6.49 o                         
   8   4   6        197.46        195.66         9.10 o                         
   9   4   6          3.01          0.88         3.62 o                         
  10   4   6         15.07         19.26         5.40 o                         
  11   4   6        666.95        633.16        20.34 o                         
  -8   5   6        100.29        104.13        14.48 o                         
  -7   5   6         21.27         14.00         7.28 o                         
  -6   5   6          0.25          1.52         5.31 o                         
  -5   5   6         49.70         50.65         7.24 o                         
  -4   5   6          6.01          4.02         4.48 o                         
  -3   5   6         77.94         84.96         8.73 o                         
  -2   5   6         71.02         79.70         6.47 o                         
  -1   5   6          3.25         -0.04         2.65 o                         
   0   5   6        105.70        124.46         6.05 o                         
   1   5   6        135.14        125.53         5.35 o                         
   2   5   6         11.44          4.79         2.64 o                         
   3   5   6         52.74         60.14         4.55 o                         
   4   5   6          0.24         -0.64         2.35 o                         
   5   5   6         78.65         77.56         6.37 o                         
   6   5   6         17.12         11.59         4.07 o                         
   7   5   6         80.19         80.63         6.21 o                         
   8   5   6         32.88         23.07         4.61 o                         
   9   5   6         81.09         93.84         9.21 o                         
  10   5   6         34.63         28.36         6.25 o                         
  11   5   6         40.31         30.49        10.51 o                         
  -7   6   6        590.16        588.88        30.56 o                         
  -6   6   6        220.49        140.67        14.53 o                         
  -5   6   6        440.52        462.12        21.87 o                         
  -4   6   6        282.93        253.95        14.73 o                         
  -3   6   6        159.70        184.37        14.11 o                         
  -2   6   6         34.66         31.15         6.02 o                         
  -1   6   6         24.96         37.59         5.09 o                         
   0   6   6        385.89        393.96        10.01 o                         
   1   6   6        502.04        498.94        10.62 o                         
   2   6   6        100.09         95.77         5.23 o                         
   3   6   6        239.37        219.02        13.09 o                         
   4   6   6        330.51        348.74        11.93 o                         
   5   6   6        361.37        377.51        15.57 o                         
   6   6   6        107.14        130.12         8.95 o                         
   7   6   6        951.63        984.82        26.40 o                         
   8   6   6          0.06          1.49         5.41 o                         
   9   6   6       1206.96       1159.78        26.31 o                         
  10   6   6         76.45         56.31         9.32 o                         
  11   6   6         16.54         10.73         5.58 o                         
  -7   7   6        420.04        458.29        31.57 o                         
  -6   7   6          0.83         -2.11         6.90 o                         
  -5   7   6         42.36         34.75         9.30 o                         
  -4   7   6          6.59         29.18         8.34 o                         
  -3   7   6         18.22         13.37         7.53 o                         
  -2   7   6        268.63        277.56        16.19 o                         
  -1   7   6          4.90         -6.86         6.86 o                         
   0   7   6         27.24         23.94         3.92 o                         
   1   7   6         41.48         37.90         4.52 o                         
   2   7   6         34.01         46.00         5.33 o                         
   3   7   6        308.39        278.58        11.43 o                         
   4   7   6         18.81         22.21         4.65 o                         
   5   7   6         64.11         68.72         6.72 o                         
   6   7   6         78.53         71.58         7.11 o                         
   7   7   6        336.23        357.28        13.68 o                         
   8   7   6         54.88         41.98         7.19 o                         
   9   7   6         32.98         21.83         8.23 o                         
  10   7   6         38.31         46.99         9.33 o                         
  11   7   6          0.21         -1.69         4.72 o                         
  -6   8   6         66.81         76.11        13.41 o                         
  -5   8   6         25.99         13.94         7.92 o                         
  -4   8   6        810.14        813.41        31.28 o                         
  -3   8   6        128.14        135.38        15.97 o                         
  -2   8   6         47.89         59.50        13.21 o                         
  -1   8   6          8.95         15.35         6.80 o                         
   0   8   6       5423.03       5479.83        74.37 o                         
   1   8   6        170.00        160.35        14.48 o                         
   2   8   6        970.57        874.56        17.97 o                         
   3   8   6        674.97        602.85        16.51 o                         
   4   8   6         40.85         26.49         5.32 o                         
   5   8   6         15.90          3.57         4.85 o                         
   6   8   6          5.40         -1.74         5.43 o                         
   7   8   6        107.56        141.83        10.93 o                         
   8   8   6       3100.18       3090.66        77.48 o                         
   9   8   6        277.33        270.44        17.68 o                         
  10   8   6         49.63         31.50        13.43 o                         
  11   8   6         55.19        101.99        16.80 o                         
  -4   9   6          0.69          1.08         9.61 o                         
  -3   9   6          8.69         -7.48         7.48 o                         
  -2   9   6         64.87         59.45        13.77 o                         
  -1   9   6         12.42          6.13         8.95 o                         
   0   9   6         76.25         79.72         8.50 o                         
   1   9   6        151.55        144.64         9.54 o                         
   2   9   6        369.11        371.57        12.81 o                         
   3   9   6        176.78        194.54        14.04 o                         
   4   9   6         66.43         64.14         7.85 o                         
   5   9   6          3.83          1.88         4.64 o                         
   6   9   6         32.17         32.51         6.50 o                         
   7   9   6         18.27         18.50         6.31 o                         
   8   9   6         63.18         64.62         8.45 o                         
   9   9   6         12.41          5.48         6.95 o                         
  10   9   6         21.74         15.98         7.84 o                         
  -3  10   6          1.34         -9.47        14.92 o                         
  -2  10   6        365.03        411.08        28.11 o                         
  -1  10   6          0.92         -1.77         8.01 o                         
   0  10   6         17.18         16.19         6.62 o                         
   1  10   6        394.51        427.79        16.20 o                         
   2  10   6        135.61        128.83         9.95 o                         
   3  10   6        142.92        153.57        10.23 o                         
   4  10   6       1344.03       1334.24        36.96 o                         
   5  10   6         95.76        123.43        10.37 o                         
   6  10   6         40.07         44.01         7.29 o                         
   7  10   6          1.13          1.77         5.25 o                         
   8  10   6        331.85        384.67        17.29 o                         
   9  10   6         33.03         25.27         6.95 o                         
  10  10   6        125.71        141.91        14.45 o                         
  -1  11   6          0.02         -2.19         7.84 o                         
   0  11   6          6.14         11.28         9.03 o                         
   1  11   6          0.24         -4.09         5.57 o                         
   2  11   6         54.84         70.02         9.38 o                         
   3  11   6          2.97          1.61         6.62 o                         
   4  11   6          4.32         -2.11         4.27 o                         
   5  11   6          1.67          4.60         6.50 o                         
   6  11   6         23.17         24.55         6.15 o                         
   7  11   6         20.01         12.35         6.72 o                         
   8  11   6          3.84          2.32         8.12 o                         
   9  11   6          0.02         -4.43         6.80 o                         
   1  12   6        169.95        181.91        16.29 o                         
   2  12   6        162.00        145.11        13.33 o                         
   3  12   6        267.57        315.57        17.04 o                         
   4  12   6          0.15         -1.79         4.81 o                         
   5  12   6         85.16         51.39         8.40 o                         
   6  12   6          0.00         -0.83         7.91 o                         
   7  12   6        151.45        139.83        17.31 o                         
  -7 -11   7          3.62         -7.75         7.75 o                         
  -6 -11   7         27.89         21.20         8.61 o                         
  -5 -11   7          8.21         14.20         8.22 o                         
  -4 -11   7          0.00         15.81         9.83 o                         
  -3 -11   7         14.44         32.49         9.48 o                         
  -2 -11   7          2.10          9.21         8.50 o                         
  -1 -11   7          2.79         -6.10         6.18 o                         
   0 -11   7         80.46         91.44        16.31 o                         
  -9 -10   7          2.55          0.69         8.00 o                         
  -8 -10   7         91.07         80.29        12.90 o                         
  -7 -10   7         85.71         64.55        12.28 o                         
  -6 -10   7        203.87        202.65        16.88 o                         
  -5 -10   7         44.69         48.76         9.53 o                         
  -4 -10   7        155.72        193.93        16.64 o                         
  -3 -10   7        411.49        433.08        26.68 o                         
  -2 -10   7         32.98          8.47         9.72 o                         
  -1 -10   7         17.73         13.55         6.43 o                         
   0 -10   7          3.15         -8.96         9.55 o                         
   1 -10   7         46.32         59.56        10.45 o                         
   2 -10   7         63.16         62.54        13.99 o                         
  -9  -9   7         64.28         61.36        12.17 o                         
  -8  -9   7         34.68         20.14         9.80 o                         
  -7  -9   7         10.17          7.31         9.04 o                         
  -6  -9   7          5.86          8.69         7.52 o                         
  -5  -9   7        102.87         96.91        11.17 o                         
  -4  -9   7        247.71        248.78        15.58 o                         
  -3  -9   7         31.47         48.66        14.84 o                         
  -2  -9   7         28.75         33.91        14.89 o                         
  -1  -9   7        194.78        227.59        14.61 o                         
   0  -9   7          3.85          4.72         5.54 o                         
   1  -9   7          4.19         -6.43         6.43 o                         
   2  -9   7          0.63         10.95         7.86 o                         
   3  -9   7         15.47         27.33         8.94 o                         
 -10  -8   7        105.03        150.56        16.61 o                         
  -9  -8   7        264.96        311.57        23.44 o                         
  -8  -8   7        152.63        126.57        17.76 o                         
  -7  -8   7        148.81        208.04        18.25 o                         
  -6  -8   7         79.66        105.69        12.87 o                         
  -5  -8   7        193.39        156.82        15.26 o                         
  -4  -8   7        622.90        667.19        21.62 o                         
  -3  -8   7         21.75         29.65         7.61 o                         
  -2  -8   7          8.58          2.78         5.92 o                         
  -1  -8   7        293.06        275.69        13.60 o                         
   0  -8   7        368.18        373.82        13.93 o                         
   1  -8   7        484.59        596.99        33.72 o                         
   2  -8   7        713.62        707.76        26.80 o                         
   3  -8   7         98.21         97.30        11.92 o                         
   4  -8   7          2.54         -1.91         6.50 o                         
   5  -8   7         10.89          0.62         7.21 o                         
 -11  -7   7         15.58         12.36         6.85 o                         
 -10  -7   7          1.06         -2.20         5.57 o                         
  -9  -7   7         69.95         81.90         9.71 o                         
  -8  -7   7         47.53         29.95         7.18 o                         
  -7  -7   7         29.31         37.99         9.99 o                         
  -6  -7   7        210.36        189.89        16.46 o                         
  -5  -7   7        116.84         98.31        12.12 o                         
  -4  -7   7        368.44        352.77        22.88 o                         
  -3  -7   7          0.04          3.17         4.68 o                         
  -2  -7   7         17.46         17.49         4.29 o                         
  -1  -7   7        206.38        216.02        10.32 o                         
   0  -7   7         35.34         40.87         7.72 o                         
   1  -7   7          3.51          9.09         4.28 o                         
   2  -7   7         71.19         69.63        17.41 o                         
   3  -7   7        444.34        449.15        43.79 o                         
   4  -7   7         11.42         11.55         6.67 o                         
   5  -7   7         10.64         -2.76         8.92 o                         
   6  -7   7          6.73          3.19         8.18 o                         
 -11  -6   7         84.46         89.74        10.99 o                         
 -10  -6   7         32.11         34.46         7.01 o                         
  -9  -6   7        288.44        290.82        15.91 o                         
  -8  -6   7         56.24         37.28         6.39 o                         
  -7  -6   7       1514.04       1554.35        45.65 o                         
  -6  -6   7        358.51        405.41        22.71 o                         
  -5  -6   7         12.43         14.70         6.16 o                         
  -4  -6   7         18.58         24.91         6.86 o                         
  -3  -6   7        291.18        275.91        17.53 o                         
  -2  -6   7        110.74        145.12         7.03 o                         
  -1  -6   7        239.29        282.43         9.89 o                         
   0  -6   7         60.61         75.55         6.24 o                         
   1  -6   7        386.56        403.73        13.39 o                         
   2  -6   7        821.90        770.25        24.38 o                         
   3  -6   7          2.70         -2.80         4.83 o                         
   4  -6   7        335.41        321.63        16.68 o                         
   5  -6   7        141.02        165.46        15.21 o                         
   6  -6   7         17.55         12.73         8.84 o                         
   7  -6   7        207.26        192.44        16.79 o                         
 -11  -5   7         12.81         12.07         6.81 o                         
 -10  -5   7          1.47         -1.80         5.05 o                         
  -9  -5   7          0.01          4.59         4.47 o                         
  -8  -5   7         31.40         16.60         5.53 o                         
  -7  -5   7        234.16        206.91        13.58 o                         
  -6  -5   7         16.20         15.69         4.40 o                         
  -5  -5   7        117.92        101.78         7.02 o                         
  -4  -5   7         16.60         15.39         3.33 o                         
  -3  -5   7        517.01        476.59        11.63 o                         
  -2  -5   7         53.65         52.10         4.43 o                         
  -1  -5   7          2.56         -1.19         2.26 o                         
   0  -5   7          0.01          5.55         2.68 o                         
   1  -5   7         63.45         71.15         5.65 o                         
   2  -5   7        102.24        100.34         8.82 o                         
   3  -5   7          3.28          2.08         3.99 o                         
   4  -5   7         21.25         28.58         7.34 o                         
   5  -5   7        214.40        215.96        17.26 o                         
   6  -5   7        153.81        149.35        13.97 o                         
   7  -5   7         18.64         13.86         7.64 o                         
   8  -5   7         60.43         52.99        10.46 o                         
 -11  -4   7          6.58         11.86         7.68 o                         
 -10  -4   7          2.74          3.68         6.26 o                         
  -9  -4   7        666.77        665.69        22.63 o                         
  -8  -4   7        202.93        223.78        11.62 o                         
  -7  -4   7         35.54         39.94         6.79 o                         
  -6  -4   7        330.02        350.26        12.27 o                         
  -5  -4   7         22.17         15.90         3.62 o                         
  -4  -4   7       5335.87       5628.83        75.29 o                         
  -3  -4   7       9130.25       9159.20       111.17 o                         
  -2  -4   7        516.42        540.03        15.46 o                         
  -1  -4   7       1802.99       1682.70        23.88 o                         
   0  -4   7         52.26         79.28         4.65 o                         
   1  -4   7        479.86        575.50        11.53 o                         
   2  -4   7         27.51         42.55         4.89 o                         
   3  -4   7         10.73         18.13         4.51 o                         
   4  -4   7        175.33        179.87        11.13 o                         
   5  -4   7        716.76        722.28        26.44 o                         
   6  -4   7         87.58        111.42        11.86 o                         
   7  -4   7       1033.46       1057.75        40.22 o                         
   8  -4   7          2.74         13.39         7.35 o                         
 -11  -3   7          0.16         -5.32         5.32 o                         
 -10  -3   7        104.19        105.60        10.84 o                         
  -9  -3   7         10.83         18.12         6.31 o                         
  -8  -3   7          2.18          5.70         4.21 o                         
  -7  -3   7          4.25          3.31         3.07 o                         
  -6  -3   7          0.35         -2.82         3.02 o                         
  -5  -3   7          0.19          4.86         3.18 o                         
  -4  -3   7         63.26         61.71         4.57 o                         
  -3  -3   7        140.33        159.22        10.49 o                         
  -2  -3   7        166.41        169.55         8.50 o                         
  -1  -3   7         21.32         20.13         3.16 o                         
   0  -3   7          4.97          3.51         2.10 o                         
   1  -3   7        514.84        486.66         9.81 o                         
   2  -3   7         74.83         67.80         4.95 o                         
   3  -3   7          6.88          8.33         3.26 o                         
   4  -3   7         87.88         94.52         8.58 o                         
   5  -3   7        591.55        577.97        19.60 o                         
   6  -3   7        331.13        314.54        14.67 o                         
   7  -3   7         53.39         59.79        10.54 o                         
   8  -3   7          1.77         -5.40         5.40 o                         
   9  -3   7         61.84         63.44        10.63 o                         
 -11  -2   7         51.63         71.01        13.56 o                         
 -10  -2   7        933.81        955.96        29.68 o                         
  -9  -2   7       3429.40       3541.46        86.94 o                         
  -8  -2   7        575.55        567.93        29.04 o                         
  -7  -2   7        549.14        541.66        16.27 o                         
  -6  -2   7       1037.05       1072.42        18.78 o                         
  -5  -2   7        993.98       1044.91        17.72 o                         
  -4  -2   7       1252.23       1371.01        25.96 o                         
  -3  -2   7        197.61        262.29        10.31 o                         
  -2  -2   7      11370.85      11828.80       160.25 o                         
  -1  -2   7       2417.13       2351.81        33.63 o                         
   0  -2   7         67.14         41.12         3.13 o                         
   1  -2   7       3629.74       3441.92        36.53 o                         
   2  -2   7        697.59        697.05        16.70 o                         
   3  -2   7        866.86        962.56        17.23 o                         
   4  -2   7         14.95         26.27         4.46 o                         
   5  -2   7        536.01        574.28        15.76 o                         
   6  -2   7       1050.73       1020.05        29.13 o                         
   7  -2   7         38.04         37.15         6.63 o                         
   8  -2   7          1.19         -5.69         5.69 o                         
   9  -2   7         49.60         43.36         8.70 o                         
  10  -2   7        139.07        134.17        14.14 o                         
 -11  -1   7          3.92         -3.97         5.92 o                         
 -10  -1   7        198.25        197.28        16.41 o                         
  -9  -1   7        158.99        166.48        11.58 o                         
  -8  -1   7        223.09        214.32        12.00 o                         
  -7  -1   7         56.91         61.43         5.74 o                         
  -6  -1   7          6.02          2.93         2.90 o                         
  -5  -1   7         13.04         17.41         2.72 o                         
  -4  -1   7          0.23         -0.04         2.03 o                         
  -3  -1   7         31.72         34.88         3.35 o                         
  -2  -1   7        122.63        108.92         6.01 o                         
  -1  -1   7         25.28         28.94         3.02 o                         
   0  -1   7        168.36        142.44         4.68 o                         
   1  -1   7       1266.27       1135.18        15.29 o                         
   2  -1   7        194.58        181.72         5.33 o                         
   3  -1   7       2071.37       2003.75        27.51 o                         
   4  -1   7        418.44        390.56         9.86 o                         
   5  -1   7        585.51        586.29        16.77 o                         
   6  -1   7         16.87         13.63         4.70 o                         
   7  -1   7         16.87         16.09         5.00 o                         
   8  -1   7         25.70         43.42         7.97 o                         
   9  -1   7          1.89          3.29         5.62 o                         
  10  -1   7          7.36         13.15         6.87 o                         
 -11   0   7        356.10        397.24        19.59 o                         
 -10   0   7        321.42        316.65        17.27 o                         
  -9   0   7        434.01        460.03        18.19 o                         
  -8   0   7          2.71         10.92         5.16 o                         
  -7   0   7          1.80          2.97         3.21 o                         
  -6   0   7        148.42        173.73         9.95 o                         
  -5   0   7          2.60          6.68         3.29 o                         
  -4   0   7        543.50        546.49        11.73 o                         
  -3   0   7       2454.86       2324.22        30.23 o                         
  -2   0   7         74.92         44.26         3.40 o                         
  -1   0   7       1347.16       1217.43        17.26 o                         
   0   0   7       1180.72        993.17        13.44 o                         
   1   0   7         18.68          8.14         2.02 o                         
   2   0   7         36.75         70.02         4.34 o                         
   3   0   7        873.35       1105.26        16.88 o                         
   4   0   7         57.96         18.02         3.00 o                         
   5   0   7        667.29        646.25        14.87 o                         
   6   0   7         12.13         27.52         4.59 o                         
   7   0   7         87.92         93.95         8.38 o                         
   8   0   7         18.55         24.81         6.52 o                         
   9   0   7         94.38         94.81         9.33 o                         
  10   0   7         22.17         21.33         7.96 o                         
 -10   1   7          0.08         -5.70         6.16 o                         
  -9   1   7          2.62         -4.04         4.04 o                         
  -8   1   7        141.70        151.73        10.38 o                         
  -7   1   7         18.46         16.65         4.21 o                         
  -6   1   7         20.58         21.25         4.22 o                         
  -5   1   7         16.40         13.03         3.50 o                         
  -4   1   7         27.39         27.72         3.76 o                         
  -3   1   7        171.38        159.38        11.42 o                         
  -2   1   7          0.03         -1.99         1.99 o                         
  -1   1   7         58.88         61.12         3.92 o                         
   0   1   7         34.22         30.90         2.62 o                         
   1   1   7         69.46         73.31         3.65 o                         
   2   1   7        314.56        260.64         6.91 o                         
   3   1   7         64.86         60.49         4.21 o                         
   4   1   7         14.75         20.26         3.12 o                         
   5   1   7          8.88          9.57         3.39 o                         
   6   1   7          0.90          2.35         2.40 o                         
   7   1   7         14.96         18.52         3.56 o                         
   8   1   7          6.20         -1.44         3.82 o                         
   9   1   7         87.29         91.61         8.79 o                         
  10   1   7         18.47         16.91         6.74 o                         
  11   1   7          5.52         10.91         7.05 o                         
 -10   2   7          8.00         16.52         7.71 o                         
  -9   2   7         39.52         36.55         8.34 o                         
  -8   2   7        307.84        310.09        15.19 o                         
  -7   2   7         60.95         89.03         8.72 o                         
  -6   2   7        133.87        132.39        10.49 o                         
  -5   2   7        185.12        209.78        13.53 o                         
  -4   2   7        176.42        214.05         8.15 o                         
  -3   2   7         86.75         99.86         5.64 o                         
  -2   2   7        446.60        491.47        11.13 o                         
  -1   2   7         23.78         41.64         3.60 o                         
   0   2   7       8225.69       7837.88        88.51 o                         
   1   2   7        902.64        724.49        10.78 o                         
   2   2   7         90.07         82.99         3.72 o                         
   3   2   7       2032.53       2138.55        27.23 o                         
   4   2   7        201.58        256.46         7.91 o                         
   5   2   7       3227.73       3458.15        58.62 o                         
   6   2   7         92.91        112.24         8.60 o                         
   7   2   7        342.37        309.69         9.26 o                         
   8   2   7        418.09        340.43        17.60 o                         
   9   2   7        554.01        447.85        17.26 o                         
  10   2   7          2.60         -0.80         4.26 o                         
  11   2   7         11.29          6.27         5.50 o                         
  -9   3   7          0.49         -2.22         6.69 o                         
  -8   3   7          9.89         12.68         6.07 o                         
  -7   3   7         84.35         82.75        10.90 o                         
  -6   3   7          4.58          1.46         4.46 o                         
  -5   3   7        138.12        124.64        10.67 o                         
  -4   3   7        614.57        591.24        18.14 o                         
  -3   3   7         37.55         35.39         4.52 o                         
  -2   3   7         70.96         74.90         5.19 o                         
  -1   3   7          7.41          1.68         2.20 o                         
   0   3   7        152.28        156.48         5.70 o                         
   1   3   7         12.75          6.67         2.05 o                         
   2   3   7         97.50         94.31         4.18 o                         
   3   3   7          1.05          2.56         1.80 o                         
   4   3   7          0.08          0.73         2.01 o                         
   5   3   7         26.07         22.27         3.58 o                         
   6   3   7         37.09         36.69         4.94 o                         
   7   3   7         89.61         89.64         5.87 o                         
   8   3   7          0.42         -3.34         3.34 o                         
   9   3   7        102.84         77.23         8.51 o                         
  10   3   7          0.16         -5.27         5.27 o                         
  11   3   7         42.67         47.96         7.21 o                         
  -9   4   7         44.22         42.08         9.73 o                         
  -8   4   7        779.55        748.81        32.18 o                         
  -7   4   7        176.24        161.49        12.74 o                         
  -6   4   7       1741.14       1512.63        79.08 o                         
  -5   4   7         71.02         64.22         8.52 o                         
  -4   4   7       1901.99       1851.31        43.41 o                         
  -3   4   7       1112.05       1134.95        26.54 o                         
  -2   4   7          1.82          8.37         2.84 o                         
  -1   4   7       3018.48       2834.75        33.35 o                         
   0   4   7       6913.69       7669.96        84.56 o                         
   1   4   7       4663.20       4755.48        50.53 o                         
   2   4   7       2802.98       3292.16        40.17 o                         
   3   4   7        326.16        377.83         9.66 o                         
   4   4   7        549.94        601.70        12.08 o                         
   5   4   7       1047.60       1017.99        16.34 o                         
   6   4   7        364.49        342.95         8.88 o                         
   7   4   7         16.66         29.32         4.02 o                         
   8   4   7         56.51         55.76         5.65 o                         
   9   4   7       1224.87        954.72        20.68 o                         
  10   4   7        150.77        113.96         9.07 o                         
  11   4   7          0.43          6.73         6.22 o                         
  -8   5   7         31.19         31.39         9.40 o                         
  -7   5   7         57.16         47.57         9.42 o                         
  -6   5   7         31.42         21.60         6.98 o                         
  -5   5   7        118.27        128.44        12.43 o                         
  -4   5   7         62.50         68.53         9.23 o                         
  -3   5   7          8.47          5.90         4.17 o                         
  -2   5   7         23.77         20.97         4.11 o                         
  -1   5   7         87.54         75.15         4.75 o                         
   0   5   7        224.46        220.57         6.87 o                         
   1   5   7          7.87         11.92         2.66 o                         
   2   5   7        240.38        229.64         7.11 o                         
   3   5   7          7.67          6.80         2.63 o                         
   4   5   7         27.13         14.97         3.24 o                         
   5   5   7         25.57         24.49         4.26 o                         
   6   5   7         87.65         86.14         7.79 o                         
   7   5   7          5.25         17.18         5.53 o                         
   8   5   7          4.88          1.37         3.55 o                         
   9   5   7        209.59        183.86        10.07 o                         
  10   5   7         11.74          4.51         5.04 o                         
  11   5   7          0.12         -4.80         4.80 o                         
  -7   6   7        108.74         95.86        14.05 o                         
  -6   6   7         63.63         59.63        10.09 o                         
  -5   6   7        371.46        332.42        17.62 o                         
  -4   6   7        169.28        152.49        12.12 o                         
  -3   6   7        731.78        722.51        23.30 o                         
  -2   6   7         32.73         46.38         7.08 o                         
  -1   6   7        289.68        360.57        13.10 o                         
   0   6   7        666.07        610.87        19.22 o                         
   1   6   7        222.66        233.59         8.40 o                         
   2   6   7          8.32          6.85         3.00 o                         
   3   6   7       1741.81       1765.86        39.99 o                         
   4   6   7          9.38         10.46         3.75 o                         
   5   6   7          9.08         13.96         4.16 o                         
   6   6   7         17.77         23.13         4.66 o                         
   7   6   7        525.11        541.71        17.98 o                         
   8   6   7         70.79         81.57        11.98 o                         
   9   6   7        176.32        150.80         9.45 o                         
  10   6   7        102.16         79.18         7.05 o                         
  11   6   7         49.95         50.51         7.21 o                         
  -6   7   7        228.86        223.16        18.89 o                         
  -5   7   7         65.51         58.44        10.77 o                         
  -4   7   7         19.89         21.67        11.22 o                         
  -3   7   7         21.75         11.10         6.15 o                         
  -2   7   7          3.50         -4.50         4.50 o                         
  -1   7   7         15.40         14.31         5.43 o                         
   0   7   7          1.69         -0.47         3.15 o                         
   1   7   7          0.64         -0.77         3.37 o                         
   2   7   7        231.02        190.23         8.64 o                         
   3   7   7         72.16         60.15         6.52 o                         
   4   7   7          8.80          6.75         3.75 o                         
   5   7   7         37.71         35.12         6.55 o                         
   6   7   7         27.77         30.18         6.23 o                         
   7   7   7          2.57          2.44         6.02 o                         
   8   7   7         37.66         46.44         7.59 o                         
   9   7   7         38.68         36.00         6.69 o                         
  10   7   7          1.30         -0.05         5.96 o                         
  11   7   7          0.27          6.11         4.80 o                         
  -5   8   7          3.35          6.33         8.32 o                         
  -4   8   7         37.21         40.83        10.87 o                         
  -3   8   7         25.39         33.97         9.00 o                         
  -2   8   7         10.00         -6.09         7.13 o                         
  -1   8   7       1946.64       2018.54        60.94 o                         
   0   8   7       3146.48       3125.13        47.24 o                         
   1   8   7       1924.47       1913.39        32.89 o                         
   2   8   7       1699.74       1695.73        34.25 o                         
   3   8   7        114.51        128.32         7.21 o                         
   4   8   7        141.81        130.32        12.27 o                         
   5   8   7        209.52        221.45        15.83 o                         
   6   8   7         77.19         81.67         8.62 o                         
   7   8   7       1212.54       1166.80        29.97 o                         
   8   8   7       1041.10       1186.58        33.86 o                         
   9   8   7        188.50        158.62        13.96 o                         
  10   8   7        176.01        181.78        15.29 o                         
  11   8   7         47.83         61.96        10.82 o                         
  -4   9   7          8.49         -1.18         7.58 o                         
  -3   9   7         21.39         18.77         7.90 o                         
  -2   9   7          1.07         -8.47         9.01 o                         
  -1   9   7          8.58          8.44         7.37 o                         
   0   9   7         34.48         69.18        11.86 o                         
   1   9   7         38.88         33.20         5.86 o                         
   2   9   7        126.39        130.45         9.74 o                         
   3   9   7          0.92         -3.85         4.14 o                         
   4   9   7        203.78        205.30        12.57 o                         
   5   9   7         21.51         10.25         5.13 o                         
   6   9   7         13.75         13.72         5.94 o                         
   7   9   7         16.79         14.34         6.54 o                         
   8   9   7          6.44          6.64         5.84 o                         
   9   9   7         15.64         -1.70         6.52 o                         
  10   9   7          5.18         16.35         8.00 o                         
  -3  10   7          0.19         -3.42         8.23 o                         
  -2  10   7          5.53         14.11        16.46 o                         
  -1  10   7          3.42         -6.34         6.34 o                         
   0  10   7        126.15        136.78        14.61 o                         
   1  10   7          2.38         -4.87         4.87 o                         
   2  10   7        287.05        331.71        21.25 o                         
   3  10   7          7.20         10.78         4.67 o                         
   4  10   7        636.86        683.62        25.65 o                         
   5  10   7        792.59        755.77        24.74 o                         
   6  10   7          0.04         -4.80         7.15 o                         
   7  10   7        484.73        453.42        17.69 o                         
   8  10   7        480.99        504.41        20.78 o                         
   9  10   7        455.35        469.20        24.03 o                         
  -1  11   7         18.13         10.71         8.56 o                         
   0  11   7          2.72          7.64         6.28 o                         
   1  11   7          9.32          1.15         6.12 o                         
   2  11   7          2.96          0.44         5.52 o                         
   3  11   7          2.37         -1.00         4.81 o                         
   4  11   7        119.13        125.65        13.47 o                         
   5  11   7         29.25         14.82         6.54 o                         
   6  11   7          5.18         19.17         8.20 o                         
   7  11   7         27.75         45.81         8.04 o                         
   8  11   7          6.11          5.65         7.46 o                         
   1  12   7          1.93          1.21         7.15 o                         
   2  12   7         86.46         78.93        10.55 o                         
   3  12   7         19.28         30.05         6.84 o                         
   4  12   7        111.85        134.12        12.92 o                         
   5  12   7          9.49          6.36         7.05 o                         
   6  12   7         39.86         30.07        11.15 o                         
   7  12   7        366.44        347.68        27.26 o                         
  -6 -11   8         25.54         26.38         9.73 o                         
  -5 -11   8          4.14          1.41         7.64 o                         
  -4 -11   8         16.55         33.25         9.85 o                         
  -3 -11   8          1.76         -4.20         8.41 o                         
  -2 -11   8         44.07         41.31        11.21 o                         
  -1 -11   8         11.18         26.34         6.86 o                         
  -8 -10   8         16.41         11.10         7.89 o                         
  -7 -10   8          3.22          5.81         7.54 o                         
  -6 -10   8        113.37        123.21        15.11 o                         
  -5 -10   8         63.69         29.50         8.74 o                         
  -4 -10   8         14.53         38.42         9.71 o                         
  -3 -10   8         71.76         62.43        10.99 o                         
  -2 -10   8         43.13         35.70        12.63 o                         
  -1 -10   8        104.21        116.00        15.83 o                         
   0 -10   8         97.01         86.42        12.76 o                         
   1 -10   8         37.63         23.05         9.00 o                         
   2 -10   8         13.67         35.62        12.52 o                         
  -9  -9   8          6.52          3.20         8.12 o                         
  -8  -9   8          3.47         -6.66         6.66 o                         
  -7  -9   8          4.71          9.44         7.70 o                         
  -6  -9   8         14.28          6.04         7.64 o                         
  -5  -9   8         25.80         36.07         9.31 o                         
  -4  -9   8         16.50         20.23         8.46 o                         
  -3  -9   8        147.33        149.96        16.76 o                         
  -2  -9   8        125.73        117.87        11.59 o                         
  -1  -9   8          0.56          7.14         9.14 o                         
   0  -9   8          3.36          6.46         6.28 o                         
   1  -9   8          9.71         -0.69         5.96 o                         
   2  -9   8        205.54        196.30        20.55 o                         
   3  -9   8          8.68         18.01         9.04 o                         
 -10  -8   8         32.34         20.35         9.56 o                         
  -9  -8   8        426.15        441.11        26.21 o                         
  -8  -8   8         11.23          8.33         7.80 o                         
  -7  -8   8        144.43        110.18        14.82 o                         
  -6  -8   8        591.69        624.62        26.66 o                         
  -5  -8   8        951.28        956.89        32.95 o                         
  -4  -8   8         29.42         31.19         9.63 o                         
  -3  -8   8        546.45        512.56        20.83 o                         
  -2  -8   8          5.50          2.42         7.07 o                         
  -1  -8   8        953.13        886.87        22.89 o                         
   0  -8   8         76.00         89.13         8.31 o                         
   1  -8   8          7.84         16.83         6.80 o                         
   2  -8   8         16.85         22.62         7.68 o                         
   3  -8   8         20.06         19.00        12.38 o                         
   4  -8   8         87.02         93.69        12.78 o                         
   5  -8   8          4.09          5.29         8.56 o                         
 -10  -7   8         32.45         30.96         8.53 o                         
  -9  -7   8         39.66         46.90         7.60 o                         
  -8  -7   8         19.01         17.74         6.01 o                         
  -7  -7   8          8.16          8.30         7.70 o                         
  -6  -7   8        552.92        523.52        40.90 o                         
  -5  -7   8         15.96         15.19         6.77 o                         
  -4  -7   8        197.37        153.40        14.16 o                         
  -3  -7   8        369.75        399.00        31.59 o                         
  -2  -7   8        731.37        723.87        18.61 o                         
  -1  -7   8          4.30          3.58         3.57 o                         
   0  -7   8          2.39         -4.40         5.78 o                         
   1  -7   8         52.77         57.70         6.95 o                         
   2  -7   8         35.35         21.60         8.05 o                         
   3  -7   8        173.93        161.46        14.63 o                         
   4  -7   8         21.50         13.20         7.11 o                         
   5  -7   8          0.29          7.32         6.82 o                         
   6  -7   8         67.04         56.01        11.38 o                         
 -11  -6   8         17.96         19.34         7.46 o                         
 -10  -6   8         52.49         50.93        10.01 o                         
  -9  -6   8        182.24        179.41        12.76 o                         
  -8  -6   8          6.84          6.48         5.42 o                         
  -7  -6   8        564.67        531.92        16.87 o                         
  -6  -6   8        128.58        140.25         9.74 o                         
  -5  -6   8          7.38         13.60         4.49 o                         
  -4  -6   8        186.93        186.87        17.87 o                         
  -3  -6   8        272.45        279.18        11.01 o                         
  -2  -6   8          2.01         14.90         4.12 o                         
  -1  -6   8       3084.00       2965.34        41.90 o                         
   0  -6   8        187.11        200.37        10.33 o                         
   1  -6   8          4.87         11.06         4.89 o                         
   2  -6   8          1.88          1.53         5.03 o                         
   3  -6   8        537.10        467.80        21.51 o                         
   4  -6   8         37.64         52.24         9.64 o                         
   5  -6   8        224.37        254.14        23.02 o                         
   6  -6   8        148.61        121.66        13.12 o                         
   7  -6   8        278.84        288.66        23.52 o                         
 -11  -5   8          2.78          1.51         5.99 o                         
 -10  -5   8         34.89         35.71         7.28 o                         
  -9  -5   8         79.31         77.20        10.81 o                         
  -8  -5   8          0.04         -3.14         4.40 o                         
  -7  -5   8         11.93          2.51         4.38 o                         
  -6  -5   8         41.65         29.67         6.09 o                         
  -5  -5   8        102.31         91.51        10.05 o                         
  -4  -5   8          1.82         -2.81         2.81 o                         
  -3  -5   8        199.51        183.25         8.58 o                         
  -2  -5   8        415.60        359.71        12.21 o                         
  -1  -5   8         30.18         23.91         3.87 o                         
   0  -5   8          6.29          6.08         2.83 o                         
   1  -5   8        488.95        474.18        11.50 o                         
   2  -5   8         31.55         28.33         5.98 o                         
   3  -5   8         16.24         25.74         6.71 o                         
   4  -5   8         39.39         40.06         8.23 o                         
   5  -5   8          8.29         18.68         9.61 o                         
   6  -5   8         18.64         25.73         7.89 o                         
   7  -5   8         11.96          6.67         6.63 o                         
 -11  -4   8         50.09         31.12        10.66 o                         
 -10  -4   8       1451.59       1502.52        36.97 o                         
  -9  -4   8         44.87         53.07         9.42 o                         
  -8  -4   8          0.80          5.42         5.36 o                         
  -7  -4   8         37.23         35.56         5.96 o                         
  -6  -4   8        284.18        244.89        11.41 o                         
  -5  -4   8         45.75         71.83         6.41 o                         
  -4  -4   8        193.75        180.52        11.94 o                         
  -3  -4   8       2330.61       2119.30        31.36 o                         
  -2  -4   8       8042.45       8342.82        98.71 o                         
  -1  -4   8         57.56         53.45         5.94 o                         
   0  -4   8         25.76         16.39         2.91 o                         
   1  -4   8       1985.07       2033.98        35.65 o                         
   2  -4   8         16.96         30.08         4.40 o                         
   3  -4   8        439.37        444.28        15.76 o                         
   4  -4   8        649.67        618.14        19.85 o                         
   5  -4   8        404.42        433.80        19.14 o                         
   6  -4   8       2037.47       1897.52        45.13 o                         
   7  -4   8        464.82        492.69        22.67 o                         
   8  -4   8          1.60          3.70         8.84 o                         
 -11  -3   8          1.92         14.95         7.66 o                         
 -10  -3   8         13.31         12.08         6.18 o                         
  -9  -3   8        233.09        217.20        14.49 o                         
  -8  -3   8          0.20          6.51         4.35 o                         
  -7  -3   8          0.90          1.76         3.87 o                         
  -6  -3   8          2.08          5.26         3.52 o                         
  -5  -3   8         14.80         20.01         4.01 o                         
  -4  -3   8          8.60          8.46         2.96 o                         
  -3  -3   8        184.70        183.15         7.90 o                         
  -2  -3   8          9.98          6.87         4.19 o                         
  -1  -3   8          5.34         11.23         2.98 o                         
   0  -3   8        156.48        152.04         5.91 o                         
   1  -3   8         12.28          8.38         2.39 o                         
   2  -3   8         21.81         29.24         3.86 o                         
   3  -3   8          0.03         -0.22         2.90 o                         
   4  -3   8        222.51        229.54        10.99 o                         
   5  -3   8        276.44        286.28        14.72 o                         
   6  -3   8        316.03        324.78        22.21 o                         
   7  -3   8         80.64         77.00        10.33 o                         
   8  -3   8          2.76         -5.49         5.49 o                         
   9  -3   8         13.14         12.59         9.41 o                         
 -11  -2   8        342.63        357.01        19.36 o                         
 -10  -2   8        386.10        396.87        18.13 o                         
  -9  -2   8        438.93        454.01        16.71 o                         
  -8  -2   8        242.73        225.08        12.16 o                         
  -7  -2   8         44.18         56.24         5.96 o                         
  -6  -2   8         12.10         11.04         3.48 o                         
  -5  -2   8        170.92        224.45         9.22 o                         
  -4  -2   8          7.60         11.39         4.13 o                         
  -3  -2   8       8407.38       9224.23       106.16 o                         
  -2  -2   8        115.12         87.55         5.80 o                         
  -1  -2   8       1573.36       1533.83        22.08 o                         
   0  -2   8       1953.56       2029.20        25.87 o                         
   1  -2   8       1777.23       1786.12        23.41 o                         
   2  -2   8         63.50         83.41         5.40 o                         
   3  -2   8       2605.13       2574.91        33.85 o                         
   4  -2   8       1623.76       1630.42        41.92 o                         
   5  -2   8         59.54         66.98         6.73 o                         
   6  -2   8        650.34        602.89        18.64 o                         
   7  -2   8        261.02        268.80        14.16 o                         
   8  -2   8          4.41          6.75         5.10 o                         
   9  -2   8         10.57         23.37         7.25 o                         
 -11  -1   8          2.80          7.02         6.81 o                         
 -10  -1   8          1.14          3.46         5.45 o                         
  -9  -1   8         31.95         27.20         6.06 o                         
  -8  -1   8          9.44          5.42         4.78 o                         
  -7  -1   8          1.83          0.77         3.09 o                         
  -6  -1   8          0.64          4.41         3.20 o                         
  -5  -1   8         17.67         16.51         3.52 o                         
  -4  -1   8          0.72          0.68         2.64 o                         
  -3  -1   8         35.02         35.62         5.45 o                         
  -2  -1   8          6.44          6.29         2.33 o                         
  -1  -1   8         50.14         50.67         3.87 o                         
   0  -1   8         11.60         13.55         2.35 o                         
   1  -1   8        646.65        561.02         9.97 o                         
   2  -1   8         52.04         55.86         4.55 o                         
   3  -1   8       1438.56       1351.98        21.97 o                         
   4  -1   8          0.11          0.61         2.55 o                         
   5  -1   8        209.67        208.37        11.88 o                         
   6  -1   8        255.11        246.46        17.29 o                         
   7  -1   8        142.76        143.88        11.24 o                         
   8  -1   8         85.27         99.39         9.50 o                         
   9  -1   8         30.06         31.74         7.62 o                         
  10  -1   8        135.91        146.22        14.11 o                         
 -10   0   8          5.71          4.79         8.07 o                         
  -9   0   8         60.05         69.50         9.95 o                         
  -8   0   8         13.40         11.77         4.48 o                         
  -7   0   8          8.99         10.07         3.77 o                         
  -6   0   8          1.33          1.33         2.97 o                         
  -5   0   8        455.14        485.92        14.91 o                         
  -4   0   8        220.20        245.79         9.09 o                         
  -3   0   8        664.99        690.90        28.47 o                         
  -2   0   8        390.13        515.95        11.45 o                         
  -1   0   8          4.29         12.90         2.14 o                         
   0   0   8        521.09        606.44         9.73 o                         
   1   0   8       1310.17       1466.19        18.80 o                         
   2   0   8       2253.94       2239.09        25.41 o                         
   3   0   8        923.96        989.76        17.39 o                         
   4   0   8         85.78        127.23         6.82 o                         
   5   0   8        112.88        128.30         9.08 o                         
   6   0   8        242.60        247.93        10.23 o                         
   7   0   8         53.22         55.97         8.51 o                         
   8   0   8         42.87         37.44         6.44 o                         
   9   0   8        154.22        151.91        11.18 o                         
  10   0   8         34.36         23.37         6.59 o                         
 -10   1   8          0.85          4.72         5.66 o                         
  -9   1   8         10.28          5.74         5.51 o                         
  -8   1   8         84.72         97.71         8.96 o                         
  -7   1   8         26.93         26.90         5.15 o                         
  -6   1   8          4.05         -3.50         3.50 o                         
  -5   1   8        155.88        144.79         9.67 o                         
  -4   1   8          7.19          3.62         2.64 o                         
  -3   1   8        248.79        228.17         7.45 o                         
  -2   1   8         84.35         79.81         4.85 o                         
  -1   1   8          4.81          6.32         2.29 o                         
   0   1   8          0.21          3.33         1.84 o                         
   1   1   8         24.99         22.05         2.54 o                         
   2   1   8        290.20        269.21         7.33 o                         
   3   1   8          0.76         -0.82         2.26 o                         
   4   1   8          2.32         -1.56         2.14 o                         
   5   1   8        426.47        423.36        13.92 o                         
   6   1   8         26.86         22.25         6.01 o                         
   7   1   8          0.40         -1.25         5.43 o                         
   8   1   8          0.35          3.56         4.53 o                         
   9   1   8         54.77         41.78         5.77 o                         
  10   1   8         12.67         27.36         6.28 o                         
  11   1   8          6.27          2.07         7.74 o                         
 -10   2   8        158.28        172.27        16.17 o                         
  -9   2   8         15.53         22.16         6.55 o                         
  -8   2   8         19.94         19.09         6.10 o                         
  -7   2   8         21.58         25.66         6.84 o                         
  -6   2   8         18.28         35.94         9.43 o                         
  -5   2   8         20.82         17.10         5.30 o                         
  -4   2   8        900.57       1011.90        19.64 o                         
  -3   2   8        623.08        647.04        21.85 o                         
  -2   2   8        845.79       1010.95        41.31 o                         
  -1   2   8       1361.68       1272.74        18.45 o                         
   0   2   8         16.81         42.43         3.15 o                         
   1   2   8         32.89         23.68         2.67 o                         
   2   2   8       1086.07       1136.98        17.13 o                         
   3   2   8       1334.80       1288.59        19.82 o                         
   4   2   8         98.94         90.17         5.48 o                         
   5   2   8          3.81          0.91         2.72 o                         
   6   2   8          2.45          9.11         3.90 o                         
   7   2   8        445.36        433.31        14.74 o                         
   8   2   8        472.28        390.84        16.64 o                         
   9   2   8        731.08        605.12        16.01 o                         
  10   2   8         67.36         72.79         6.83 o                         
  11   2   8         21.90         11.34         8.14 o                         
  -9   3   8         10.13         24.32         7.89 o                         
  -8   3   8         92.81        113.53        13.38 o                         
  -7   3   8          0.33          1.81         5.19 o                         
  -6   3   8        106.48         95.08        12.21 o                         
  -5   3   8         50.61         35.45        10.24 o                         
  -4   3   8        400.07        364.89        16.25 o                         
  -3   3   8          2.50          0.72         3.32 o                         
  -2   3   8        264.48        282.48        10.84 o                         
  -1   3   8         21.66         19.56         4.00 o                         
   0   3   8         57.41         53.35         3.73 o                         
   1   3   8         46.81         51.65         3.53 o                         
   2   3   8          7.79          7.21         2.31 o                         
   3   3   8          7.27          7.28         2.70 o                         
   4   3   8          9.00          4.02         2.35 o                         
   5   3   8          2.79          3.34         3.35 o                         
   6   3   8        145.54        164.50         8.91 o                         
   7   3   8        149.74        156.88        16.27 o                         
   8   3   8          1.44          6.08         3.87 o                         
   9   3   8         60.71         45.39         6.84 o                         
  10   3   8         41.22         26.18         5.27 o                         
  11   3   8         40.65         27.28         7.04 o                         
  -9   4   8         72.04         77.36        11.97 o                         
  -8   4   8        475.20        439.67        20.17 o                         
  -7   4   8        343.87        367.39        19.11 o                         
  -6   4   8         29.98         13.11         7.22 o                         
  -5   4   8         82.13         70.35        11.39 o                         
  -4   4   8         16.36         17.51         6.72 o                         
  -3   4   8        351.39        358.03        12.78 o                         
  -2   4   8         60.55         73.34         6.21 o                         
  -1   4   8          7.13         19.49         5.21 o                         
   0   4   8       1333.95       1157.42        22.30 o                         
   1   4   8       2401.62       2451.65        28.39 o                         
   2   4   8        369.83        496.73         9.38 o                         
   3   4   8         63.87         34.27         3.86 o                         
   4   4   8          0.65          7.70         2.46 o                         
   5   4   8        354.50        323.44        11.90 o                         
   6   4   8        672.90        743.58        14.31 o                         
   7   4   8         61.15         79.67         5.59 o                         
   8   4   8        309.74        292.97        11.65 o                         
   9   4   8         61.31         40.42         6.60 o                         
  10   4   8         54.22         51.26         6.76 o                         
  11   4   8         10.54          5.54         6.90 o                         
  -8   5   8         15.68          3.01         8.12 o                         
  -7   5   8        130.53        135.29        12.61 o                         
  -6   5   8        203.13        183.18        14.51 o                         
  -5   5   8         35.28         35.95         8.11 o                         
  -4   5   8         56.40         51.16         7.28 o                         
  -3   5   8         96.45         96.22         8.38 o                         
  -2   5   8         32.85         27.80         4.87 o                         
  -1   5   8        136.11        128.28         6.93 o                         
   0   5   8         41.05         47.99         3.99 o                         
   1   5   8         12.81         12.77         3.33 o                         
   2   5   8          0.00          1.68         2.43 o                         
   3   5   8        142.90        131.56         7.69 o                         
   4   5   8          0.85         -0.88         2.71 o                         
   5   5   8          2.34         -0.15         3.08 o                         
   6   5   8        195.58        203.61        12.99 o                         
   7   5   8         23.09         21.65         4.50 o                         
   8   5   8          2.75          2.08         3.05 o                         
   9   5   8         27.96         27.00         4.80 o                         
  10   5   8          3.63          3.46         4.72 o                         
  11   5   8          2.48          2.30         4.78 o                         
  -7   6   8        183.46        193.62        17.45 o                         
  -6   6   8          4.72          9.29         7.11 o                         
  -5   6   8        585.95        517.87        20.04 o                         
  -4   6   8        212.67        207.12        22.00 o                         
  -3   6   8        836.18        800.55        23.52 o                         
  -2   6   8       1484.67       1497.63        39.67 o                         
  -1   6   8        520.78        512.53        17.94 o                         
   0   6   8          5.60         14.53         3.44 o                         
   1   6   8        300.53        383.04         9.92 o                         
   2   6   8        266.29        248.84         7.60 o                         
   3   6   8       1970.27       1793.60        32.89 o                         
   4   6   8       1479.44       1398.93        39.40 o                         
   5   6   8        102.14         70.37         6.66 o                         
   6   6   8       1486.26       1363.12        36.62 o                         
   7   6   8        617.32        693.80        20.78 o                         
   8   6   8        312.48        322.46        20.43 o                         
   9   6   8        104.53        122.76        12.97 o                         
  10   6   8        101.47         82.71         7.48 o                         
  11   6   8         24.95         14.25         6.01 o                         
  -6   7   8        102.00        101.29        13.00 o                         
  -5   7   8         37.40         49.77        11.27 o                         
  -4   7   8         35.11         26.13         9.11 o                         
  -3   7   8         12.60         -0.81         6.19 o                         
  -2   7   8         14.69         21.45         6.43 o                         
  -1   7   8         41.16         38.41         7.78 o                         
   0   7   8        105.14        104.48         8.03 o                         
   1   7   8          5.73          2.88         3.02 o                         
   2   7   8        428.37        399.50        12.24 o                         
   3   7   8         34.38         20.98         4.74 o                         
   4   7   8         10.43          5.60         3.89 o                         
   5   7   8         57.18         69.31         6.91 o                         
   6   7   8         17.61         16.50         5.04 o                         
   7   7   8        125.38        136.19        13.52 o                         
   8   7   8        353.90        384.62        17.55 o                         
   9   7   8          2.11         -2.62         8.75 o                         
  10   7   8          5.33          1.10         5.67 o                         
  11   7   8          7.32          1.87         7.14 o                         
  -5   8   8        541.86        582.41        41.22 o                         
  -4   8   8         36.38         14.98         7.42 o                         
  -3   8   8        117.55        103.37        12.30 o                         
  -2   8   8          2.62          7.12         9.98 o                         
  -1   8   8       3372.99       3393.34        72.64 o                         
   0   8   8         91.13        103.96         8.02 o                         
   1   8   8        461.71        446.93        14.30 o                         
   2   8   8        277.64        295.45        12.57 o                         
   3   8   8         23.49         31.40         6.58 o                         
   4   8   8         51.70         72.26         8.00 o                         
   5   8   8        343.33        306.82        15.37 o                         
   6   8   8        254.45        256.58        17.42 o                         
   7   8   8        160.83        160.19        13.50 o                         
   8   8   8        219.66        237.25        17.30 o                         
   9   8   8          0.20         12.61         6.98 o                         
  10   8   8          0.70         -5.97         5.97 o                         
  -4   9   8         34.03         50.52        11.22 o                         
  -3   9   8         17.15         18.97         8.44 o                         
  -2   9   8         33.81         15.96         8.06 o                         
  -1   9   8        213.65        211.93        16.61 o                         
   0   9   8          6.72         17.64        10.13 o                         
   1   9   8        347.77        374.31        13.58 o                         
   2   9   8          0.50         -2.59         6.64 o                         
   3   9   8          5.54         -1.18         4.50 o                         
   4   9   8          5.68          6.29         5.12 o                         
   5   9   8        196.55        190.93        12.99 o                         
   6   9   8         10.32         -0.76         4.90 o                         
   7   9   8        178.86        176.40        14.71 o                         
   8   9   8        101.19        130.63        15.81 o                         
   9   9   8          0.11          6.22         7.39 o                         
  10   9   8          0.36         -6.14         6.64 o                         
  -3  10   8        150.37        179.18        17.62 o                         
  -2  10   8        326.18        373.37        26.20 o                         
  -1  10   8        256.77        296.04        20.91 o                         
   0  10   8        235.96        250.37        15.78 o                         
   1  10   8         60.25         63.65         8.45 o                         
   2  10   8         19.63         18.83         9.35 o                         
   3  10   8       1405.71       1329.89        28.17 o                         
   4  10   8          2.39         11.63         6.04 o                         
   5  10   8        220.38        234.14        14.65 o                         
   6  10   8          0.05          6.59         5.48 o                         
   7  10   8         12.01         -0.19         5.48 o                         
   8  10   8         57.83         53.70        10.04 o                         
   9  10   8         22.98         18.57         8.19 o                         
  -1  11   8          0.06          5.21         8.03 o                         
   0  11   8          4.57         10.15         7.48 o                         
   1  11   8         17.39          7.46         7.31 o                         
   2  11   8         11.11          5.88         5.89 o                         
   3  11   8          7.77          6.37         5.30 o                         
   4  11   8         29.40         33.54         8.04 o                         
   5  11   8          4.51          6.13         6.10 o                         
   6  11   8          1.38         -2.78         6.61 o                         
   7  11   8         16.69         12.00         7.14 o                         
   8  11   8          0.49         -3.29         5.96 o                         
   2  12   8        378.47        441.50        24.97 o                         
   3  12   8         36.45         29.08         9.28 o                         
   4  12   8          1.36         -6.07         6.07 o                         
   5  12   8         21.41         20.12         8.13 o                         
   6  12   8          0.00          4.41         6.79 o                         
  -6 -11   9          9.12         15.75         9.18 o                         
  -5 -11   9         85.67        104.44        15.09 o                         
  -4 -11   9          1.44          2.12         8.63 o                         
  -3 -11   9         13.31         28.00         9.01 o                         
  -2 -11   9          1.21          1.19         8.26 o                         
  -8 -10   9         51.86         24.51        10.40 o                         
  -7 -10   9        411.28        446.73        31.59 o                         
  -6 -10   9        211.89        219.89        20.90 o                         
  -5 -10   9          2.95          3.97         7.66 o                         
  -4 -10   9        141.83        147.47        16.57 o                         
  -3 -10   9         35.66         38.51        10.00 o                         
  -2 -10   9        510.62        459.49        21.27 o                         
  -1 -10   9          7.26         24.40         7.79 o                         
   0 -10   9          1.25         17.19         9.07 o                         
   1 -10   9          0.95          3.85         7.05 o                         
  -9  -9   9          0.94         14.21         9.19 o                         
  -8  -9   9         60.61         60.00        13.05 o                         
  -7  -9   9          9.76          4.54         7.55 o                         
  -6  -9   9          7.37         13.20         8.16 o                         
  -5  -9   9         58.52         65.19        12.11 o                         
  -4  -9   9         54.01         48.06        10.76 o                         
  -3  -9   9         33.50         52.22         8.89 o                         
  -2  -9   9          2.84          5.21         4.81 o                         
  -1  -9   9          3.16          4.74         9.08 o                         
   0  -9   9          0.36          6.65         6.97 o                         
   1  -9   9          4.18         -2.60         6.27 o                         
   2  -9   9         26.70         22.35         9.28 o                         
   3  -9   9         90.78         83.50        13.47 o                         
 -10  -8   9         74.40        111.25        15.43 o                         
  -9  -8   9        416.13        374.71        26.32 o                         
  -8  -8   9         23.66          7.28         9.06 o                         
  -7  -8   9          0.37          4.44         6.47 o                         
  -6  -8   9         18.58         27.43        11.34 o                         
  -5  -8   9        237.03        245.55        20.07 o                         
  -4  -8   9         25.19         30.07        11.68 o                         
  -3  -8   9         92.07         95.56        13.14 o                         
  -2  -8   9          8.02         20.00         5.49 o                         
  -1  -8   9       1478.56       1468.27        47.25 o                         
   0  -8   9        130.16        145.08        15.97 o                         
   1  -8   9        414.80        393.87        20.44 o                         
   2  -8   9        130.35        126.62        15.44 o                         
   3  -8   9          1.10          4.67         7.97 o                         
   4  -8   9          0.33          7.03         7.58 o                         
 -10  -7   9          0.91          0.24         5.67 o                         
  -9  -7   9          0.00         -5.41         5.41 o                         
  -8  -7   9         13.52          5.34         6.43 o                         
  -7  -7   9         26.72         19.87         8.35 o                         
  -6  -7   9         41.63         59.48        11.81 o                         
  -5  -7   9        158.87        149.28        16.68 o                         
  -4  -7   9          1.74          3.29         7.07 o                         
  -3  -7   9        164.62        143.81         9.12 o                         
  -2  -7   9         26.24         24.45         5.35 o                         
  -1  -7   9         20.97         25.12         5.46 o                         
   0  -7   9          0.11         10.16         6.46 o                         
   1  -7   9         20.47         26.98         6.93 o                         
   2  -7   9          4.62         17.42        40.44 o                         
   3  -7   9         30.69         32.99         8.46 o                         
   4  -7   9          5.76          8.18         8.78 o                         
   5  -7   9        155.54        167.53        16.02 o                         
 -10  -6   9        190.91        207.53        17.19 o                         
  -9  -6   9        228.99        248.73        14.73 o                         
  -8  -6   9         65.05         59.43        11.10 o                         
  -7  -6   9        125.79        106.00         9.56 o                         
  -6  -6   9        119.56        103.17         9.70 o                         
  -5  -6   9        604.07        626.72        21.90 o                         
  -4  -6   9        155.58        163.82        11.41 o                         
  -3  -6   9        218.59        197.39        14.34 o                         
  -2  -6   9        142.70        151.98         9.99 o                         
  -1  -6   9       2169.62       2123.47        35.04 o                         
   0  -6   9        244.53        240.23        10.70 o                         
   1  -6   9         68.75         90.35         8.43 o                         
   2  -6   9        356.39        393.10        19.11 o                         
   3  -6   9        163.16        184.01        17.51 o                         
   4  -6   9        490.60        494.08        22.48 o                         
   5  -6   9       1849.99       1802.14        89.76 o                         
   6  -6   9          1.09         -1.82         8.12 o                         
 -11  -5   9          3.83         10.84         6.35 o                         
 -10  -5   9        145.56        160.55        18.07 o                         
  -9  -5   9          4.69          0.55         7.77 o                         
  -8  -5   9          3.75         -2.98         4.62 o                         
  -7  -5   9         52.29         52.54         8.68 o                         
  -6  -5   9         36.85         34.00         6.64 o                         
  -5  -5   9        230.07        228.04        11.42 o                         
  -4  -5   9          4.13          1.14         3.62 o                         
  -3  -5   9          2.57          2.08         3.12 o                         
  -2  -5   9         89.33        103.97         8.39 o                         
  -1  -5   9         69.32         81.75         6.22 o                         
   0  -5   9         13.26         13.39         3.50 o                         
   1  -5   9         52.44         55.47         6.07 o                         
   2  -5   9         28.94         24.78         7.24 o                         
   3  -5   9        110.28        112.51        11.75 o                         
   4  -5   9         56.62         54.45         9.09 o                         
   5  -5   9        263.35        304.03        19.29 o                         
   6  -5   9          1.47          2.43         5.81 o                         
   7  -5   9          5.66         13.41         7.18 o                         
 -11  -4   9         13.03          1.67         7.35 o                         
 -10  -4   9       2321.58       2425.31        49.49 o                         
  -9  -4   9         26.56         36.38         8.37 o                         
  -8  -4   9        131.70        132.49        13.15 o                         
  -7  -4   9        204.82        221.34        12.23 o                         
  -6  -4   9        152.65        159.72         9.94 o                         
  -5  -4   9        357.84        335.77        12.09 o                         
  -4  -4   9       1136.01       1250.08        26.45 o                         
  -3  -4   9        975.12       1013.85        21.79 o                         
  -2  -4   9       7171.10       7197.13        93.67 o                         
  -1  -4   9          2.71         11.98         3.12 o                         
   0  -4   9          3.52          4.32         2.38 o                         
   1  -4   9       3469.51       3283.82        63.37 o                         
   2  -4   9        154.13        173.23         9.82 o                         
   3  -4   9        785.98        720.28        20.61 o                         
   4  -4   9        159.53        185.22        12.85 o                         
   5  -4   9        725.34        674.87        23.95 o                         
   6  -4   9       2066.92       2060.66        86.68 o                         
   7  -4   9          8.52         12.36         6.25 o                         
   8  -4   9        127.79        158.81        20.17 o                         
 -11  -3   9         31.13         38.58        12.71 o                         
 -10  -3   9         16.18         17.90         7.29 o                         
  -9  -3   9         21.71          9.18         5.92 o                         
  -8  -3   9         68.61         65.68        11.86 o                         
  -7  -3   9          3.56         -1.78         4.21 o                         
  -6  -3   9         38.35         27.03         4.95 o                         
  -5  -3   9        122.69        128.62         8.91 o                         
  -4  -3   9         22.51         21.73         4.31 o                         
  -3  -3   9         44.00         40.01         4.28 o                         
  -2  -3   9          4.61          9.81         3.28 o                         
  -1  -3   9         55.24         49.81         5.08 o                         
   0  -3   9        328.34        350.61         9.21 o                         
   1  -3   9          0.94          2.31         2.19 o                         
   2  -3   9        197.31        194.70         7.77 o                         
   3  -3   9         53.57         53.44         5.85 o                         
   4  -3   9        408.74        363.71        13.95 o                         
   5  -3   9        262.75        264.30        16.54 o                         
   6  -3   9          1.10          5.45         4.82 o                         
   7  -3   9          3.03          1.95         5.03 o                         
   8  -3   9          5.78          1.58         6.42 o                         
   9  -3   9        110.95        171.71        16.24 o                         
 -11  -2   9        446.19        474.11        20.54 o                         
 -10  -2   9         89.48        115.37        11.42 o                         
  -9  -2   9         29.44         16.79         5.98 o                         
  -8  -2   9        270.38        274.16        14.25 o                         
  -7  -2   9        138.38        144.05         9.09 o                         
  -6  -2   9       1800.55       1728.83        33.57 o                         
  -5  -2   9        874.46        930.44        19.22 o                         
  -4  -2   9        673.53        687.87        26.58 o                         
  -3  -2   9       1850.96       1841.47        26.75 o                         
  -2  -2   9         89.64         84.10         5.20 o                         
  -1  -2   9        319.97        406.29        34.73 o                         
   0  -2   9        801.07        833.78        18.30 o                         
   1  -2   9        361.68        429.51         9.40 o                         
   2  -2   9       3120.96       3158.99        43.39 o                         
   3  -2   9        954.01       1050.71        21.57 o                         
   4  -2   9         52.29         58.49         6.17 o                         
   5  -2   9       5773.54       5470.24       192.55 o                         
   6  -2   9        346.42        359.83        23.70 o                         
   7  -2   9        214.66        246.11        18.12 o                         
   8  -2   9         19.87         30.81         6.80 o                         
   9  -2   9         60.57         59.69        11.11 o                         
 -10  -1   9         32.90         18.64         6.82 o                         
  -9  -1   9          9.41          7.54         4.70 o                         
  -8  -1   9         12.00         10.42         5.39 o                         
  -7  -1   9          1.32         -1.16         3.43 o                         
  -6  -1   9          9.11         15.07         4.33 o                         
  -5  -1   9         30.65         33.85         4.94 o                         
  -4  -1   9         10.42          1.90         3.08 o                         
  -3  -1   9          1.50         -2.36         2.36 o                         
  -2  -1   9        145.08        460.29        45.59 o                         
  -1  -1   9         11.61          6.58         2.61 o                         
   0  -1   9        244.57        218.38         6.32 o                         
   1  -1   9          2.07          2.30         2.20 o                         
   2  -1   9          0.00          0.64         2.15 o                         
   3  -1   9        437.72        405.93         8.49 o                         
   4  -1   9        214.91        203.13         9.14 o                         
   5  -1   9         41.07         42.50         5.27 o                         
   6  -1   9          0.00          4.56         5.84 o                         
   7  -1   9         53.81         57.81         6.94 o                         
   8  -1   9          0.08         -3.71         6.01 o                         
   9  -1   9          0.53         -1.57         5.02 o                         
  10  -1   9        106.64        117.93        18.35 o                         
 -10   0   9         20.47         12.48         6.66 o                         
  -9   0   9          3.49          4.29         4.82 o                         
  -8   0   9        720.59        730.59        24.95 o                         
  -7   0   9        407.67        421.81        14.72 o                         
  -6   0   9        128.97        141.66        10.32 o                         
  -5   0   9        474.65        537.60        20.91 o                         
  -4   0   9       1030.68       1228.30        20.47 o                         
  -3   0   9       3001.97       3144.74        42.58 o                         
  -2   0   9        528.81        528.59        20.52 o                         
  -1   0   9         52.42         44.09         3.32 o                         
   0   0   9       1755.08       1824.04        23.48 o                         
   1   0   9        797.11        933.84        13.50 o                         
   2   0   9        802.77        863.25        14.74 o                         
   3   0   9        856.87       1026.07        18.32 o                         
   4   0   9       1805.29       1950.89        33.76 o                         
   5   0   9        344.15        376.35        16.75 o                         
   6   0   9        493.26        477.12        21.20 o                         
   7   0   9          1.74         -0.46         4.88 o                         
   8   0   9        115.01         99.56         9.18 o                         
   9   0   9        874.35        885.33        29.99 o                         
  10   0   9         58.91         57.42         8.69 o                         
 -10   1   9          2.30          7.91         5.60 o                         
  -9   1   9          7.23          1.47         5.08 o                         
  -8   1   9         58.12         39.28         6.51 o                         
  -7   1   9          0.26         10.96         4.51 o                         
  -6   1   9          1.49          7.67         5.46 o                         
  -5   1   9        251.10        236.39        12.63 o                         
  -4   1   9          0.39          0.97         3.01 o                         
  -3   1   9        175.69        150.46        10.16 o                         
  -2   1   9          0.73         -0.73         4.86 o                         
  -1   1   9         19.22         19.81         3.21 o                         
   0   1   9        285.50        276.56         7.56 o                         
   1   1   9          0.00         -0.09         1.77 o                         
   2   1   9        134.16        119.33         4.64 o                         
   3   1   9          4.37          0.54         2.41 o                         
   4   1   9         43.48         40.23         4.14 o                         
   5   1   9          0.08          3.26         3.02 o                         
   6   1   9         61.60         58.59         6.17 o                         
   7   1   9         14.66         10.96         4.32 o                         
   8   1   9        275.85        260.18        19.51 o                         
   9   1   9          5.89         -5.36         8.17 o                         
  10   1   9          3.94         12.86         8.85 o                         
  -9   2   9          0.00          9.38         8.81 o                         
  -8   2   9         26.07         26.82         8.96 o                         
  -7   2   9        395.84        368.52        24.06 o                         
  -6   2   9        105.42        118.29        13.39 o                         
  -5   2   9        518.45        500.61        15.40 o                         
  -4   2   9       2020.47       2124.29        66.21 o                         
  -3   2   9        214.67        226.77         7.99 o                         
  -2   2   9        276.76        247.28         8.14 o                         
  -1   2   9       1943.89       1993.82        49.74 o                         
   0   2   9          9.44          0.33         2.08 o                         
   1   2   9       2150.08       2453.75        27.84 o                         
   2   2   9       1927.91       2012.46        24.89 o                         
   3   2   9         83.23         63.20         4.67 o                         
   4   2   9         21.11         23.72         3.41 o                         
   5   2   9        802.32        794.14        18.32 o                         
   6   2   9         23.13         42.29         6.27 o                         
   7   2   9         49.76         57.90         7.41 o                         
   8   2   9         87.91         82.12         8.73 o                         
   9   2   9          3.19          7.06         5.46 o                         
  10   2   9        107.20        105.03        10.53 o                         
  11   2   9         63.08         56.10         9.62 o                         
  -9   3   9         14.10         26.28         9.89 o                         
  -8   3   9         49.50         35.44         9.20 o                         
  -7   3   9         39.16         21.04         8.18 o                         
  -6   3   9        508.51        590.28        25.32 o                         
  -5   3   9         20.13          7.12         8.02 o                         
  -4   3   9         24.13         18.01         6.16 o                         
  -3   3   9          2.74          2.56         3.27 o                         
  -2   3   9          6.56          8.08         3.10 o                         
  -1   3   9        174.85        176.91         7.27 o                         
   0   3   9        243.96        279.22         7.58 o                         
   1   3   9         73.87         77.19         5.23 o                         
   2   3   9         25.95         23.40         3.38 o                         
   3   3   9          0.57         -0.78         1.78 o                         
   4   3   9          3.45          5.35         2.59 o                         
   5   3   9        158.20        149.43         8.72 o                         
   6   3   9         35.73         27.72         4.86 o                         
   7   3   9        256.82        251.10        12.22 o                         
   8   3   9          6.29          4.79         5.03 o                         
   9   3   9         44.95         33.73         9.12 o                         
  10   3   9          0.00          0.26         6.85 o                         
  11   3   9         10.08         14.62         8.14 o                         
  -8   4   9        149.52        107.48        14.71 o                         
  -7   4   9          1.31         -1.23         7.31 o                         
  -6   4   9       1520.81       1454.90        49.29 o                         
  -5   4   9        410.49        384.14        21.65 o                         
  -4   4   9         74.98         75.10        11.10 o                         
  -3   4   9          0.01          8.44         5.49 o                         
  -2   4   9        684.67        685.63        15.57 o                         
  -1   4   9        636.55        658.04        12.33 o                         
   0   4   9         57.76         38.38         4.15 o                         
   1   4   9        600.69        685.36        14.71 o                         
   2   4   9       2575.34       2864.67        37.80 o                         
   3   4   9        208.88        257.86         6.63 o                         
   4   4   9        171.14        155.45         5.63 o                         
   5   4   9        777.19        771.32        15.02 o                         
   6   4   9       1407.11       1508.36        30.36 o                         
   7   4   9         25.01         24.17         5.25 o                         
   8   4   9        107.47        110.60         9.74 o                         
   9   4   9          0.89         12.17         5.36 o                         
  10   4   9         28.01         22.77         7.47 o                         
  11   4   9         29.25         24.49         8.80 o                         
  -8   5   9         20.89         24.03         8.79 o                         
  -7   5   9         51.37         34.60         7.98 o                         
  -6   5   9         41.24         44.78        10.29 o                         
  -5   5   9         21.61         16.46         9.96 o                         
  -4   5   9         30.08         21.96         6.08 o                         
  -3   5   9        191.54        191.25        18.23 o                         
  -2   5   9          2.68          9.50         4.43 o                         
  -1   5   9        138.12        150.19         7.57 o                         
   0   5   9        562.70        536.47        11.54 o                         
   1   5   9        279.77        262.43         8.02 o                         
   2   5   9          2.92          0.19         2.24 o                         
   3   5   9          7.94         12.16         3.39 o                         
   4   5   9         32.07         33.63         4.93 o                         
   5   5   9          1.98          1.15         4.04 o                         
   6   5   9         21.99         22.80         6.02 o                         
   7   5   9         30.83         20.65         3.76 o                         
   8   5   9         16.03         22.01         4.36 o                         
   9   5   9         75.35         71.52         9.39 o                         
  10   5   9          0.66         -5.10         7.27 o                         
  11   5   9         11.14          8.41         7.66 o                         
  -7   6   9         13.02         18.29         8.04 o                         
  -6   6   9          0.52         -4.04         5.42 o                         
  -5   6   9        272.80        257.11        18.16 o                         
  -4   6   9          5.07          2.46         5.33 o                         
  -3   6   9         21.50         35.31         7.15 o                         
  -2   6   9       2320.03       2299.28        43.68 o                         
  -1   6   9       1773.86       1761.05        29.66 o                         
   0   6   9        262.18        256.09         9.52 o                         
   1   6   9        545.69        566.80        12.44 o                         
   2   6   9         64.47         59.73         4.52 o                         
   3   6   9        145.26        143.94         9.42 o                         
   4   6   9         42.07         67.44         6.69 o                         
   5   6   9        634.19        715.05        18.31 o                         
   6   6   9       1217.10       1187.82        31.52 o                         
   7   6   9        482.45        491.31        16.61 o                         
   8   6   9        557.63        522.22        17.23 o                         
   9   6   9        704.06        673.94        24.59 o                         
  10   6   9        241.39        221.77        14.25 o                         
  11   6   9         90.82         89.03         7.50 o                         
  -6   7   9          4.42         19.47         8.18 o                         
  -5   7   9          7.19          4.83         6.27 o                         
  -4   7   9         15.79         17.56         6.48 o                         
  -3   7   9         44.97         64.73         9.39 o                         
  -2   7   9          9.41         10.04         8.32 o                         
  -1   7   9        167.90        150.96        13.06 o                         
   0   7   9        124.06        136.51         8.20 o                         
   1   7   9         87.20         90.65         6.86 o                         
   2   7   9        648.51        615.37        15.83 o                         
   3   7   9         20.96         18.99         4.98 o                         
   4   7   9        322.78        301.98        12.72 o                         
   5   7   9          4.25          1.62         4.00 o                         
   6   7   9         67.18         81.33         9.06 o                         
   7   7   9        118.16        119.89        11.31 o                         
   8   7   9         12.84         29.79         8.97 o                         
   9   7   9         24.73         17.98         6.77 o                         
  10   7   9         50.10         40.79         7.76 o                         
  11   7   9          8.53         16.15         7.36 o                         
  -5   8   9        106.10        135.93        15.17 o                         
  -4   8   9        118.87         97.07        14.17 o                         
  -3   8   9         21.67         20.92         7.94 o                         
  -2   8   9        200.90        206.40        22.34 o                         
  -1   8   9       1262.10       1319.18        38.49 o                         
   0   8   9        889.24        805.48        22.78 o                         
   1   8   9         25.60         16.80         4.73 o                         
   2   8   9        516.43        559.38        18.27 o                         
   3   8   9        712.22        794.67        25.31 o                         
   4   8   9        137.99        195.75        14.87 o                         
   5   8   9          3.41          5.22         5.28 o                         
   6   8   9        152.76        144.90        12.95 o                         
   7   8   9       1309.98       1357.94        44.95 o                         
   8   8   9       1442.09       1491.94        39.05 o                         
   9   8   9        104.54         96.14        13.87 o                         
  10   8   9         54.95         33.78        11.87 o                         
  -4   9   9          3.04          4.57        12.71 o                         
  -3   9   9         55.37         65.33        11.48 o                         
  -2   9   9          0.01         -6.11         6.11 o                         
  -1   9   9          1.13         -8.73         8.73 o                         
   0   9   9          0.00         -5.29         5.29 o                         
   1   9   9        186.52        271.97        64.00 o                         
   2   9   9         68.55         85.90         8.03 o                         
   3   9   9         71.96         58.14        11.09 o                         
   4   9   9         12.02         13.74         7.02 o                         
   5   9   9          0.17         -0.57         5.90 o                         
   6   9   9         44.46         51.13         9.17 o                         
   7   9   9         20.31         26.84         7.99 o                         
   8   9   9         11.41         -1.67         6.23 o                         
   9   9   9         38.78         42.29         9.35 o                         
  10   9   9         63.48         63.44        11.16 o                         
  -3  10   9          4.29         -7.56         7.90 o                         
  -2  10   9        494.12        547.70        26.39 o                         
  -1  10   9        268.30        297.70        21.09 o                         
   0  10   9         55.12         50.80        11.01 o                         
   1  10   9         86.86        100.83        11.14 o                         
   2  10   9        161.64        154.83        13.22 o                         
   3  10   9          0.19         14.84         4.96 o                         
   4  10   9          8.53         30.88         8.06 o                         
   5  10   9         75.59         74.15        10.69 o                         
   6  10   9          1.44          8.88         6.40 o                         
   7  10   9        364.77        334.58        23.52 o                         
   8  10   9        382.20        326.52        21.01 o                         
   9  10   9        111.30        107.67        13.46 o                         
  -1  11   9         52.83         49.80        10.66 o                         
   0  11   9         18.62         35.67         9.81 o                         
   1  11   9         39.74         43.99         8.85 o                         
   2  11   9         33.25         37.44         7.43 o                         
   3  11   9          0.81          3.08         5.86 o                         
   4  11   9         18.48         12.83         7.30 o                         
   5  11   9         19.04         16.26         8.26 o                         
   6  11   9         74.32         61.82        10.74 o                         
   7  11   9          0.33          2.09         7.15 o                         
   8  11   9          1.73         10.68         8.35 o                         
   2  12   9          9.28         13.62         7.97 o                         
   3  12   9         95.49        130.74        14.91 o                         
   4  12   9          7.79         13.41         8.03 o                         
   5  12   9         19.34         36.55         9.69 o                         
   6  12   9        555.02        633.10        31.25 o                         
  -4 -11  10          0.67         -7.76         7.76 o                         
  -3 -11  10          0.12         -6.56        13.98 o                         
  -7 -10  10          1.32          1.21         8.57 o                         
  -6 -10  10         12.67          4.56         8.65 o                         
  -5 -10  10        393.96        369.55        25.43 o                         
  -4 -10  10        187.31        186.89        18.93 o                         
  -3 -10  10          0.01         -7.18         7.18 o                         
  -2 -10  10        225.63        298.69        34.96 o                         
  -1 -10  10         20.38         22.28        12.08 o                         
   0 -10  10          0.57         11.81         7.58 o                         
   1 -10  10          1.54         -6.93         6.93 o                         
  -8  -9  10          0.01          8.31         7.38 o                         
  -7  -9  10        117.78         77.23        12.52 o                         
  -6  -9  10         22.72         14.95        10.66 o                         
  -5  -9  10         19.99         22.77         8.77 o                         
  -4  -9  10         21.20          9.17        10.35 o                         
  -3  -9  10        112.24         92.77        11.89 o                         
  -2  -9  10          1.67          5.71         5.67 o                         
  -1  -9  10          1.72          2.97         6.65 o                         
   0  -9  10          1.25          3.32         6.15 o                         
   1  -9  10          0.34          1.57         5.54 o                         
   2  -9  10          4.64         -1.34        11.70 o                         
  -9  -8  10        111.16        125.87        15.61 o                         
  -8  -8  10        119.83        135.78        16.11 o                         
  -7  -8  10        140.53        135.35        15.18 o                         
  -6  -8  10         44.48         44.93         9.91 o                         
  -5  -8  10         48.74         78.57        14.23 o                         
  -4  -8  10       1229.64       1287.26        42.31 o                         
  -3  -8  10         13.03          1.12         8.88 o                         
  -2  -8  10         86.46         91.66         9.44 o                         
  -1  -8  10        132.83        164.42        14.39 o                         
   0  -8  10        161.64        155.92        11.80 o                         
   1  -8  10         15.57         10.69         6.60 o                         
   2  -8  10          0.14          4.22         7.01 o                         
   3  -8  10         73.40         62.52        10.65 o                         
   4  -8  10          5.68          0.69         7.35 o                         
 -10  -7  10          2.51         -2.56         9.17 o                         
  -9  -7  10         26.12         14.42         5.64 o                         
  -8  -7  10         20.18         10.90         5.22 o                         
  -7  -7  10         44.01         17.08         8.01 o                         
  -6  -7  10         12.68          5.97         6.82 o                         
  -5  -7  10         75.79         60.95        11.80 o                         
  -4  -7  10        257.03        252.19        18.30 o                         
  -3  -7  10        228.03        248.44        22.84 o                         
  -2  -7  10        137.56        137.05        10.14 o                         
  -1  -7  10        166.64        247.25        33.48 o                         
   0  -7  10          4.72         13.86         5.28 o                         
   1  -7  10          5.41          8.49         6.13 o                         
   2  -7  10          2.87          2.07         7.20 o                         
   3  -7  10        233.75        218.39        19.91 o                         
   4  -7  10        211.80        208.21        18.89 o                         
   5  -7  10        198.43        209.71        18.03 o                         
 -10  -6  10         55.72         54.48        10.88 o                         
  -9  -6  10        239.39        224.91        14.68 o                         
  -8  -6  10          2.74         -0.72         5.15 o                         
  -7  -6  10        605.94        580.25        18.76 o                         
  -6  -6  10        119.21         79.71        10.28 o                         
  -5  -6  10         14.95         21.56         5.15 o                         
  -4  -6  10       1233.70       1235.40        29.99 o                         
  -3  -6  10         93.57        131.08        11.62 o                         
  -2  -6  10        828.06        761.84        20.69 o                         
  -1  -6  10          1.41          7.12         4.19 o                         
   0  -6  10        346.87        420.33        54.05 o                         
   1  -6  10        262.81        248.13        14.43 o                         
   2  -6  10        139.64        132.67        17.57 o                         
   3  -6  10         15.82         35.42         8.56 o                         
   4  -6  10         17.55         30.19         8.50 o                         
   5  -6  10        975.34        946.34        32.27 o                         
   6  -6  10        460.79        414.21        22.97 o                         
 -10  -5  10          0.47         -6.91         6.91 o                         
  -9  -5  10          1.78         -3.40         5.85 o                         
  -8  -5  10         51.73         35.32         8.78 o                         
  -7  -5  10          2.77          0.02         5.53 o                         
  -6  -5  10        119.12        118.30         9.88 o                         
  -5  -5  10         21.52         21.34         5.02 o                         
  -4  -5  10         75.93         86.56         7.68 o                         
  -3  -5  10          1.79          2.94         3.80 o                         
  -2  -5  10        172.07        174.32        11.99 o                         
  -1  -5  10        307.27        289.58        12.14 o                         
   0  -5  10          0.01         -2.76         2.76 o                         
   1  -5  10          1.12          3.33         3.25 o                         
   2  -5  10         99.81         99.76        10.89 o                         
   3  -5  10          4.96         13.54         6.75 o                         
   4  -5  10        194.12        210.15        16.42 o                         
   5  -5  10          0.04         -4.86         5.62 o                         
   6  -5  10        211.98        217.68        26.94 o                         
   7  -5  10         30.79         38.22        10.54 o                         
 -10  -4  10        484.90        474.45        26.19 o                         
  -9  -4  10        425.78        437.39        20.52 o                         
  -8  -4  10         78.39         84.07        10.37 o                         
  -7  -4  10        123.75        129.66        10.07 o                         
  -6  -4  10        229.99        248.13        13.44 o                         
  -5  -4  10        263.42        251.28        15.30 o                         
  -4  -4  10        746.14        716.23        18.26 o                         
  -3  -4  10       4316.53       4256.36        62.39 o                         
  -2  -4  10       6733.17       6627.68        91.63 o                         
  -1  -4  10        406.09        436.25        12.84 o                         
   0  -4  10        280.49        309.28         9.86 o                         
   1  -4  10        621.57        642.42        13.83 o                         
   2  -4  10        286.46        252.15        14.87 o                         
   3  -4  10        372.88        376.90        17.99 o                         
   4  -4  10        204.52        204.70        14.52 o                         
   5  -4  10       2839.42       2982.25        92.54 o                         
   6  -4  10        394.58        412.75        20.45 o                         
   7  -4  10         63.22         52.74         9.68 o                         
   8  -4  10         81.94        123.05        13.89 o                         
 -11  -3  10          3.98         -5.92         5.92 o                         
 -10  -3  10          6.33         15.84         6.35 o                         
  -9  -3  10         16.27          9.74         6.50 o                         
  -8  -3  10         70.09         61.30         8.19 o                         
  -7  -3  10         40.32         29.44         9.59 o                         
  -6  -3  10          8.22          2.37         4.02 o                         
  -5  -3  10          5.38          7.66         3.77 o                         
  -4  -3  10        283.53        262.71        15.71 o                         
  -3  -3  10         66.51         72.55         5.88 o                         
  -2  -3  10        248.11        235.21         8.25 o                         
  -1  -3  10         69.97         70.26         5.64 o                         
   0  -3  10          7.77          5.60         2.52 o                         
   1  -3  10        140.42        119.81         6.16 o                         
   2  -3  10        448.71        433.45        10.72 o                         
   3  -3  10         92.52         99.15         9.52 o                         
   4  -3  10        274.45        285.93        15.03 o                         
   5  -3  10         52.90         66.76         9.09 o                         
   6  -3  10        399.34        369.90        15.89 o                         
   7  -3  10         66.20         83.94        10.50 o                         
   8  -3  10          2.56         -5.64         5.64 o                         
 -10  -2  10       1516.44       1538.98        36.78 o                         
  -9  -2  10        251.01        244.76        14.23 o                         
  -8  -2  10         22.48         25.15         5.95 o                         
  -7  -2  10        219.13        242.41        15.05 o                         
  -6  -2  10        779.10        753.16        24.82 o                         
  -5  -2  10       1189.00       1199.16        36.32 o                         
  -4  -2  10        167.69        186.24        10.54 o                         
  -3  -2  10        617.10        586.26        12.43 o                         
  -2  -2  10         17.93         25.63         6.08 o                         
  -1  -2  10       3325.92       3322.40        41.83 o                         
   0  -2  10        632.53        740.89        13.07 o                         
   1  -2  10       4927.34       5050.86        57.92 o                         
   2  -2  10       1982.47       2072.84        26.77 o                         
   3  -2  10        693.59        777.14        19.24 o                         
   4  -2  10        326.67        307.79        12.83 o                         
   5  -2  10        168.74        179.17        10.82 o                         
   6  -2  10        688.58        660.88        26.10 o                         
   7  -2  10         10.33          9.57         6.19 o                         
   8  -2  10         28.01         24.95         6.56 o                         
   9  -2  10        319.53        337.65        18.87 o                         
 -10  -1  10         73.43         67.30         8.76 o                         
  -9  -1  10         17.56          1.16         5.29 o                         
  -8  -1  10          5.57          5.28         5.43 o                         
  -7  -1  10          3.77          0.62         4.90 o                         
  -6  -1  10         32.89         21.13         6.37 o                         
  -5  -1  10          2.77          2.49         4.15 o                         
  -4  -1  10          0.16          2.29         3.64 o                         
  -3  -1  10          1.95          2.11         3.01 o                         
  -2  -1  10        161.68        146.25         6.69 o                         
  -1  -1  10         20.50         21.21         3.43 o                         
   0  -1  10         31.47         37.31         3.30 o                         
   1  -1  10        393.26        397.67         9.08 o                         
   2  -1  10          0.34          5.12         2.37 o                         
   3  -1  10         55.30         46.93         3.81 o                         
   4  -1  10        179.56        194.95        10.81 o                         
   5  -1  10         46.31         43.99         5.36 o                         
   6  -1  10        950.39        972.32        23.14 o                         
   7  -1  10         39.14         41.96         6.70 o                         
   8  -1  10         58.53         52.02         6.89 o                         
   9  -1  10          5.23          6.39         5.63 o                         
 -10   0  10        105.50        118.05        17.22 o                         
  -9   0  10        317.78        324.57        19.19 o                         
  -8   0  10        242.78        252.45        17.25 o                         
  -7   0  10        278.70        248.23        13.27 o                         
  -6   0  10         28.61         28.41         7.38 o                         
  -5   0  10        690.44        718.14        20.57 o                         
  -4   0  10         53.89         60.17         6.05 o                         
  -3   0  10        761.53        772.15        16.22 o                         
  -2   0  10       4369.71       4168.55        56.55 o                         
  -1   0  10        279.96        413.04        18.58 o                         
   0   0  10       1791.53       1738.89        21.75 o                         
   1   0  10         21.91          9.15         3.45 o                         
   2   0  10        215.05        174.92         5.86 o                         
   3   0  10       2926.40       3010.76        42.04 o                         
   4   0  10        314.45        375.65        13.27 o                         
   5   0  10        957.24       1015.76        26.33 o                         
   6   0  10       1679.79       1716.34        54.73 o                         
   7   0  10        478.56        471.16        23.51 o                         
   8   0  10        241.11        271.99        23.58 o                         
   9   0  10         93.43         95.60        16.90 o                         
  10   0  10          1.90         10.74         8.31 o                         
 -10   1  10         14.22         11.63         7.26 o                         
  -9   1  10         38.75         37.32         7.46 o                         
  -8   1  10         42.90         50.53         7.39 o                         
  -7   1  10         85.84         60.10         7.83 o                         
  -6   1  10         59.19         81.00         8.40 o                         
  -5   1  10        557.50        549.23        28.66 o                         
  -4   1  10         57.62         61.75         6.23 o                         
  -3   1  10         45.67         34.90         4.12 o                         
  -2   1  10          0.02         -1.25         2.64 o                         
  -1   1  10         33.71         39.67         4.21 o                         
   0   1  10          0.87         10.24         4.20 o                         
   1   1  10         10.19         15.09         3.42 o                         
   2   1  10          6.20          2.29         2.05 o                         
   3   1  10          9.70          8.62         2.76 o                         
   4   1  10          7.27          5.87         3.13 o                         
   5   1  10         41.52         38.99         5.12 o                         
   6   1  10         80.72         66.16         6.56 o                         
   7   1  10        199.61        191.51        11.28 o                         
   8   1  10         60.26         60.27         8.42 o                         
   9   1  10          0.00         -5.07         8.51 o                         
  10   1  10          0.12         11.73         9.33 o                         
  -9   2  10          4.87         -7.22         7.22 o                         
  -8   2  10        312.40        312.44        22.07 o                         
  -7   2  10        171.00        167.67        12.49 o                         
  -6   2  10        143.73        139.57        10.52 o                         
  -5   2  10        167.66        161.63         9.40 o                         
  -4   2  10        216.45        219.88        10.16 o                         
  -3   2  10          0.02          0.88         2.91 o                         
  -2   2  10       1610.70       1569.44        22.94 o                         
  -1   2  10        285.74        327.86         8.90 o                         
   0   2  10      11831.58      12287.52       116.02 o                         
   1   2  10       1662.98       1925.56        23.48 o                         
   2   2  10        424.18        411.35         8.45 o                         
   3   2  10        428.50        453.73        10.55 o                         
   4   2  10         18.51         34.19         4.60 o                         
   5   2  10          9.50          6.39         3.70 o                         
   6   2  10        144.89        165.78        10.76 o                         
   7   2  10         11.20          7.86         5.26 o                         
   8   2  10        216.19        133.98        11.32 o                         
   9   2  10         50.02         42.65         7.28 o                         
  10   2  10        298.80        256.64        15.05 o                         
  -9   3  10         21.51          8.58         9.02 o                         
  -8   3  10          2.70          5.55         7.71 o                         
  -7   3  10        120.18        124.55        14.65 o                         
  -6   3  10        578.92        558.30        36.52 o                         
  -5   3  10         29.08         12.49         8.88 o                         
  -4   3  10         79.72         72.80         7.66 o                         
  -3   3  10         51.48         48.62         5.65 o                         
  -2   3  10        103.78        100.03         7.27 o                         
  -1   3  10         64.68         61.37         4.72 o                         
   0   3  10         40.19         40.04         3.62 o                         
   1   3  10         65.11         69.06         4.42 o                         
   2   3  10          6.34          7.78         2.33 o                         
   3   3  10          8.71          7.45         2.23 o                         
   4   3  10        157.07        163.49        10.36 o                         
   5   3  10         75.66         57.50         5.95 o                         
   6   3  10         10.62         12.86         4.14 o                         
   7   3  10        166.27        169.85        11.23 o                         
   8   3  10         74.85         68.87         8.36 o                         
   9   3  10          9.91         14.01         6.68 o                         
  10   3  10        120.81        111.70        12.56 o                         
  11   3  10          7.39          0.16         9.20 o                         
  -8   4  10         90.24        119.44        15.72 o                         
  -7   4  10        213.35        142.17        15.72 o                         
  -6   4  10        433.87        382.44        23.50 o                         
  -5   4  10         52.53         65.17        14.54 o                         
  -4   4  10         18.05         26.42        14.22 o                         
  -3   4  10         76.30         94.44        11.29 o                         
  -2   4  10       1541.67       1659.23        30.00 o                         
  -1   4  10       4844.08       4814.47        57.88 o                         
   0   4  10       2718.32       2576.98        32.77 o                         
   1   4  10       2557.75       2748.57        32.06 o                         
   2   4  10        741.91        776.77        13.01 o                         
   3   4  10        283.31        320.29         8.18 o                         
   4   4  10       5505.10       5515.65        80.09 o                         
   5   4  10        183.84        168.83         8.79 o                         
   6   4  10       2458.40       2533.46        66.69 o                         
   7   4  10         13.14         17.31         4.79 o                         
   8   4  10       1411.67       1436.01        66.58 o                         
   9   4  10         18.98         12.21         6.00 o                         
  10   4  10         20.97         32.02         8.22 o                         
  11   4  10        275.83        313.01        20.99 o                         
  -8   5  10          0.52         -7.05         8.49 o                         
  -7   5  10         17.70         24.10         9.41 o                         
  -6   5  10        215.27        208.17        19.82 o                         
  -5   5  10         48.56         42.27        14.31 o                         
  -4   5  10         29.84         17.89         8.88 o                         
  -3   5  10         40.97         48.50         9.37 o                         
  -2   5  10         17.63         21.73         6.99 o                         
  -1   5  10        439.20        415.42        12.62 o                         
   0   5  10         54.95         46.47         4.50 o                         
   1   5  10         86.58         80.54         5.87 o                         
   2   5  10         10.41          7.75         2.79 o                         
   3   5  10          9.37         10.58         2.71 o                         
   4   5  10          5.53         -2.63         3.25 o                         
   5   5  10          0.69          3.97         3.54 o                         
   6   5  10        252.49        232.54        13.86 o                         
   7   5  10          0.48         -4.25         4.25 o                         
   8   5  10          2.04          4.02         4.49 o                         
   9   5  10          2.54         -3.00         5.32 o                         
  10   5  10          3.14         -5.50         6.85 o                         
  11   5  10          0.50          1.29         7.21 o                         
  -7   6  10         98.25        123.88        16.34 o                         
  -6   6  10         39.68         31.79        10.66 o                         
  -5   6  10       1117.01       1094.68        52.76 o                         
  -4   6  10        913.22        920.10        27.30 o                         
  -3   6  10         97.68        102.14        10.73 o                         
  -2   6  10       1567.07       1488.13        42.93 o                         
  -1   6  10       2192.42       2111.05        34.14 o                         
   0   6  10        121.15        124.93         8.36 o                         
   1   6  10         46.93         68.29         6.96 o                         
   2   6  10        206.80        175.66         7.70 o                         
   3   6  10         68.11         55.95         8.04 o                         
   4   6  10       1723.67       1721.48        34.51 o                         
   5   6  10        687.93        751.82        20.55 o                         
   6   6  10       1507.88       1544.63        32.88 o                         
   7   6  10       5078.83       5230.48       180.04 o                         
   8   6  10          0.32          7.85         4.58 o                         
   9   6  10         23.21         22.54         8.77 o                         
  10   6  10         79.02         74.97        15.03 o                         
  11   6  10          7.77          6.85         9.16 o                         
  -6   7  10         29.85         26.58         8.00 o                         
  -5   7  10        101.64         85.99        10.37 o                         
  -4   7  10          7.86         13.29         6.54 o                         
  -3   7  10          0.01          7.35         8.56 o                         
  -2   7  10         51.27         30.98         7.04 o                         
  -1   7  10        132.70        134.58         9.41 o                         
   0   7  10         73.11         74.54         6.86 o                         
   1   7  10         37.42         40.62         5.33 o                         
   2   7  10        143.59        137.76        10.38 o                         
   3   7  10          0.25         -4.54         4.54 o                         
   4   7  10        118.50        122.24        11.66 o                         
   5   7  10          3.07         -0.56         4.45 o                         
   6   7  10         14.44         12.90         5.49 o                         
   7   7  10        282.72        281.10        14.14 o                         
   8   7  10         81.60         81.22         9.02 o                         
   9   7  10          0.81         -3.47         4.93 o                         
  10   7  10         22.53         15.10         6.10 o                         
  -5   8  10         14.64         20.60         9.34 o                         
  -4   8  10        380.61        383.13        23.57 o                         
  -3   8  10        141.37        166.00        15.51 o                         
  -2   8  10        412.13        430.05        20.85 o                         
  -1   8  10         40.05         42.75         8.65 o                         
   0   8  10         74.46         73.43         7.71 o                         
   1   8  10          6.78          5.20         5.20 o                         
   2   8  10        139.49        137.73         9.71 o                         
   3   8  10        174.89        212.55        15.02 o                         
   4   8  10        372.68        354.55        19.49 o                         
   5   8  10        425.09        382.31        18.02 o                         
   6   8  10        221.60        174.20        13.03 o                         
   7   8  10       2630.93       2760.75        52.80 o                         
   8   8  10         74.18         95.73        11.50 o                         
   9   8  10          0.33         -3.14         5.57 o                         
  10   8  10         27.77         28.52         7.02 o                         
  -4   9  10          0.37          4.51         7.97 o                         
  -3   9  10         11.69         16.23         8.33 o                         
  -2   9  10        165.57        166.92        19.10 o                         
  -1   9  10          0.19          7.20         8.34 o                         
   0   9  10         25.62         29.03         7.92 o                         
   1   9  10          5.12         -0.99         5.44 o                         
   2   9  10          8.49         13.38         7.27 o                         
   3   9  10        631.97        675.45        27.39 o                         
   4   9  10         25.57         25.00         7.64 o                         
   5   9  10         33.52         25.92         7.65 o                         
   6   9  10         62.26         41.71         9.42 o                         
   7   9  10          0.95         -3.17         6.83 o                         
   8   9  10         49.70         33.52        10.30 o                         
   9   9  10         43.59         32.43        10.14 o                         
  -2  10  10         54.39         61.46        12.09 o                         
  -1  10  10        407.64        395.96        22.53 o                         
   0  10  10         51.01         56.28         8.82 o                         
   1  10  10         59.66         59.48         9.07 o                         
   2  10  10          6.56         13.06         6.86 o                         
   3  10  10        366.79        352.08        16.03 o                         
   4  10  10          0.37          2.75         6.50 o                         
   5  10  10         36.65         39.79         8.96 o                         
   6  10  10         69.15         47.75        12.64 o                         
   7  10  10        438.34        386.50        29.23 o                         
   8  10  10         99.76        116.89        13.38 o                         
   9  10  10         49.77         20.54         9.69 o                         
   0  11  10          0.25          4.52         8.09 o                         
   1  11  10         69.45         49.45         9.46 o                         
   2  11  10         51.27         58.27         8.27 o                         
   3  11  10         37.35         24.11         6.02 o                         
   4  11  10         14.74          8.56         7.92 o                         
   5  11  10          4.85          4.02         9.84 o                         
   6  11  10         20.50         19.98         7.92 o                         
   7  11  10         90.02        106.19        13.03 o                         
   3  12  10         25.51         15.67         7.46 o                         
   4  12  10          4.11          6.19         7.87 o                         
   5  12  10         42.23         27.83         9.31 o                         
  -7 -10  11          4.44          0.20         8.79 o                         
  -6 -10  11          8.53         19.84        12.69 o                         
  -5 -10  11         55.26         64.59        12.87 o                         
  -4 -10  11          1.25         -0.40         7.83 o                         
  -3 -10  11         25.31         11.37         9.15 o                         
  -2 -10  11         12.87          0.37        10.58 o                         
  -1 -10  11          3.97          7.98         7.13 o                         
   0 -10  11         16.79          6.84        13.11 o                         
  -8  -9  11          9.84         28.90        12.95 o                         
  -7  -9  11         24.15         16.58         8.87 o                         
  -6  -9  11         33.70         28.39        10.49 o                         
  -5  -9  11          2.16          0.17         7.07 o                         
  -4  -9  11         13.29         13.68         8.26 o                         
  -3  -9  11        123.25        102.04        13.83 o                         
  -2  -9  11          0.06          3.72         5.43 o                         
  -1  -9  11          0.59          0.42         5.85 o                         
   0  -9  11         84.89         63.28        10.22 o                         
   1  -9  11          0.12         11.85         6.86 o                         
   2  -9  11          0.02         -7.38         7.38 o                         
  -9  -8  11          5.80          3.98         8.55 o                         
  -8  -8  11        200.78        186.23        19.33 o                         
  -7  -8  11        207.65        232.74        20.92 o                         
  -6  -8  11          0.64          0.05         6.55 o                         
  -5  -8  11          3.11          0.39         7.12 o                         
  -4  -8  11          2.94         -1.43        11.48 o                         
  -3  -8  11        639.32        631.12        24.36 o                         
  -2  -8  11        340.57        377.88        16.00 o                         
  -1  -8  11         17.85         33.74         7.84 o                         
   0  -8  11          3.18          1.84         6.11 o                         
   1  -8  11          1.35          0.20         5.37 o                         
   2  -8  11         35.60         40.90        10.60 o                         
   3  -8  11        145.35        146.68        22.21 o                         
  -9  -7  11          1.51          4.81         6.05 o                         
  -8  -7  11         11.01          9.09         5.76 o                         
  -7  -7  11        171.89        177.73        11.12 o                         
  -6  -7  11         19.71          7.80         5.08 o                         
  -5  -7  11         39.73         37.78         6.13 o                         
  -4  -7  11         60.99         45.03         7.11 o                         
  -3  -7  11        402.04        402.49        16.42 o                         
  -2  -7  11        108.18         96.88         9.01 o                         
  -1  -7  11         18.59         19.87         5.03 o                         
   0  -7  11          0.94          2.23         6.01 o                         
   1  -7  11         99.56         95.50         9.76 o                         
   2  -7  11         28.62         35.75         9.17 o                         
   3  -7  11         67.84         77.57        11.33 o                         
   4  -7  11        184.33        181.38        16.55 o                         
   5  -7  11          1.14         -2.51         7.56 o                         
 -10  -6  11        120.43        170.57        22.06 o                         
  -9  -6  11        716.34        744.47        26.82 o                         
  -8  -6  11         72.88         53.38         8.73 o                         
  -7  -6  11        193.02        242.20        24.22 o                         
  -6  -6  11         24.37         28.74         7.21 o                         
  -5  -6  11        730.94        717.40        20.32 o                         
  -4  -6  11       1572.27       1447.75        33.55 o                         
  -3  -6  11       1619.65       1643.61        40.49 o                         
  -2  -6  11        552.50        544.75        19.49 o                         
  -1  -6  11         55.02         61.96         6.15 o                         
   0  -6  11          0.07          0.08         3.70 o                         
   1  -6  11         23.08         13.01         4.91 o                         
   2  -6  11         25.83         14.43         7.04 o                         
   3  -6  11        508.67        517.09        31.78 o                         
   4  -6  11       1298.70       1135.66        68.33 o                         
   5  -6  11          0.08         -1.03         6.06 o                         
   6  -6  11          1.36          3.53         7.12 o                         
 -10  -5  11         32.38         18.27         9.12 o                         
  -9  -5  11          0.23         -5.23         5.23 o                         
  -8  -5  11          5.28         -2.24         8.51 o                         
  -7  -5  11         98.81         97.67         9.47 o                         
  -6  -5  11          2.43         -0.73         5.97 o                         
  -5  -5  11         19.39         24.77         6.21 o                         
  -4  -5  11         48.20         55.76         6.94 o                         
  -3  -5  11        297.30        270.82        13.02 o                         
  -2  -5  11          3.97          1.03         3.99 o                         
  -1  -5  11          2.08          6.51         4.23 o                         
   0  -5  11        110.11         89.29         7.34 o                         
   1  -5  11          8.53         24.45        10.94 o                         
   2  -5  11        112.53        118.99        11.59 o                         
   3  -5  11         12.57         -0.71         5.88 o                         
   4  -5  11         15.90          8.01         6.98 o                         
   5  -5  11        215.22        245.16        18.74 o                         
   6  -5  11         87.97         91.19        11.64 o                         
   7  -5  11          4.07         -5.71         6.99 o                         
 -10  -4  11          3.07         15.32         7.27 o                         
  -9  -4  11          1.51         -5.12         6.14 o                         
  -8  -4  11         19.17         20.24         6.83 o                         
  -7  -4  11          9.57          4.51         5.00 o                         
  -6  -4  11        104.55        112.64        10.64 o                         
  -5  -4  11         84.51        111.97        10.59 o                         
  -4  -4  11         34.73         30.97         5.55 o                         
  -3  -4  11       2796.95       2973.11        47.60 o                         
  -2  -4  11         48.65         68.61         6.35 o                         
  -1  -4  11        122.97        147.03        10.02 o                         
   0  -4  11          0.52         10.23         3.24 o                         
   1  -4  11        317.82        282.17        11.56 o                         
   2  -4  11        577.90        594.14        17.36 o                         
   3  -4  11        286.90        308.62        14.60 o                         
   4  -4  11         41.62         39.17         6.78 o                         
   5  -4  11        607.39        565.56        27.46 o                         
   6  -4  11         65.58         64.21        13.02 o                         
   7  -4  11        174.96        231.28        21.93 o                         
 -10  -3  11          0.12         -7.06         7.06 o                         
  -9  -3  11          0.72          1.90         6.68 o                         
  -8  -3  11          8.11          7.47         5.15 o                         
  -7  -3  11         33.35         32.69         6.30 o                         
  -6  -3  11          0.73         -3.78         3.78 o                         
  -5  -3  11          1.37         -0.43         3.68 o                         
  -4  -3  11         46.37         64.75         7.38 o                         
  -3  -3  11        552.57        509.00        15.44 o                         
  -2  -3  11         66.22         66.85         5.59 o                         
  -1  -3  11        294.95        281.01         9.99 o                         
   0  -3  11        199.98        189.07         7.47 o                         
   1  -3  11          0.01          2.56         2.53 o                         
   2  -3  11         86.31         87.54         7.14 o                         
   3  -3  11         50.59         45.99         6.26 o                         
   4  -3  11         15.11         13.56         5.36 o                         
   5  -3  11          0.64          2.35         5.24 o                         
   6  -3  11         53.20         38.38         7.39 o                         
   7  -3  11        212.87        194.73        13.88 o                         
   8  -3  11         32.46         34.66         8.60 o                         
 -10  -2  11         23.26         24.83         8.93 o                         
  -9  -2  11          1.36         -3.09         5.22 o                         
  -8  -2  11       1819.34       1792.58        48.45 o                         
  -7  -2  11        514.39        485.15        22.09 o                         
  -6  -2  11        866.46        855.66        35.19 o                         
  -5  -2  11       1363.50       1399.24        56.04 o                         
  -4  -2  11        486.67        409.28        13.75 o                         
  -3  -2  11         11.38          4.46         3.22 o                         
  -2  -2  11          2.02          6.25         2.95 o                         
  -1  -2  11         37.92         20.18         3.69 o                         
   0  -2  11        165.79        184.62         7.29 o                         
   1  -2  11          3.03          3.67         2.65 o                         
   2  -2  11        366.26        410.57        14.32 o                         
   3  -2  11       2138.30       2309.75        63.48 o                         
   4  -2  11        110.19        127.11         9.83 o                         
   5  -2  11         33.09         39.83         6.82 o                         
   6  -2  11        587.95        620.21        19.02 o                         
   7  -2  11        214.34        211.07        13.52 o                         
   8  -2  11          0.20          4.82         6.33 o                         
   9  -2  11         59.47         59.94        10.07 o                         
 -10  -1  11          0.25         -6.43         6.43 o                         
  -9  -1  11          8.56          5.94         6.55 o                         
  -8  -1  11        117.79        105.40        10.08 o                         
  -7  -1  11         40.01         31.86         6.64 o                         
  -6  -1  11         42.45         42.85         9.55 o                         
  -5  -1  11         18.11         17.32         6.00 o                         
  -4  -1  11         17.10         11.29         4.39 o                         
  -3  -1  11         22.33         17.49         4.51 o                         
  -2  -1  11        180.29        176.39         8.87 o                         
  -1  -1  11          1.73         10.79         5.17 o                         
   0  -1  11         14.91         13.27         2.72 o                         
   1  -1  11        937.16        954.43        14.91 o                         
   2  -1  11        165.68        174.34         6.83 o                         
   3  -1  11         56.97         62.06         5.26 o                         
   4  -1  11         22.46         28.13         4.36 o                         
   5  -1  11        110.01        109.57         8.74 o                         
   6  -1  11        761.63        792.56        30.81 o                         
   7  -1  11          0.11         -1.68         5.10 o                         
   8  -1  11          2.31         -5.81         5.81 o                         
   9  -1  11         22.26         31.60         9.01 o                         
 -10   0  11        152.77        183.67        16.10 o                         
  -9   0  11        698.94        780.83        29.61 o                         
  -8   0  11       2027.84       2052.15        58.90 o                         
  -7   0  11         33.21         29.41         6.76 o                         
  -6   0  11          9.92          0.27         4.48 o                         
  -5   0  11          0.59         -3.20         3.26 o                         
  -4   0  11        127.17        110.70         8.40 o                         
  -3   0  11          3.90          0.13         3.02 o                         
  -2   0  11        185.95        177.51         8.12 o                         
  -1   0  11        844.56        954.03        14.49 o                         
   0   0  11       2861.27       2706.90        32.23 o                         
   1   0  11       3144.79       3379.33        37.37 o                         
   2   0  11       1585.80       1620.07        21.79 o                         
   3   0  11       2313.42       2430.23        35.41 o                         
   4   0  11       1323.64       1440.26        29.61 o                         
   5   0  11         11.98         14.86         4.06 o                         
   6   0  11       1206.04       1281.01        38.22 o                         
   7   0  11       1003.33        935.80        38.65 o                         
   8   0  11          0.11          6.54         8.07 o                         
   9   0  11         42.73         62.91        12.49 o                         
  10   0  11          3.68          5.02         8.27 o                         
  -9   1  11         15.94         11.73         6.69 o                         
  -8   1  11          8.54          6.89         9.06 o                         
  -7   1  11        129.01        111.79         9.78 o                         
  -6   1  11        163.98        160.04        12.55 o                         
  -5   1  11        160.58        131.24        10.46 o                         
  -4   1  11          7.92         12.07         4.01 o                         
  -3   1  11         12.76         11.40         3.64 o                         
  -2   1  11          0.00         -2.27         2.47 o                         
  -1   1  11          4.05          8.33         3.18 o                         
   0   1  11         22.22         22.20         3.02 o                         
   1   1  11         11.98         16.11         2.61 o                         
   2   1  11          1.68         -0.25         1.90 o                         
   3   1  11          0.27          2.80         2.82 o                         
   4   1  11         23.21         14.42         4.13 o                         
   5   1  11          0.47          1.19         3.35 o                         
   6   1  11        582.50        560.98        18.97 o                         
   7   1  11         41.30         50.23         7.91 o                         
   8   1  11          0.78         14.27         7.64 o                         
   9   1  11         13.29          2.81         7.60 o                         
  10   1  11          3.69          3.23         8.92 o                         
  -9   2  11          5.06          7.30         9.13 o                         
  -8   2  11          3.16         -3.76         6.86 o                         
  -7   2  11        141.02        128.67        11.01 o                         
  -6   2  11        868.53        810.37        29.99 o                         
  -5   2  11       1081.99       1001.01        25.21 o                         
  -4   2  11       2237.91       2246.44        38.70 o                         
  -3   2  11         57.93         65.72         6.48 o                         
  -2   2  11          0.03          1.02         2.81 o                         
  -1   2  11        208.59        250.73         8.50 o                         
   0   2  11       1344.68       1466.23        20.79 o                         
   1   2  11         22.19         43.75         3.62 o                         
   2   2  11         96.94         80.40         4.43 o                         
   3   2  11        704.71        759.86        18.66 o                         
   4   2  11        575.04        536.16        15.06 o                         
   5   2  11         20.49         39.45         5.90 o                         
   6   2  11         22.93         25.97         5.81 o                         
   7   2  11        136.83        165.89        11.58 o                         
   8   2  11        191.22        144.23        14.64 o                         
   9   2  11        178.64        169.97        15.46 o                         
  10   2  11          0.36         -2.11         5.73 o                         
  -9   3  11         23.47         19.25         9.43 o                         
  -8   3  11         10.15         14.51         8.72 o                         
  -7   3  11        157.70        141.65        15.95 o                         
  -6   3  11        230.62        235.59        20.05 o                         
  -5   3  11         41.83         34.47         6.87 o                         
  -4   3  11         93.81         70.28         7.43 o                         
  -3   3  11         89.12         91.63         7.32 o                         
  -2   3  11         83.13         71.48         6.22 o                         
  -1   3  11         12.21          7.77         3.54 o                         
   0   3  11          0.02         -2.13         2.13 o                         
   1   3  11          0.55          2.05         2.32 o                         
   2   3  11          7.37          4.73         2.30 o                         
   3   3  11          0.28         -2.14         2.14 o                         
   4   3  11        484.65        458.98        13.50 o                         
   5   3  11         71.66         56.14         5.79 o                         
   6   3  11        237.96        231.82        10.97 o                         
   7   3  11         21.22         14.19         5.28 o                         
   8   3  11         18.67         19.59         6.94 o                         
   9   3  11          7.20         21.41         7.06 o                         
  10   3  11         71.18         57.39        11.66 o                         
  -8   4  11         90.74         94.57        16.56 o                         
  -7   4  11         38.08         24.66         9.45 o                         
  -6   4  11        930.92        816.63        40.04 o                         
  -5   4  11        369.55        332.15        26.82 o                         
  -4   4  11         81.36         84.00        12.16 o                         
  -3   4  11        135.15        128.89         9.18 o                         
  -2   4  11        529.41        535.30        16.32 o                         
  -1   4  11        451.73        462.98        12.58 o                         
   0   4  11       4283.81       4240.00        50.31 o                         
   1   4  11        225.39        282.04         8.33 o                         
   2   4  11        379.06        318.83         8.76 o                         
   3   4  11          0.02          0.66         2.64 o                         
   4   4  11        172.97        187.09         8.10 o                         
   5   4  11       1085.80       1254.18        27.30 o                         
   6   4  11       2503.44       2520.27        66.38 o                         
   7   4  11         84.07         89.80        12.99 o                         
   8   4  11        475.78        467.45        17.53 o                         
   9   4  11         27.90         23.39         6.33 o                         
  10   4  11        448.36        459.67        29.23 o                         
  -7   5  11          5.74         -4.53         8.13 o                         
  -6   5  11        211.56        185.52        18.48 o                         
  -5   5  11        124.33        125.86        15.38 o                         
  -4   5  11          7.29         -2.32         7.85 o                         
  -3   5  11         17.72         10.32         8.88 o                         
  -2   5  11         39.68         40.28         7.75 o                         
  -1   5  11          0.45          0.76         3.11 o                         
   0   5  11        182.71        192.62         8.86 o                         
   1   5  11          1.17         -2.42         2.42 o                         
   2   5  11          2.89          0.98         2.67 o                         
   3   5  11         33.89         21.84         3.54 o                         
   4   5  11         45.43         43.62         5.80 o                         
   5   5  11         52.21         47.91         5.83 o                         
   6   5  11         90.28        107.59        17.87 o                         
   7   5  11        482.78        507.12        21.52 o                         
   8   5  11         25.99         20.62         7.49 o                         
   9   5  11         13.05         -2.10         6.69 o                         
  10   5  11          3.66          8.66         6.10 o                         
  -7   6  11         24.77         33.81        11.72 o                         
  -6   6  11         29.62         56.62        13.31 o                         
  -5   6  11        242.59        222.83        21.09 o                         
  -4   6  11         39.82         34.54        10.62 o                         
  -3   6  11        132.88        127.45        16.08 o                         
  -2   6  11        867.04        814.61        29.28 o                         
  -1   6  11       3367.39       3308.57        61.82 o                         
   0   6  11       2056.23       2070.04        34.26 o                         
   1   6  11        316.75        275.72        10.78 o                         
   2   6  11       1872.83       1858.54        29.22 o                         
   3   6  11        968.08        946.71        22.31 o                         
   4   6  11        199.64        208.46        11.65 o                         
   5   6  11        594.50        680.27        26.97 o                         
   6   6  11        152.69        147.15        11.71 o                         
   7   6  11       1584.64       1586.34        42.12 o                         
   8   6  11          1.56          7.10         7.42 o                         
   9   6  11         36.95         35.11        13.05 o                         
  10   6  11        258.89        224.28        23.30 o                         
  -6   7  11          0.04         -4.05         8.03 o                         
  -5   7  11          0.00          5.13         8.34 o                         
  -4   7  11         94.64         96.35        13.45 o                         
  -3   7  11         20.94          3.44         6.33 o                         
  -2   7  11         10.34          3.56         7.92 o                         
  -1   7  11         45.06         58.50         6.72 o                         
   0   7  11         12.63          3.63         4.60 o                         
   1   7  11          8.06          7.52         3.89 o                         
   2   7  11         71.29         83.28         7.33 o                         
   3   7  11         67.63         52.58        10.11 o                         
   4   7  11         22.27         10.55         5.40 o                         
   5   7  11         40.87         50.32         7.71 o                         
   6   7  11         25.63         22.84         6.10 o                         
   7   7  11         31.01         17.01         5.89 o                         
   8   7  11         19.83          7.88         5.34 o                         
   9   7  11          0.11          9.61         7.84 o                         
  10   7  11          0.01         15.03         9.24 o                         
  -5   8  11         68.25         87.06        12.91 o                         
  -4   8  11         12.52          8.60         7.46 o                         
  -3   8  11         80.37         91.82        12.91 o                         
  -2   8  11          2.55         10.58         7.54 o                         
  -1   8  11        240.79        227.22        19.01 o                         
   0   8  11          7.04         -0.71         6.05 o                         
   1   8  11         56.57         38.14         6.35 o                         
   2   8  11          0.08          6.66         3.94 o                         
   3   8  11       1981.12       1911.84        43.98 o                         
   4   8  11        700.07        683.67        29.21 o                         
   5   8  11        407.06        427.40        19.70 o                         
   6   8  11       1096.10       1168.46        35.98 o                         
   7   8  11         66.78         65.07        10.06 o                         
   8   8  11        408.06        373.64        20.41 o                         
   9   8  11         22.59         31.29         7.53 o                         
  10   8  11        131.62        129.02        12.78 o                         
  -3   9  11          0.12          8.84        10.76 o                         
  -2   9  11         20.19         25.01         8.43 o                         
  -1   9  11          0.14          5.88         8.45 o                         
   0   9  11          5.53          6.39         5.12 o                         
   1   9  11         15.69         11.26         6.81 o                         
   2   9  11        105.19         95.10         8.73 o                         
   3   9  11         61.82         48.18         9.58 o                         
   4   9  11         87.93         78.87        10.51 o                         
   5   9  11          0.13         -3.82         5.97 o                         
   6   9  11          2.53         -3.32         6.91 o                         
   7   9  11         26.11         22.57         8.39 o                         
   8   9  11          3.72         -3.81         9.80 o                         
   9   9  11          0.06         -7.51         7.51 o                         
  -2  10  11        594.45        580.97        27.85 o                         
  -1  10  11          4.22          8.12         7.62 o                         
   0  10  11         28.09         25.09         7.16 o                         
   1  10  11          5.08          5.03         6.87 o                         
   2  10  11         36.72         54.73         7.78 o                         
   3  10  11          5.36         -4.33         6.73 o                         
   4  10  11        439.63        410.95        21.07 o                         
   5  10  11        125.64        117.45        12.62 o                         
   6  10  11        138.82        126.37        13.81 o                         
   7  10  11        574.62        617.94        28.84 o                         
   8  10  11        219.68        206.76        17.28 o                         
   0  11  11         12.05         12.70         8.14 o                         
   1  11  11         12.54         15.30         7.36 o                         
   2  11  11         63.97         47.56        11.94 o                         
   3  11  11          2.23          6.89         7.52 o                         
   4  11  11          6.67         14.22         7.59 o                         
   5  11  11          1.87         -3.59         7.31 o                         
   6  11  11         14.51          4.49         8.50 o                         
   7  11  11          0.36          1.22         7.86 o                         
  -6 -10  12          0.65         -3.36         8.06 o                         
  -5 -10  12         53.67         47.67        12.21 o                         
  -4 -10  12         21.57         30.50        10.53 o                         
  -3 -10  12        240.28        294.09        24.14 o                         
  -2 -10  12         70.13         57.20        11.28 o                         
  -1 -10  12         17.51         -0.57        11.38 o                         
  -7  -9  12         24.89         11.52         9.42 o                         
  -6  -9  12          5.38         13.51         8.12 o                         
  -5  -9  12         23.32         18.67         9.05 o                         
  -4  -9  12          1.10         -6.01        11.57 o                         
  -3  -9  12         20.74         15.80         6.83 o                         
  -2  -9  12         26.55         39.81         8.44 o                         
  -1  -9  12          3.17          6.55         7.00 o                         
   0  -9  12          1.96         17.18         7.50 o                         
   1  -9  12         17.05         14.41         7.26 o                         
  -8  -8  12         49.55         44.78        12.58 o                         
  -7  -8  12          7.06          9.11         9.56 o                         
  -6  -8  12          3.44         19.69         9.42 o                         
  -5  -8  12         89.84         80.33        14.97 o                         
  -4  -8  12        385.30        460.38        22.57 o                         
  -3  -8  12          5.18          6.94         5.76 o                         
  -2  -8  12        197.21        192.32        14.81 o                         
  -1  -8  12         64.12         48.89         8.00 o                         
   0  -8  12        221.30        217.19        15.02 o                         
   1  -8  12        312.89        335.34        17.50 o                         
   2  -8  12          0.05         -0.35         7.37 o                         
   3  -8  12        361.33        367.04        30.62 o                         
  -9  -7  12         22.67         34.50         7.60 o                         
  -8  -7  12          0.94          5.75         5.75 o                         
  -7  -7  12         57.21         57.06        10.12 o                         
  -6  -7  12         15.27         14.88         5.80 o                         
  -5  -7  12          8.71         14.74         5.10 o                         
  -4  -7  12        124.74        148.92        13.05 o                         
  -3  -7  12         61.67        194.83        67.51 o                         
  -2  -7  12         63.10         74.00        11.56 o                         
  -1  -7  12         75.03         80.09        11.99 o                         
   0  -7  12          0.29         -4.59         6.15 o                         
   1  -7  12         15.37          8.67         5.89 o                         
   2  -7  12          0.46         -6.23         6.23 o                         
   3  -7  12         41.15         32.52         9.46 o                         
   4  -7  12        107.83        134.63        15.10 o                         
 -10  -6  12          3.89          6.56         7.25 o                         
  -9  -6  12          1.23         -2.46         6.38 o                         
  -8  -6  12        248.84        202.10        14.44 o                         
  -7  -6  12         10.42          5.86         5.50 o                         
  -6  -6  12          0.49         -4.14         5.13 o                         
  -5  -6  12         35.93         29.49         7.75 o                         
  -4  -6  12       1148.76       1148.23        27.75 o                         
  -3  -6  12       1967.92       2098.30        41.33 o                         
  -2  -6  12         72.21         69.86        10.47 o                         
  -1  -6  12         34.21         39.97         6.90 o
[truncated: 200,638 more chars]
